# Supplementary material for: Facilitating Screening of MOFs for Mixed Matrix Membranes Using Machine Learning and the Maxwell Model
Source: J Phys Chem C Nanomater Interfaces. 2025 May 1;129(19):9217–30. doi: 10.1021/acs.jpcc.5c01483 (PMC12086843; doi:10.1021/acs.jpcc.5c01483)
Supplement: Supplementary file 2 — jp5c01483_si_002.xlsx [file jp5c01483_si_002.xlsx]

## Sheet: fig_2a_MMM
MOF	MMM_CO2_Perm/Barrer	MMM_alpha
ABAVIJ_clean	706423	14.416
ABIYIV_clean	643763	14.1704
ABULOB_clean	928288	14.2854
ABUWOJ_clean	1.46667e+06	14.4246
ACAJIY_clean	471810	14.0334
ACAJOF_clean	700256	14.1907
ACAKUM_clean	549144	13.9491
ACIBIY_clean	154139	13.7555
ACUFEK_clean	1.11382e+06	14.2902
ACUJOZ_manual	2.71325e+06	14.5728
ACUTOI_clean	140740	12.2622
ADABIS_clean	1.43288e+06	14.6188
ADABUE_clean	476064	14.203
ADARAA_clean	3.7928e+06	14.6373
ADASAB_charged	693994	14.0356
ADASEF_clean	539442	13.8224
ADASIJ_clean	3.95874e+06	14.6383
ADASOP_clean	5.10691e+06	14.6701
ADASUV_clean	1.47112e+06	14.4012
ADATAC_clean	638112	13.9476
ADATEG_manual	665551	14.0038
ADATIK_clean	2.00295e+06	14.4974
ADAXEK_clean	2.73282e+06	14.5976
ADIQEL_clean	1.18589e+06	14.4736
ADOBAX_charged	267449	13.2989
ADOBEB_charged	341787	13.5014
ADOBOL_charged	516094	13.8203
ADOBUR_charged	429611	13.655
ADODAA_charged	2.61545e+06	14.5747
ADUROI_clean	1.13983e+06	14.3043
ADUWON_clean	1.41232e+06	14.383
AFEJOK_ion_b	1.58197e+06	14.4783
AFENEE_clean	843906	14.3812
AFIPAH_clean	560519	13.9541
AFITEP_clean	1.03209e+06	14.3587
AFITUF_clean	1.49404e+06	14.4445
AFOVAT_clean	1.88217e+06	14.5125
AFOYAW_clean	623000	14.0658
AFOYEB_clean	3.63133e+06	14.6415
AFUKET_clean	1.28606e+06	14.4087
AGIREP_clean	7.06823e+06	14.7021
AGOFEJ_clean	685479	14.0289
AGONAM_clean	2.613e+06	14.5885
AGONEQ_clean	7.77395e+06	14.7109
AGOVOJ_clean	2.20812e+06	14.5235
AGUBUA_clean	3.47028e+06	14.6271
AGUWUV_clean	1.14777e+06	14.4006
AHINIP_clean	132919	12.8104
AHIYOH_clean	868638	14.2391
AHOJUC_clean	859138	14.8658
AHOKAJ_clean	1.10994e+06	15.4023
AHUFIU_clean	1.44452e+06	14.4133
AJOVEB_clean	1.08362e+06	14.3233
AJUNOK_clean	287522	13.6739
AKUKUO_clean	1.4351e+06	14.4824
ALATAK_clean	442124	20.3203
ALEJEI_clean	1.44647e+06	14.3928
ALEJIM_clean	2.99593e+06	14.5905
ALIXOJ_clean	4.06756e+06	14.6522
ALOLIY_clean	1.37423e+06	14.4009
ALOLOD_charged	2.17739e+06	14.5452
ALONEV_clean	595483	13.9449
ALUJUN_clean	1.29462e+06	14.4579
AMAFOK_clean	2.26758e+06	14.5737
AMIKOX_clean	13426.7	16.5796
AMILOY_clean	1.74161e+06	14.4846
AMOYOR_clean	1.83691e+06	14.5528
AMUFAR_clean	975361	14.5021
AMUFEV_clean	1.23641e+06	14.5162
AMUFIZ_clean	2.41114e+06	14.7209
AMUFOF_clean	1.27685e+06	14.4249
ANAWOD_clean	3.94053e+06	14.6472
ANENEN_clean	761878	14.2378
ANENIR_clean	636251	14.1599
ANEPIT_clean	34452.8	17.8769
ANOMUM_clean	4.27601e+06	14.6535
APEBEE_clean	730155	14.2553
APETAS_clean	1.07691e+06	14.3842
APUPEH_clean	589068	13.8942
AQAJEI_clean	381490	13.8838
AQEQES_clean	4.51129e+06	14.6636
AQEQIW_clean	4.26071e+06	14.6564
AQETIA_clean	643033	16.5302
AQETUM_clean	533998	13.9317
AQIQIC_clean	580632	14.1394
AQODOA_clean	266715	16.0141
AQOLID_clean	4.07452e+06	14.6477
AQOLUP_clean	4.08118e+06	14.6515
AQOMAW_clean	2.1723e+06	14.5379
AQOMEA01_clean	4.7146e+06	14.6693
AQOMEA_clean	3.67788e+06	14.6331
AQOSEG_clean	549010	14.1349
AQUCOF_clean	1.82727e+06	14.4917
AQUCOG_clean	3.38977e+06	14.6147
AQUCUM_clean	3.75486e+06	14.63
AQUDAS_clean	1.78013e+06	14.4848
AQUDAT_clean	1.00314e+06	14.4154
AQUDEX_clean	954356	14.423
AQUDIB_clean	2.93866e+06	14.5902
AQUDOH_clean	1.05701e+06	14.4479
ARAFOP_clean	2.59958e+06	14.5949
ARINOF_clean	432616	14.1681
AROFET_clean	3.66331e+06	14.6345
ARUCOH01_clean	226295	13.4505
ARUYES_clean	211969	12.7855
ARUYUH01_clean	461495	13.7838
ARUYUH_clean	319232	13.4719
ASADAA_clean	1.67674e+06	14.4862
ASALAH_clean	545231	14.4793
ASALIP_clean	539222	14.5452
ASEKAM_clean	2.58127e+06	14.5739
ASINEX_clean	1.45056e+06	14.4193
ASINIB_clean	1.64887e+06	14.4608
ASIQEA_clean	1.54793e+06	14.4454
ASIRUR_clean	220583	13.2801
ASOHUL_clean	8.18696e+06	14.7173
ASOSUY_clean	2.47455e+06	14.5702
ASOVEL_clean	1.43002e+06	14.4638
ASOYOY_clean	1.65046e+06	14.4657
ASUWUI_clean	574283	14.0201
ATIBAG_clean	153228	12.9695
ATIBOU01_clean	230970	13.3227
ATIBOU02_clean	266289	13.4874
ATIBOU_clean	162586	13.0027
ATIBUA_clean	101845	12.5989
ATICAH_clean	246804	13.5352
ATICEL_clean	223379	13.3747
ATIXUX_clean	408531	13.6815
ATOGEV_clean	1.74009e+06	14.4823
ATOWIQ_clean	3.30079e+06	14.6174
ATOWOW_clean	2.23271e+06	14.5338
ATULIM_clean	1.9169e+06	14.5522
ATUZEW_clean	1.28889e+06	14.3858
AVAGIP_clean	67340.8	11.6893
AVAGOV_clean	110007	12.2512
AVAGUB_clean	203509	13.0085
AVAJUE_clean	794132	14.119
AVAKAL_clean	496394	13.7704
AVESUR_clean	4.61968e+06	14.6671
AVEVEE_clean	829458	14.2988
AVILEY_clean	843475	14.1375
AVIMUO_clean	250549	13.648
AVIPAX_clean	2.94814e+06	14.6026
AVUCEA_clean	3.66256e+06	14.6329
AVUHIJ_clean	748136	15.7409
AWAGOV_clean	274356	13.5018
AWAREV_clean	7.05088e+06	14.721
AWARIZ_clean	8.94076e+06	14.7389
AWEDOW_charged	232515	13.2085
AWEDUC_charged	334386	13.9499
AWEVIJ_clean	928213	14.2498
AWEZOS01_clean	202111	13.5901
AWEZOS_clean	200951	13.7659
AWIBAK_clean	172213	13.4418
AWIBEO_clean	133483	13.1032
AWIBIS_clean	109075	12.981
AXIGAR_clean	577336	13.9276
AXINAX01_clean	606215	13.9297
AXINAX_clean	422521	13.6331
AXIPEE01_clean	2.27852e+06	14.5526
AXIPEE02_clean	1.09363e+06	14.333
AXIPEE03_clean	1.00207e+06	14.2891
AXOHIE_clean	151746	13.0671
AXUBAW_manual	1.76277e+06	14.4735
AXUBOL_clean	592422	14.004
AXUDII04_clean	924669	14.2617
AXUHEH_clean	419537	13.7124
AXUPEO_clean	1.10088e+06	14.3872
AYAWEE_clean	1.10121e+06	14.5412
AYOQEM_clean	4.32554e+06	14.6532
AYOYEU_clean	660473	14.3335
AYOYOE_clean	469036	16.0444
AYUJIP_clean	321387	13.4157
AZAFIS_clean	3.54078e+06	14.6328
AZAWAB_clean	1.74402e+06	14.4947
AZILEC_clean	385973	13.9098
AZIXUD_clean	1.5152e+06	14.4526
BABREE_clean	2.31219e+06	14.5482
BACMOH10_clean	723241	15.1382
BACMOH_clean	961239	14.3654
BADJAU_clean	262479	19.1818
BAEDTA01_clean	859336	14.2147
BAKFAV_clean	1.31609e+06	14.4198
BAKGIF_manual	1.89385e+06	14.5102
BAKJII_clean	3.0144e+06	14.6046
BAKJOO_clean	2.5899e+06	14.5775
BAKYOE_clean	2.80822e+06	14.5968
BALPAH_clean	227134	13.3469
BALPEL_clean	263360	13.7659
BALPIP_clean	285162	13.4369
BAQWIC_clean	2.69439e+06	14.5865
BAQWOI_clean	262384	13.468
BARZAW_clean	112569	12.5
BARZIE_clean	200264	13.3149
BARZOK_clean	211251	13.4173
BAWROI_clean	989703	14.2266
BAXFIR01_clean	322806	14.7739
BAXFIR02_clean	837390	14.5474
BAXFUD_clean	554304	14.3116
BAXGAK_clean	558131	14.2564
BAXREY_clean	156463	13.1163
BAZGAM_clean	704546	14.1959
BAZGEQ_clean	725540	14.0614
BEFKUU_clean	1.29994e+06	14.421
BEFLAB01_clean	805461	14.2029
BEFLEF_clean	1.87876e+06	14.5357
BEFLUV_clean	1.19048e+06	14.3689
BEFMAC_clean	1.17819e+06	14.3916
BEFNIL_clean	1.47471e+06	14.4494
BEFNOR_clean	938770	14.3335
BEGBOG_clean	809884	14.3381
BEGDEY_clean	1.63059e+06	14.5781
BELJIL_clean	971093	14.2986
BELVEV_charged	2.71958e+06	14.594
BENZOL_clean	844424	14.2518
BENZUR_clean	708416	14.1946
BEPBAB_clean	1.32549e+06	14.4322
BEPRIZ_clean	3.36433e+06	14.6199
BEPVEZ_clean	815616	14.2759
BEPVID_clean	403565	13.8723
BEPVOJ01_clean	506592	14.1319
BEPVOJ_clean	343929	13.9946
BERFIP_clean	511693	14.1956
BETGEO_clean	823625	14.1844
BETGOY_clean	2.8012e+06	14.5916
BEVQID_clean	965351	14.4432
BEVRAW_clean	217917	12.9648
BEWCUD_clean	2.72828e+06	14.5727
BEWVEG_clean	1.99992e+06	14.5409
BEXSII_clean	2.0512e+06	14.5256
BEXTUV_clean	1.72941e+06	14.6352
BEXVAD01_clean	3.3022e+06	14.6681
BEXVAD_clean	1.80916e+06	14.6383
BEXVEH_clean	5.84351e+06	14.6879
BEZDUH_clean	661909	14.1087
BIBBUL_clean	164562	18.4076
BIBXIV_clean	1.54243e+06	14.4464
BIBXOB_clean	643518	13.9875
BICPOT_clean	4.45536e+06	14.6669
BIFGOO_clean	1.10245e+06	14.3178
BIHMUC_clean	411194	14.2559
BIJFAD_clean	708388	14.1067
BIJJOV_clean	989272	14.5376
BINMIW_clean	2.947e+06	14.6055
BINSAU_clean	1.21628e+06	14.3299
BIPBAF_clean	5.61698e+06	14.6831
BIQHEQ_clean	484919	14.0615
BIQRIE_clean	1.11223e+06	14.4623
BIRGIU_clean	779246	14.1887
BIRLIZ_clean	318685	13.9788
BIRMUM_clean	247543	13.2712
BIRSEC_clean	1.62745e+06	14.4714
BIRSIG_clean	1.56559e+06	14.4674
BIYSUZ_clean	786144	14.1413
BIYTOU_clean	2.67045e+06	14.5847
BOCTEU01_clean	567196	13.9942
BOCTOE01_clean	489198	13.8148
BOCTOE02_clean	736103	14.1321
BOCTOE03_clean	807601	14.1874
BOCTOE04_clean	709787	14.1226
BOCTOE05_clean	719945	14.148
BOCTOE_clean	517240	13.9266
BODPAN_clean	2.5526e+06	14.5692
BOHGOU_clean	107510	19.8976
BOHJOZ_auto	642181	14.1728
BOHWOM_clean	2.62768e+06	14.5817
BOJDAG_clean	1.1016e+06	14.3718
BOKQEZ_clean	3.23581e+06	14.6232
BOLPAU_clean	2.77579e+06	14.5939
BOLZIN_clean	1.05629e+06	14.2733
BOMCUB_charged	3531.71	14.3305
BONWIL_clean	415953	16.6329
BOPHEV_clean	755530	14.3265
BOPHIZ_clean	2.7707e+06	14.6015
BOQYUD_clean	473607	21.8296
BORBEQ_clean	241588	13.3795
BOWQAG_SL	10098.5	16.1839
BOWRAH_clean	2.90331e+06	14.6059
BOWSOW_clean	4.85924e+06	14.6711
BOXYIY_clean	602471	14.0223
BUBWOM_clean	265231	13.6343
BUCSAU_clean	989232	14.4507
BUCSEY_clean	297493	13.8676
BUCSIC01_clean	1.1109e+06	14.4868
BUCVAY_clean	206577	13.3899
BUCVIG_clean	202879	13.4097
BUDDIO_clean	591.101	14.742
BUFNEW_charged	991045	14.2804
BUFNOG_charged	1.41968e+06	14.4157
BUPFAU_clean	536266	13.9758
BUQWER_clean	398495	13.7927
BURHUS_clean	688765	14.1167
BURJOO_clean	648716	14.1247
BUSQIQ_clean	6.04795e+06	14.7077
BUSRUE_clean	1.31988e+06	14.4103
BUVWOF03_clean	294459	13.3888
BUVYEX_clean	220448	13.0451
BUXNOZ_clean	5.92451e+06	14.6881
CABDER_clean	475403	14.0269
CABJOH_clean	2.8521e+06	14.5981
CACBUG_clean	263758	13.7303
CACNOM_clean	2.28188e+06	14.5706
CADPII_clean	1.76669e+06	14.5033
CADZIT_clean	269721	13.6655
CAGXIU_clean	1.36879e+06	14.4583
CAHQAG_clean	1.50977e+06	14.8218
CAHQOS_clean	1.4741e+06	14.4557
CAHVAJ_clean	2.15619e+06	14.559
CAJBUN_clean	115921	12.4729
CAJHUS03_clean	21149.4	15.3096
CAJHUS04_clean	19194.8	15.3154
CAJHUS_clean	33061.4	16.7925
CAJLEH_clean	697639	14.2786
CAJWIV_ion_b	362314	13.7874
CAMROA_clean	1.99091e+06	14.5162
CANROA_clean	1.47993e+06	14.4538
CAQCAZ_clean	1.41114e+07	14.7451
CAVMIX_clean	1.3977e+06	14.4222
CAVMOD_clean	721470	14.111
CAVNOE_clean	5.8442e+06	14.6961
CAVSUP_clean	919265	14.2371
CAVTAW_clean	43145.1	10.3821
CAVVUS_clean	2.1006e+06	14.53
CAWDOU02_clean	1.81426e+06	14.4973
CAXPIC_clean	67535.2	18.9786
CAXTAY_clean	1.59118e+06	14.4516
CAXTEC_clean	3.27125e+06	14.6173
CAXXEG_clean	614295	14.1069
CAXZOS_clean	1.7369e+06	14.4904
CAXZUY_clean	1.77045e+06	14.4993
CAYCAI_clean	129449	12.2495
CAYDEN_clean	2.03836e+06	14.5372
CAYDIR_clean	1.29205e+06	14.4136
CAYDUD_clean	1.30162e+06	14.4246
CAZFOA_clean	2.18518e+06	14.6719
CAZGOZ_clean	568183	14.1108
CAZNOI_charged	3.64043e+06	14.6311
CECVAI_clean	1.01578e+06	14.259
CEGDUO_clean	189114	13.3912
CEGFAW_clean	319167	13.7655
CEHLAD_clean	5.41882e+06	14.6791
CEJCAW_clean	1.35925e+06	14.444
CEJZAU_clean	1.56337e+06	14.4645
CEKROB_clean	151867	13.0714
CELKEL_clean	237613	14.1341
CELZEA_clean	2.60938e+06	14.5815
CELZIE_SL	273470	13.6702
CESFIQ_clean	3.59947e+06	14.6307
CESFOW_clean	3.8599e+06	14.6431
CEXJOF_clean	1.37473e+06	14.4283
CIFDUS_clean	1.03994e+06	14.3082
CIFJAE_clean	3.59644e+06	14.6364
CIGXIA_manual	5.01842e+06	14.6737
CIMTAV_charged	389801	13.6959
CIPCUB_clean	911500	14.2522
CIPLIX_clean	979799	14.3075
CIPREZ_charged	143904	14.1584
CIPRID_charged	134884	13.6443
CIQQIE_clean	845804	14.226
CIQYUX_clean	11224.7	16.3491
CIRTUU_clean	5.22945e+06	14.6728
CISMEY01_clean	351069	21.392
CISMEY_clean	360897	18.3353
CISMIC_clean	58067.2	17.5751
CISXEJ_clean	366842	13.6394
CITZIP_manual	4.00656e+06	14.6557
CIVTEH_clean	251266	13.4117
CIWREG_clean	1.92789e+06	14.5032
CIWRIK_clean	1.78558e+06	14.4802
CIWROQ_clean	2.18116e+06	14.5342
CIWRUW_clean	2.167e+06	14.5328
CIWSAD_clean	2.0559e+06	14.5199
CIWYUD_clean	1.94697e+06	14.527
CIWZEP_clean	421485	13.7967
CIWZIT_clean	414592	13.7923
CIXBUH_clean	1.9632e+06	14.5081
CIXCAO_clean	2.32428e+06	14.55
CIYZUG_clean	272165	13.9757
CIZPOS_clean	1.25378e+06	14.3915
COBWEV_clean	414301	13.6459
COCMOY_clean	1.04169e+06	14.256
COCMUE_clean	2.40521e+06	14.5467
COCNAL_clean	2.63138e+06	14.5647
COCNEP_clean	4.68818e+06	14.6632
CODGAE_clean	1.32979e+06	14.4339
CODJUC_clean	1.89835e+06	15.3857
CODMUF_clean	1.38788e+06	14.4638
CODNAM_clean	3.03633e+06	14.6149
CODSUL_clean	261232	13.6
COJGEO_clean	1.74714e+06	14.4865
COJMIZ_clean	2.07895e+06	14.5303
COKFAK_clean	183854	13.2325
COKMEW_clean	3.22741e+06	14.6054
COKMIA_clean	3.51571e+06	14.62
COKMOG_clean	5.41859e+06	14.6778
COKNAT_clean	7.56684e+06	14.7073
COKPEZ_clean	4.57202e+06	14.6592
COKPID_clean	3.35154e+06	14.6119
COKPOJ_clean	3.58605e+06	14.6234
COKPUP_clean	6.58734e+06	14.6964
COKQAW_clean	3.97913e+06	14.6396
COKQEA_clean	3.33649e+06	14.6121
COKQIE_clean	4.50715e+06	14.656
COKQOK_clean	6.15401e+06	14.6909
COKROL_clean	1.22009e+06	14.4121
COKRUR_clean	1.8839e+06	14.5057
COLPEA_clean	546812	16.5699
COMDOY_clean	4.32312e+06	14.6705
COMNAU_clean	300600	14.2092
COQLAX_clean	194205	13.2506
COQNIF_clean	3.75106e+06	14.6382
COSWEO_clean	90795.8	11.5507
COTYIV_clean	2.20812e+06	14.529
COVJAA_clean	88740.5	12.5781
COVPAG_clean	657321	14.0711
COWRAJ_clean	475510	14.0035
COWREN_clean	810929	14.3768
COWRIR_clean	445427	13.9881
COWROX_clean	641571	14.2081
COXQUB_clean	984492	14.7967
COXXIX_clean	1.24552e+06	14.3663
CUCKIV_charged	900475	14.2817
CUFFEP_clean	1.02424e+07	14.7265
CUGFAN01_clean	240517	23.65
CUGFAN_clean	180875	16.2412
CUGFOB_clean	335602	15.1992
CUGFUH_clean	183926	23.1479
CUGVUX_clean	803618	14.7259
CUGXAF_clean	1.47044e+06	14.4412
CUKXIR_clean	1.59777e+06	14.5268
CUMJEB_clean	4.28752e+06	14.6559
CUMLUT_clean	6.12199e+06	14.6935
CUMQOQ_clean	1.85732e+06	14.5195
CUNFOH01_clean	6.93643e+06	14.6998
CUNFOH_clean	5.4414e+06	14.6766
CUPHIG_clean	4.87247e+06	14.6679
CUPHUS_clean	1.51802e+06	14.4429
CUQRIR_clean	550540	13.9835
CUQROX_clean	592687	14.0692
CUQRUD_clean	1.60321e+06	14.4701
CUQSAK_clean	1.69856e+06	14.4789
CURBOH_clean	1.99037e+06	14.5112
CUSDIE_charged	6.1647e+06	14.6934
CUSYAR_clean	718796	14.0626
CUSZIB_clean	4.30133e+06	14.6551
CUTFUT_charged	467292	13.8785
CUTGEF_clean	1.84386e+06	14.5109
CUTGII_clean	1.20834e+06	14.3646
CUVGIK_clean	1.52499e+06	14.487
CUVGOQ_clean	1.84156e+06	14.5123
CUXFIL_clean	1.71785e+06	14.5139
CUXFUX_clean	1.54584e+06	14.4814
CUXLEO_clean	583859	13.969
CUYHIO_clean	65418.9	19.8197
CUYRUK_clean	614085	15.2307
CUZBUW_clean	1.15944e+06	14.4321
DABFET_clean	266425	13.4015
DABFIX_clean	380353	13.8635
DABMUR_clean	3.70701e+06	14.6311
DACYUE_clean	6.74191e+06	14.6993
DADLEC_clean	340254	13.5636
DADXUE_clean	813055	14.3547
DAFHID_clean	502942	14.112
DAFHOJ_clean	955886	14.4435
DAFJOM_clean	826455	14.2783
DAFSEL_clean	197559	20.1561
DAGJED_clean	230609	13.4441
DAJBOI_clean	325663	13.8147
DAJHOM_manual	388220	14.1107
DAKHUU_clean	2.07062e+06	14.5454
DAKVIW_clean	3.86406e+06	14.6393
DALVAQ_clean	995535	14.3661
DAMDUT_clean	2.44952e+06	14.5618
DANROC_clean	421891	13.9246
DANZAV_charged	2.51273e+06	14.5742
DANZID_charged	2.09331e+06	14.5323
DANZOJ_neutral	1.24322e+06	14.3752
DAPBED_clean	3.24241e+06	14.6134
DAPBIH_neutral	259299	13.1381
DAPHOU_clean	6.53745e+06	14.6972
DAPXID_ion_b	840052	14.1845
DARBUU_clean	731749	14.0887
DARJOX_clean	1.23604e+06	14.4119
DARJUD_clean	1.15519e+06	14.3903
DAWBIO_clean	1.89381e+06	14.5208
DAWBOU_clean	2.63889e+06	14.5927
DAWCIP_clean	1.76458e+06	14.4899
DAWDAI_clean	242103	13.6527
DAXHIV01_clean	3.53408e+06	14.6264
DAXHIV_clean	3.01479e+06	14.5996
DAXHUH01_clean	3.22759e+06	14.6121
DAXHUH_clean	3.40982e+06	14.6208
DAXKOE_charged	1.2266e+06	14.4687
DAYCAI_clean	5.84098e+06	14.7039
DEBGIA_clean	504418	14.1404
DEBNUU_clean	56573.5	19.0828
DEGJIK_clean	556287	14.2425
DEJCIF_clean	2.05302e+06	14.5474
DEJJIN_clean	2.09304e+06	14.5251
DEJRUH_clean	314826	13.8702
DEKHEH_clean	264050	13.4849
DEKHUX_clean	2.36254e+06	14.5576
DEKPEP_clean	1.85815e+06	14.607
DEKPUF_clean	2.96385e+06	14.6032
DEMLAJ_clean	156306	13.4104
DEPSEW_clean	1.47708e+06	14.475
DEPTOH_clean	1.50951e+06	14.4796
DEQVIF_clean	1.00956e+06	14.3233
DEYJIC_clean	678460	14.1749
DEYLUQ_clean	1.67727e+06	14.49
DEYNIG_clean	579166	13.9729
DEYXIQ_clean	1.07978e+06	14.4745
DIBPIP_clean	510911	14.1894
DIBQEM_clean	1.39618e+06	14.466
DIBXAO_clean	495888	13.8692
DIDBAV_clean	1.72775e+06	14.485
DIDBEZ_clean	1.99733e+06	14.5229
DINNIZ_clean	1.12087e+06	14.3439
DIRBIP_clean	2.84889e+06	14.6108
DISSUU_clean	1.06896e+06	14.3736
DITSIK_clean	812376	14.2341
DITYEM_clean	724143	14.629
DITYOW_clean	3.19647e+06	14.6213
DIVGIA_clean	237104	13.3423
DIVNAY_clean	1.74867e+06	14.5014
DIVPUU_clean	2.05065e+06	14.5289
DIWMON_clean	780953	14.1738
DIXKOL_clean	2.06294e+06	14.5423
DIXNUV01_clean	1.9844e+06	14.6496
DIYKAZ_clean	604782	14.256
DIYTEM_clean	707126	14.1973
DOCKOW_clean	862569	14.2458
DOFTID_clean	6.87234e+06	14.6997
DOFTOJ_clean	6.34059e+06	14.6944
DOGBAE_clean	3.81313e+06	14.6349
DOGZIJ_clean	597311	14.1436
DOHXUV_clean	255162	13.4736
DOKHUH_clean	527106	14.1471
DOLXOR01_clean	2.15814e+06	14.5243
DOLXOR_clean	2.01515e+06	14.5071
DONNAW_clean	6.27902e+06	14.6976
DONNEA_clean	4.66563e+06	14.671
DONNIE_clean	7.5905e+06	14.7114
DONXUB_clean	1.53265e+06	14.4752
DOPHOH_clean	5.03164e+06	14.6742
DOPHUN_clean	5.14923e+06	14.6758
DORFOG_clean	966000	14.3667
DORFUM_clean	383263	13.802
DOTFID_clean	1.77977e+06	14.4937
DOTTEM_clean	6.53905e+06	14.7004
DOTWAL_clean	331352	13.7592
DOYBEA_clean	5.01043e+06	14.6742
DUBJUH_clean	2.88414e+06	14.5994
DUBKAO_clean	3.34688e+06	14.6268
DUBWON_clean	7.09561e+06	14.7062
DUDKOE_clean	6.67757e+06	14.6983
DUFXOT_clean	956591	17.7401
DUJRAD_clean	2.96491e+06	14.6057
DUKNEE_clean	221787	13.5748
DUKNII_clean	193359	13.2936
DUKYOZ_clean	2909.1	15.1719
DULCAQ_clean	162472	12.9154
DUNJON_clean	388413	13.7255
DUNXUH01_clean	1.59692e+06	14.4634
DUNXUH21_clean	1.59232e+06	14.4635
DUNYOC_clean	1.14225e+06	14.3268
DUPJAB_clean	1.61891e+06	14.4567
DUPKAC_clean	2.27021e+06	14.5345
DUQSEO_clean	1.74378e+06	14.5548
DUSHEG_clean	2.7344e+06	14.5922
DUSHIK_clean	3.2585e+06	14.6294
DUVNIS01_charged	1.2461e+06	14.3712
DUVNIS_charged	1.36599e+06	14.4018
DUWFAE_clean	203880	16.0807
DUWFOS_clean	616678	14.065
DUWRAQ_clean	2.27403e+06	14.5798
DUWRIY_clean	978193	14.4402
DUWROE_clean	1.49283e+06	14.5608
DUWRUK_clean	1.45113e+06	14.4832
DUWSAR_clean	2.87694e+06	14.5911
DUXLUF01_clean	8321.29	15.8313
DUXLUF02_clean	128636	21.1598
DUXSIA_clean	268123	13.7628
DUYVEA_clean	160529	13.591
DUZPUL_clean	6.68236e+06	14.699
DUZWOM_clean	323155	13.8926
EBATUY_clean	422555	13.9313
EBAVIP_clean	348687	13.9192
EBAVOV_clean	317174	13.8546
EBAWIQ_clean	216129	13.7692
EBEMEE_clean	454881	14.1225
EBEMII_clean	415433	14.0428
EBIHII_clean	3.46887e+06	14.6307
EBIMEJ_clean	1.09335e+06	14.4445
EBIPIQ_clean	625388	14.6604
EBIPOX_clean	2.70844e+06	14.5855
EBISAM_clean	491350	14.2563
EBISEQ_clean	463791	14.2158
EBITAL01_clean	424713	13.9822
EBITAL_clean	355018	13.8749
EBOBIJ_clean	2.17386e+06	14.5402
EBOXEA_clean	1.0491e+06	14.3029
EBUQIB_clean	550891	13.9892
ECAHEX_clean	400095	13.7567
ECAHOH_clean	354700	13.6712
ECASAD_clean	294757	13.6174
ECASOS_clean	27050.6	17.822
ECEBEW_clean	277478	13.3893
ECEDAU_clean	258933	13.3265
ECEZAO_clean	1.14538e+06	14.4151
ECIWIW_clean	489810	13.8773
ECIWOC_clean	1.1626e+06	14.3729
ECIWUJ_clean	3531.39	15.0951
ECIYEU_clean	1.66995e+06	14.5107
ECOGEI_clean	344791	13.7251
ECORIX_clean	4.5887e+06	14.7024
ECOROD_clean	3.86819e+06	14.7018
ECUTON_clean	1.53032e+06	15.9775
EDAFUM_clean	129271	14.2938
EDAGAT_clean	222340	14.4544
EDAGEX_clean	148995	14.7289
EDAPIK_clean_h	724076	14.0939
EDAVOV_clean	1.36751e+06	14.4081
EDECOG_clean	2.12781e+06	14.5156
EDIKEH_clean	1.79477e+06	14.5741
EDIKIL_clean	1.60787e+06	14.4493
EDOMAM_clean	2.85844e+06	14.5939
EDUTIG_clean	1.01031e+06	14.2498
EDUVEE_clean	3.73263e+06	14.6359
EDUVOO_clean	535959	13.8318
EFAYEQ_clean_h	944993	14.2208
EFAYIU_clean	565046	13.8833
EFEGOM_clean	3.82207e+06	14.6477
EFESEP_clean	932564	14.2455
EFESOZ_clean	849463	14.2037
EFIMOV_clean	1.33932e+06	14.4402
EFIMUB_clean	366673	13.6474
EFOGOX_clean	321798	13.8744
EGELUY01_manual	5.22171e+06	14.6764
EGELUY_SL	4.82872e+06	14.6684
EGOZAB_clean	1.48256e+06	14.4346
EHALOP_manual	4.70958e+06	14.6654
EHEKUY_clean	235627	13.4907
EHIPOC_clean	253909	13.5222
EHUCOA_clean	536988	13.994
EHUSUX_clean	2.04781e+06	14.5417
EHUTAE_clean	2.21306e+06	14.5473
EJAXIW_clean	773258	14.2118
EJONOH_clean	571647	14.078
EJOQUR_clean	2.77109e+06	14.5863
EJOZOU_clean	974645	14.2903
EKADIF_clean	1.6363e+06	14.4693
EKEKOW_clean	1.93259e+06	14.5179
EKIDEH_clean	2.81911e+06	14.5952
EKIDIL_clean	2.18549e+06	14.5373
EKIGIQ_clean	851104	14.3281
EKOPIE_clean	3.88366e+06	14.6403
EKOPOK_clean	3.59916e+06	14.6337
ELEREU_clean	2.33753e+06	14.5576
ELERIY_clean	3.45772e+06	14.6242
ELIJUF_clean	1.08373e+06	14.3975
ELOFIU_charged	31259.9	17.7557
ELOHOE_clean	91615.9	12.3188
ELUQIM01_clean	37606.1	16.6205
ELUQIM13_clean	28912.4	16.5203
ELUZES_clean	973063	14.2377
EMAGAB_clean	438437	13.8898
EMEJUD_clean	238183	13.4029
EMICUZ_clean	369521	14.7758
EMIFOW_clean	1.03586e+07	14.726
EMIGIR_charged	1.23289e+07	14.7351
EMIGUD_charged	6.21059e+06	14.6907
EMIHAK_charged	5.64807e+06	14.6809
EMUBIZ_clean	4.13929e+06	14.6478
EMUYAM_clean	195249	14.9173
ENAFAB_clean	2.85808e+06	14.5933
ENANIS_clean	696333	14.2047
ENESOH_clean	3.72887e+06	14.6358
ENESUN_clean	2.47648e+06	14.5611
ENISOK_clean	4.33933e+06	14.667
ENISUQ_clean	2.57005e+06	14.5884
EPECUZ_clean	498428	13.9956
EPEXUU_clean	247732	13.3973
EPEYAB_clean	360049	13.8224
EQERAU_clean	1.88816e+06	14.5094
EQUCOI_clean	948975	14.3751
EQUNIP_clean	6.07133e+06	14.6906
ERAHOV_clean	3.08822e+06	14.6054
ERALUG_clean	2.56178e+06	14.5755
ERAMUH_clean	7.77385e+06	14.7147
ERIGER_clean	320908	13.5247
ERIRIG_auto	507011	13.782
ERUFUS_clean	764679	14.1974
ERULEK_clean	2.43639e+06	14.5604
ERUNOW_clean	2.75765e+06	14.5926
ERUNUC_clean	2.92283e+06	14.5965
ESARAT_clean	792464	14.3394
ESARUN_clean	686190	14.1957
ESEBOV_clean	524817	13.8038
ESEDIQ_clean	643687	14.079
ESEQUO_clean	516615	14.0361
ESIDOB_clean	2.71374e+06	14.5998
ESIWAF_clean	3.15683e+06	14.6176
ESURER01_clean	2.18853e+06	14.552
ESURER02_clean	2.33793e+06	14.5672
ESURER03_clean	2.33879e+06	14.5669
ESURER04_clean	2.32893e+06	14.566
ESURER_clean	2.29013e+06	14.5636
ESUSAO01_clean	1.81796e+06	14.5224
ESUSAO_clean	1.7966e+06	14.5228
ESUSIW_clean	1.9178e+06	14.522
ESUSOC01_clean	3.13883e+06	14.6257
ESUSOC02_clean	3.17199e+06	14.6208
ESUSOC_clean	2.88485e+06	14.6144
ESUTAP_clean	2.6673e+06	14.5916
ESUTIX_clean	2.67789e+06	14.5942
ESUVAR01_clean	876107	14.2687
ESUVAR_clean	1.71905e+06	14.5037
ESUVOF_clean	2.37803e+06	14.5719
ETAXUT_clean	2.15517e+06	14.5297
ETEJIX01_clean	4.20931e+06	14.6505
ETEJIX_clean	4.5941e+06	14.6631
ETEMEX_clean	240440	13.6216
ETEXEI01_clean	2.82557e+06	14.595
ETEXEI_clean	2.1971e+06	14.5481
ETIXEM_clean	480402	14.0984
ETIXIQ_clean	624070	14.0433
ETIXOW_clean	3.98343e+06	14.6597
ETIYEN_clean	1.82733e+06	14.5151
ETUWIA_clean	3.74097e+06	14.6366
ETUXEW_clean	1.15771e+06	14.3946
EVEGOB_clean	1.98269e+06	14.5156
EVEGUH_clean	2.21028e+06	14.5456
EVOTIT_SL	735120	14.1278
EVUNOY_clean	315189	13.6273
EVUQOC_clean	546265	13.9409
EWEWUZ_charged	604452	14.2798
EWIDUK_SL	931267	14.3544
EWIPIL_clean	1.58336e+06	14.4607
EWUSOF_clean	1.58546e+06	14.4373
EWUSUL_clean	1.29861e+06	14.3687
EXAXAE01_clean	4.6411e+06	14.6615
EXAXAE_clean	3.45742e+06	14.6215
EXEQII_SL	4.05373e+06	14.6497
EXIBUI_clean	1.3346e+06	14.454
EXIDEV_clean	770186	14.4672
EXOFIH_clean	8.70963e+06	14.7213
EXOGAB_clean	1.36427e+06	14.612
EXOTOB_clean	3.7836e+06	14.6399
EXOTUH_SL	1.6213e+06	14.4812
EXUHEM_clean	537689	14.1978
EXUHUC_clean	258567	13.2685
EYULOA_clean	648710	14.1398
EZESAF_clean	200837	13.0993
EZOBUR01_clean	2.6369e+06	14.5874
EZOFEF_clean	987951	14.3115
EZUCIM_clean	947810	14.2802
EZUCOS_SL	629828	14.2122
FABCUI_clean	514900	14.1351
FABFOF_ion_b	307876	17.6959
FABGOG_clean	944677	14.5475
FAFMAC_clean	2.09975e+06	14.5569
FAGQAI_clean	638906	13.9738
FAGREM_clean	2.94377e+06	14.6036
FAHQEN_clean	366430	14.1689
FAHQIQ_clean	2.54723e+06	14.5757
FAHQIR_clean	349340	13.976
FAJYAS_clean	2.45287e+06	14.5606
FAKHIK_clean	597675	14.1667
FALBAX_manual	397390	13.5331
FALPOY_clean	2.7816e+06	14.597
FALZAU_clean	1.52233e+06	14.4766
FALZEY_clean	1.59782e+06	14.4509
FALZIC_clean	1.40316e+06	14.3989
FALZOI_clean	1.39358e+06	14.3982
FANQER_clean	968634	14.2544
FAPXIG_clean	8.32467e+06	14.7175
FAPXOM_clean	8.26273e+06	14.7168
FAQGIO_clean	665919	14.2093
FAQVEA_clean	357094	13.9022
FARFIO_clean	4.50918e+06	14.6592
FARFOU_clean	4.95868e+06	14.6702
FARFUA_clean	3.91803e+06	14.6416
FARHIR_ion_b	1.08619e+06	14.362
FARHOX_ion_b	529544	13.9752
FASVIH_clean	5.43696e+06	14.6834
FATKIV_clean	332811	13.5922
FATQID_clean	1.564e+06	14.419
FAVDAK_clean	4.31791e+06	14.6538
FAVDEO_clean	7.95129e+06	14.7096
FAVFUG_clean	1.99042e+06	14.5265
FAVKAP_clean	2.75911e+06	14.5878
FAVKET_clean	642970	14.0616
FAWCEN02_SL	579969	14.1577
FAWCEN03_SL	695428	14.2294
FAYPAY_clean	1.06879e+06	14.2724
FAYPEC_clean	1.21762e+06	14.3712
FAYQAZ_clean	876974	14.1984
FAZPED_clean	928850	14.2651
FAZRAA_charged	531836	14.1449
FEBPUY_clean	2.22207e+06	14.5519
FECCIZ_clean	1.11675e+06	14.4071
FECFAV_clean	2.81637e+06	14.5882
FECJUT_clean	2.39288e+06	14.5569
FECWOB01_clean	621286	14.2701
FEDJUU_charged	1.1124e+06	14.5241
FEFVES_clean	419123	14.0661
FEFZOF_clean	1.47465e+06	14.432
FEJDEE_clean	1.79459e+06	14.533
FEJDII01_clean	1.04406e+06	14.3175
FEJDII_clean	2.00378e+06	14.5256
FEJKEM_clean	1.75706e+06	15.0363
FENVOL_charged	1.02021e+06	14.3181
FEPQEW_clean	453798	13.779
FERGUG_charged	455280	14.1288
FERHAN_clean	2.20465e+06	14.5352
FERVEF_clean	1.93631e+06	14.5541
FERVIJ_clean	1.53931e+06	14.4982
FERVOP_clean	1.0146e+06	14.4006
FERVUV_clean	1.12496e+06	14.3956
FERWAC_clean	854347	14.2315
FESBEM_clean	761537	14.338
FESTUT_clean	1.31979e+06	14.4812
FEVREF_clean	287731	13.3133
FEVSAC_clean	46860.9	10.6038
FEWWEL_clean	4.26455e+06	14.6599
FEWWIP_clean	2.50116e+06	14.583
FEWXIQ_clean	871960	14.1771
FEYJID_clean	2.57316e+06	14.5801
FEZCIX_clean	48340.3	10.3433
FEZREJ_clean	3.80582e+06	14.636
FIBHIJ_clean	270557	13.8058
FIBKEI_clean	4.7293e+06	14.6662
FIFMIS01_clean	233924	13.3855
FIFMIS_clean	293534	13.5973
FIFMOY_clean	128289	12.7211
FIFNUE01_clean	544367	14.0936
FIFNUE_clean	534065	14.0758
FIGLAK_clean	7729.75	15.7127
FIHFAF_clean	1.65513e+06	14.4892
FIHLOZ_clean	246075	13.705
FIHRIZ_clean	1.56538e+06	14.4581
FIJCUX01_clean	1.70698e+06	14.4824
FIJDIM01_clean	1.53302e+06	14.4852
FIJDIM02_clean	1.59425e+06	14.4997
FIJDIM03_clean	1.594e+06	14.4959
FIJDIM04_clean	1.45895e+06	14.4752
FIJDIM05_clean	1.55715e+06	14.4928
FIJDIM06_clean	1.4859e+06	14.4689
FIJDIM07_clean	1.59929e+06	14.4867
FIJDIM08_clean	1.88459e+06	14.5322
FIJDIM09_clean	1.54578e+06	14.4795
FIJDIM10_clean	1.47641e+06	14.4618
FIJDIM11_clean	1.51636e+06	14.4823
FIJDIM12_clean	1.56138e+06	14.4864
FIJDIM_clean	1.49528e+06	14.4781
FIJFIO_clean	2.09917e+06	14.5923
FIJFOU_clean	2.92789e+06	14.6261
FIJGEK_clean	756104	14.3049
FIJYED_clean	1.45416e+06	14.4593
FIJZEE_clean	2.15949e+06	14.5307
FIKTOK_clean	1.53182e+06	14.7043
FIMXUW_clean	296950	13.6076
FIMZAE_clean	1.61215e+06	14.4667
FINQOK_clean	1.17747e+06	14.3623
FINQUQ_clean	1.30556e+06	14.4016
FIPJEV_clean	1.33531e+06	14.4751
FIPWOS_clean	135810	15.172
FIPXAF_clean	428639	14.6216
FIPXEJ_clean	1.05567e+06	14.6211
FIQYOU_clean	128689	14.5267
FIQYUA_clean	265308	14.5021
FIQZAH_clean	571610	14.7801
FISXEM_clean	3.19629e+06	14.6296
FITGEW_clean	109876	12.1685
FITHAS_charged	357203	13.8525
FIVQOR_clean	4.8994e+06	14.6763
FIVYUF_clean	447351	14.3836
FIWKUT_clean	5.16724e+06	14.6745
FIXVUE_clean	5.1201e+06	14.6704
FODZUU_clean	1.47535e+06	14.4855
FOFHAK_clean	5.52133e+06	14.6981
FOFHEO_clean	2.99405e+06	14.609
FOFTOL_clean	1.38506e+06	14.4385
FOFTUR_clean	1.99645e+06	14.5284
FOGFAK_clean	1.43468e+06	14.5435
FOHCAH_clean	1.27719e+06	15.6363
FOHCIP_clean	2.63063e+06	14.5801
FOHQUO_clean	307018	13.6374
FOHRUR_clean	17714.9	17.1062
FOHSAW01_clean	308556	13.7952
FOJKIA_clean	659308	14.1538
FOJPEB_clean	489068	14.0181
FOJVUX_clean	560343	14.8454
FOKWIN_clean	464771	14.3099
FOKYUB_clean	1.22585e+06	14.3733
FOKZIQ_clean	482008	14.0706
FOLLEZ_clean	1.77009e+06	14.5449
FOMWOV_clean	1.62966e+06	14.4738
FONKEA_clean	510792	13.9629
FOPFAS_clean	3.88332e+06	14.6381
FOPTOU_clean	120737	12.372
FOQNOQ01_clean	1.39283e+06	14.427
FOQNOQ02_clean	1.07556e+06	14.343
FOQNOQ_clean	915052	14.2767
FOQNUW01_clean	1.32209e+06	14.4229
FOQNUW02_clean	1.4723e+06	14.4421
FOQNUW_clean	1.43588e+06	14.4335
FOQPAE01_clean	1.18688e+06	14.3608
FOQPAE02_clean	1.10978e+06	14.334
FOQPAE_clean	1.07322e+06	14.3187
FOQSUA_charged	477746	18.0856
FORTUD_clean	845149	14.1849
FOSTOY_clean	4.81187e+06	14.6673
FOSTUE_clean	4.53865e+06	14.6592
FOXHUX_clean	281355	13.5105
FOXKIO_clean	1.15466e+06	14.9563
FUBDAI_clean	2.31174e+06	14.5487
FUBDEM_clean	2.2212e+06	14.539
FUBNOH_clean	395843	13.9696
FUDGES_clean	7.59861e+06	14.7072
FUFREE_clean	364095	16.6315
FUHNIH_clean	630947	14.0506
FULQUZ_clean	4.42086e+06	14.6572
FUMJAA_clean	8.67354e+06	14.7176
FUNLAD_clean	1.4388e+06	14.4447
FURFOP_clean	299381	14.0261
FURRUG01_ion_b	368501	13.5597
FURRUG_ion_b	208276	12.8898
FURSES_clean	384468	13.7981
FUSGOR_clean	421835	13.8394
FUSQUH_clean	476608	13.8932
FUTYEA_clean	4.12376e+06	14.648
FUTYOK_clean	4.21888e+06	14.6528
FUTYUQ_clean	5.94095e+06	14.6895
FUTZIF_clean	3.87852e+06	14.6441
FUVBAB_clean	4.45575e+06	14.6582
FUVDEH05_clean	1.43777e+06	14.457
FUVDEH06_clean	1.15885e+06	14.4384
FUVDEH07_clean	930279	14.2991
FUVDEH08_clean	1.34542e+06	14.4633
FUVFUZ_clean	1.5379e+06	14.5324
FUVGAG01_clean	2.46868e+06	14.599
FUVGAG02_clean	1.65285e+06	14.5061
FUVGAG_clean	1.42045e+06	14.5154
FUWFUA_clean	2.68597e+06	14.5805
FUWQIZ_clean	2.95225e+06	14.6022
FUWXOL_SL	1.11787e+07	14.7365
FUXCOS_clean	625208	14.0655
FUYZAB_ion_b	787139	14.234
FUZPUN_clean	375100	13.9
GACBIY_clean	2.52352e+06	14.5758
GACBOE_clean	4.66783e+06	14.6632
GACVIS_clean	6.76149e+06	14.7009
GADFAV_clean	605480	13.9384
GADNUX_clean	5.62272e+06	14.6829
GAFGEC_clean	521575	14.1307
GAGXAP_clean	148536	14.0347
GAGZEV_clean	649066	13.9703
GAHWIX_clean	1.44957e+06	14.3954
GAHXUL_clean	1.15639e+06	14.4164
GALCAZ_clean	2.28011e+06	14.5578
GALFAB_clean	365821	13.826
GALHOS_ion_b	221384	13.0764
GALJAG_clean	5.81977e+06	14.6863
GAMXAV_clean	1.56473e+06	14.4495
GANBAZ01_clean	1.77847e+06	14.4986
GANBAZ02_clean	2.61893e+06	14.5746
GANBAZ_clean	2.2172e+06	14.5473
GANBED01_clean	291824	14.7367
GANBED02_clean	1.76121e+06	14.4809
GANBED_clean	1.50564e+06	14.4307
GAPDEH_clean	485630	13.9969
GAQYIH_clean	817630	14.1285
GARLAP_clean	1.1955e+06	14.3792
GARQAU_clean	472011	13.8682
GARTUR_clean	3.65554e+06	14.6295
GASSUR_clean	3.35934e+06	14.6265
GATHAL_clean	1.04311e+06	17.4972
GATQIE_clean	8.28841e+06	14.7145
GAVYAG_clean	1.13355e+06	14.3855
GAWBEM_clean	63024	18.2054
GAWCUF_clean	382484	13.9466
GAWMOJ_clean	2.24835e+06	14.5351
GAXDIS10_clean	322796	13.5111
GAXQIH_clean	415544	13.8277
GAYFUJ_clean	2.39621e+06	14.5637
GAYGAQ_clean_h	2.77709e+06	14.5952
GAYPED_clean	5.01108e+06	14.671
GECRAI_charged	528122	19.8036
GEFFUT_clean	299501	13.7896
GELJAJ_clean	953313	14.3419
GELVID01_clean	555018	15.7466
GELVID_clean	1.24797e+06	15.7304
GEPDEM_clean	278878	14.1198
GERWEH_clean	1.9439e+06	14.5192
GETXAG_clean	715.19	14.8101
GEVYEN_clean	269923	22.8858
GEWXAJ_clean	1.95114e+06	14.5418
GEZFOI_charged	163057	13.5452
GEZYOB_clean	1.13403e+06	14.3522
GEZYUH_clean	1.42061e+06	14.422
GIFKEL_clean	5.12507e+06	14.6894
GIJXAA_clean	3.60642e+06	14.6343
GIMHAM_clean	336609	14.1212
GIMSIG_clean	1.95763e+06	14.5125
GIQYEL_clean	971860	14.2701
GIRDUI_clean	819227	14.3739
GIRGUL_clean	867563	14.3299
GISNED_clean	671363	13.9908
GISWEM_clean	546928	14.1601
GISZUF_clean	853007	14.2295
GITTOT01_manual	614347	14.1753
GITVAH_clean	1.66371e+06	14.4832
GITWIQ_clean	1.19302e+06	14.4089
GIWBIY_charged	730062	14.172
GIXMUX_clean	146531	13.9561
GIYTAK_clean	1.567e+06	14.4607
GIZVER_clean	1.27127e+06	14.4421
GOBSUM_clean	615804	14.0664
GOGSIF_clean	990743	14.2763
GOGWAB_clean	6.22197e+06	14.6935
GOGWEF_clean	5.9586e+06	14.6897
GOJRED_manual	124344	12.8104
GOLYOX_clean	195355	13.3602
GOLYUD_clean	171783	13.223
GOMFOF_clean	380749	13.5606
GOMPOO_clean	1.45714e+06	14.4941
GOMRAC_clean	706113	14.2052
GOMREG_clean	677058	14.1446
GONMON_clean	506380	14.2026
GONMUT_clean	762868	14.2704
GONSUZ_clean	1.71183e+06	14.5152
GONTAG_clean	975828	14.264
GOQSIQ_clean	389470	13.6392
GOQTIR_clean	1.20985e+06	14.4029
GOQXAN_clean	1.0983e+06	14.3688
GORQAF_clean	1.58587e+06	14.4336
GOSDEZ_clean	2.23031e+06	14.5511
GOVHOQ_clean	538197	13.9642
GOWHOR_clean	857494	14.3006
GOXGAD_clean	627371	14.1895
GOXMEN_clean	304487	14.0545
GOYYEA_clean	444600	15.2876
GOZNAM_clean	1.52648e+06	14.4352
GOZNEQ_clean	1.25315e+06	14.3637
GUANZS_clean	2.16438e+06	14.547
GUBBAG_clean	530277	13.8737
GUBKUL_clean	762782	14.0775
GUBSED_clean	405701	14.0857
GUFBOA_clean	226337	13.7756
GUFBUG_clean	830478	14.2198
GUGXOX_clean	548293	14.2137
GUHNUU_clean	4.25757e+06	14.6544
GUJREK01_clean	763037	14.1554
GUJREK_clean	767647	14.1612
GUKFEY_clean	526866	13.9241
GUKYUI_clean	800958	14.2238
GULWEQ_clean	3.47909e+06	14.6217
GULWOA_clean	2.86218e+06	14.5937
GUMBIA_clean	329333	13.7764
GUMDEZ_clean	1.93087e+06	14.5488
GUNZIA_clean	936970	14.2743
GUPBEZ02_clean	1.3279e+06	14.3624
GUPBIE_clean	1.45895e+06	14.5356
GUPNUC01_clean	751835	14.1363
GUPNUC_clean	538103	13.8832
GUPREQ_clean	603457	14.0851
GUQWOG_clean	1.5238e+06	14.4662
GURTIX_charged	4.59787e+06	14.6665
GUSNEN01_SL	2337.2	14.3604
GUVKUE_clean	2.05249e+06	14.5185
GUVLAL_clean	2.38329e+06	14.554
GUVZII_clean	3.73407e+06	14.63
GUZVOO_clean	2.14054e+06	14.5339
HABQUY_clean	613231	13.9309
HABRAF_manual	560598	13.8659
HABREJ_clean	1.60621e+06	14.462
HABRUZ_clean	941624	14.3354
HADDOI_clean	168436	13.1427
HADPOU_clean	1.40561e+07	14.7428
HAFDUQ_clean	717876	14.2435
HAFFAY_clean	609378	14.1676
HAFFEC_clean	743418	14.263
HAFTOZ_clean	1.50396e+06	14.4281
HAFWUI_charged	200597	13.6235
HAHCUR_clean	3.54781e+06	14.6345
HAJLEK_clean	324083	13.8892
HAJLIO_clean	384473	14.1515
HAJLOU_clean	322736	13.8719
HAJLUA_clean	308384	13.9798
HAJMAH_clean	273932	14.0195
HAJMEL_clean	325741	13.9275
HAJRES_clean	190082	13.477
HAJYEZ_clean	1.1157e+06	14.4713
HAKCIG_clean	174316	13.2706
HALQUJ_clean	1.19473e+06	14.3629
HAMJOW_clean	2.99288e+06	14.6022
HANKEO_clean	7.54526e+06	14.7087
HANKIS_clean	8.45603e+06	14.7172
HANKOY_clean	6.65847e+06	14.6978
HANKUE_clean	8.24253e+06	14.715
HAPBIM_clean	534338	13.9077
HAPGIR_clean	2.67424e+06	14.5931
HAPHUD_clean	2.16621e+06	14.5372
HAQJIV_clean	3.68648e+06	14.6337
HASTAY_clean	630799	14.0744
HAVVUX_clean	9.73446e+06	14.7243
HAWWEK_clean	852247	14.1932
HAXNOJ_clean	1.43133e+06	14.4092
HAZGOF01_clean_h	652115	18.4085
HAZGOF02_clean_h	640118	16.8777
HAZGOF03_clean_h	669999	18.544
HAZGOF04_clean_h	773792	17.8516
HAZGOF05_clean_h	889399	17.7857
HAZGOF06_clean_h	795349	18.1535
HAZGOF07_clean_h	632026	17.989
HAZGOF08_clean_h	724149	18.2186
HAZGOF_clean	973383	17.4872
HAZNED_clean	500887	13.998
HAZNIH_clean	506442	14.0019
HAZWIP_clean	2.10527e+06	14.5142
HEBTAL_clean	714566	14.329
HEBTEP_clean	698511	14.3278
HEDCAW_clean	4.05506e+06	14.6481
HEFDED_clean	132843	12.3964
HEFDIH_clean	271141	14.6894
HEKTAU_clean	1.8203e+06	14.5294
HEKTUO01_clean	1.82003e+06	14.5645
HEKTUO_clean	1.63867e+06	14.5334
HENYUV_clean	1.24925e+06	14.4078
HETZUC_charged	346822	13.5011
HEXNUU_clean	410199	13.9102
HEXVEM_clean	793803	14.1219
HEZKIH_clean	1.19416e+06	14.5737
HEZPIL01_clean	1.80358e+06	14.5054
HGCNCO_clean	1.26265e+06	14.386
HIBGEF_clean	171825	14.6574
HIBGIJ_clean	116336	13.0925
HICGEG_clean	907794	14.239
HICVOG_clean	2.55009e+06	14.5922
HIDBIH_clean	435272	14.0226
HIDBON_clean	750956	19.9331
HIFGEK_clean	1.09649e+06	14.3243
HIFTOG02_clean	1.12921e+06	14.3322
HIFTOG_clean	1.36972e+06	14.4088
HIFTUM_clean	511903	13.8952
HIFZAY_charged	358739	13.785
HIQNIG_clean	260047	13.6209
HIQNUS_clean	913560	14.4515
HISGAT_clean	242525	13.4189
HISGIB_clean	875540	14.2922
HITXUE_clean	1.22935e+06	14.4024
HIWKEE_clean	296972	13.468
HIWKII_clean	582793	14.1691
HIWLIK_clean	1.18315e+06	14.4111
HIWLOO_clean_h	1.31869e+06	14.4778
HIWLOQ_clean	825423	14.1875
HIWLUW_clean	1.2596e+06	14.3836
HIXDOH01_manual	717780	14.2741
HIXDOH_clean	1.38124e+07	14.7459
HIYZEV01_clean	1.22278e+06	14.458
HIYZEV_clean	1.5178e+06	14.5569
HIZQEN01_clean	773393	14.1702
HIZQEN_clean	1.06172e+06	14.3395
HIZQUD_clean	2.2482e+06	14.5483
HOBGEL_clean	2.92263e+06	14.6232
HOBGIP_clean	1.9285e+06	14.5813
HOBGOV_clean	745809	14.2928
HOCDIO_clean	1.78763e+06	14.5505
HOCDOU_clean	913799	14.2717
HODWUS_clean	181032	13.6566
HOFSUS_clean	758930	14.3252
HOGJET_clean	4.90652e+06	14.6693
HOGLEV_clean	3.16411e+06	14.6073
HOGSIG_clean	318886	13.6991
HOJHUL_clean	222732	19.3255
HOJNIF_clean	1.10277e+06	16.669
HOJNOL_clean	565973	17.0046
HOMZEP_clean	2.29053e+06	14.5525
HOQMIL04_clean	490694	13.9205
HOTFED_clean	83697.9	20.4595
HOVGEG_clean	1.16869e+06	14.3584
HOVQAM_clean	3.19357e+06	14.6147
HOVQUG_clean	1.13653e+06	14.4221
HOWPUF_clean	4.02617e+06	14.6486
HOWQEQ_clean	339585	13.783
HOWROC_clean	115827	12.2621
HOWSAP_clean	1.94541e+06	14.5264
HOWSET_clean	1.31211e+06	14.4108
HOWSIX_clean	1.25128e+06	14.3921
HOXJIO_charged	839358	14.2304
HOXSIY_clean	811024	14.3397
HOXSUK_clean	1.86975e+06	14.5029
HOYREU_clean	1.85576e+06	14.507
HOYRIY_clean	2.03363e+06	14.5421
HOYROE_clean	2.0997e+06	14.5486
HOZXEB_clean	761969	14.2095
HUCSEF_clean	1.11683e+06	14.3473
HUDMAW_clean	243069	13.7314
HUFHUN_clean	981667	14.2472
HUFKUQ_clean	622976	13.9607
HUFMUS_clean	227687	13.0199
HUHJAW_clean	179936	21.1751
HUJGEA_clean	2.7796e+06	14.5903
HUJVOX_clean	504859	14.0453
HULCOI_clean	1.40798e+06	14.3858
HULTEP_clean	2.75168e+06	14.5895
HUNCUQ_clean	575998	14.1392
HUPQIU_clean	863272	14.1851
HUQHUY_clean	1.3469e+06	14.3763
HURGUX01_clean	250490	13.8342
HURGUX_clean	245717	13.764
HUTTIA_clean	561528	14.1658
HUTZEB_clean	2.02517e+06	14.5855
HUVNAP_clean	563508	13.9277
HUWHOY_clean	834295	14.2087
HUWPIA_clean	689827	14.1284
HUWZIK_clean	1.11627e+06	15.6002
HUXHUF_clean	1.27689e+06	14.4119
HUYFAJ_clean	1.60456e+06	14.4368
HUYJOA_clean	532491	14.1395
HUYKOB_clean	2.56794e+06	14.5934
HUZFEO_clean	262608	13.4875
HUZFOY_charged	1.81236e+06	14.5072
HUZXEH_clean	2.05948e+06	14.5195
HUZXIL_clean	2.13228e+06	14.5316
HUZXOR_clean	2.1196e+06	14.5293
HUZXUX_clean	1.04042e+06	14.2988
HUZYAE_clean	1.56766e+06	14.4477
HUZYEI_clean	882566	14.2086
HUZYIM_clean	979451	14.2806
IBIRES_clean	452378	13.9013
IBOTIC_clean	1.63194e+06	14.4862
IBOTOI_clean	1.85939e+06	14.4824
IBOZIK_clean	1.4157e+06	14.4384
IBUBAL_clean	2.99256e+06	14.6064
IBUDOZ_clean	984168	14.3354
ICAREL_clean	3.49696e+06	14.6238
ICEGED_clean	3.32895e+06	14.616
ICIKAH_clean	343022	13.6122
ICIKEL_clean	421785	13.7538
ICIKIP_clean	353497	13.6591
ICISAP_clean	4.15948e+06	14.6517
ICITEU_charged	473664	13.7249
ICITIY_clean	4.40876e+06	14.6547
ICIVAS_clean	274191	13.2056
ICIVEW_clean	3.21571e+06	14.6228
ICIZAV_clean	445082	14.8926
ICODIP01_clean	2.8113e+06	14.5806
ICODIP_clean	5.26685e+06	14.6762
ICORAV_ion_b	1.29182e+06	14.3715
ICOWON_clean	323384	13.5864
IDAGOL_clean	1.58076e+06	14.6889
IDAGUR_clean	290607	13.6889
IDIWIB_clean	5.23822e+06	14.6798
IDIWUN_clean	1.04845e+06	14.2836
IFENOY01_SL	217127	13.1049
IFENOY_clean	221541	13.0915
IFEPUG10_clean	1.52079e+06	14.4717
IFEYIB_clean	881155	14.2157
IFUDAO_charged	127710	20.9103
IFUDES_charged	11859.5	16.2911
IGAHAB_clean	2.93761e+06	14.6012
IGAHED01_clean	5.04424e+06	14.6814
IGAHED02_clean	5.64821e+06	14.6935
IGAHED_clean	5.21438e+06	14.6847
IGEXOH_clean	3.98571e+06	14.6454
IGITOJ_clean	4.77158e+06	14.6655
IGOJEV_clean	1.92126e+06	14.5162
IGORUS_clean	4.59614e+06	14.6623
IGUTEK_clean	1.05521e+06	14.3528
IGUTUB_clean	374308	14.1114
IHAJEH_clean	640059	14.0013
IHAJIL_clean	1.73143e+06	14.4825
IHECAB_clean	5154.4	15.191
IHOTEG_clean	139810	23.0899
IJANAJ_clean	773540	14.5827
IJANEN_clean	676573	14.274
IJAPIU_clean	2.25667e+06	14.5469
IJAPOA_clean	2.9413e+06	14.6027
IJEXUR_clean	219761	13.7676
IJEYON_clean	425698	14.094
IJIGOX_clean	3.56732e+06	14.6378
IJISOK_charged	771552	14.5523
IJUTEM_clean	1.22307e+06	14.4005
IKETIB_clean	3.53241e+06	14.6266
IKETUN_clean	3.08402e+06	14.6019
IKOKEA_clean	2.87429e+06	14.6109
IKUBUL_clean	2.76925e+06	14.5909
ILASIZ_clean	715554	14.1047
ILAXEA_clean	222718	13.5847
ILEHUD_clean	889952	14.3612
ILIFOY_clean	5.74681e+06	14.6911
ILIMUN_clean	209123	13.1814
ILITON_clean	839056	14.1572
ILITUT_manual	672692	14.0153
ILOJEZ_clean	255045	13.6962
ILOTOT_clean	698629	14.4038
IMAGAG_clean	2.07255e+06	14.5333
IMAXOL_clean	616850	14.1008
IMAXUR_clean	1.4761e+06	14.4514
IMEDOV_clean	473996	13.8373
IMISIH_clean	311276	13.8619
IMUKUW_clean	2.06349e+06	14.5225
INAMUG_clean	95813	12.6045
INASAT_clean	579628	14.1491
INIGOD_clean	636380	14.062
INIQUR_clean	490758	13.9121
INIRAY01_clean	414710	13.7782
INIRAY_clean	568714	14.0231
INIXOT_clean	4.6181e+06	14.6795
INOMIJ_clean	6.16473e+06	14.6928
IPICOA_clean	2.14984e+06	14.5373
IPICUG_charged	417712	14.0544
IPIVOT_clean	436224	13.9155
IQEWOQ_clean	222069	13.1973
IQIDES_clean	739757	14.2023
IQILIF_clean	1.34166e+06	14.4226
IQINAZ_clean	758841	14.4398
IQIPAZ_clean	459147	14.1254
IQOHUT_clean	2.06419e+06	14.5332
IQOJAB_clean	572442	14.0905
IRAGEN_charged	454716	13.8083
IRAJER_clean	1.85701e+06	14.5232
IRAYOQ_clean	1.10985e+06	14.3546
IRIPOO_clean	1.04016e+06	14.3699
IRISAD01_charged	9.45619e+06	14.7436
IROROY_clean	449092	14.011
ISIMUT_clean	521859	14.9159
ISUCUV_clean	536334	13.9619
ITAPAU_clean	889476	14.1907
ITAPIC_clean	1.59611e+06	14.4386
ITIPAE_clean	309157	14.6784
ITIPOS_clean	466970	13.7726
IVEQAC_clean	395220	13.9161
IVEQEG_clean	669276	14.2971
IVETOT_clean	2.5904e+06	14.5673
IVIKAA_clean	70374.3	19.345
IVIPEK_clean	503030	14.1246
IVOCON_clean	1.14277e+06	14.3341
IVOGUX_clean	273545	13.2646
IVOLEM_clean	823959	14.4262
IVOLIQ_clean	821125	14.3813
IWAYAG_clean	1.07282e+06	14.3123
IWEVAJ_clean	575381	13.8869
IWEVUD_clean	8.05071e+06	14.7113
IWEWAK_clean	8.47078e+06	14.7152
IWEWEO_clean	9.11299e+06	14.7196
IWIPIO_clean	696641	14.0432
IWOKOW_clean	127363	12.8393
IXAMIE_clean	1.88009e+06	14.5192
IXEBEU_clean	197555	13.5568
IXECET_clean	868058	14.2517
IXEDOE_charged	661720	14.2453
IXEJOL_clean	1.04001e+06	14.2836
IXODUV_clean	7.1674e+06	14.7053
IXOFAD_clean	7.27953e+06	14.707
IXOFEH_clean	7.76189e+06	14.7114
IXOFIL_clean	6.91013e+06	14.7031
IXOFOR_clean	5.77564e+06	14.6874
IXOFUX01_clean	7.18444e+06	14.7054
IXOFUX_clean	7.78719e+06	14.7109
IXUQUO_clean	473227	13.9376
IXURID_clean	925556	14.294
IXUWII_clean	1.55596e+06	14.4551
IYAJID_clean	2.12063e+06	14.5354
IYAKAW_clean	3.27165e+06	14.6179
IYASOS_clean	6.00081e+06	14.6957
IYAYUE_clean	2.01643e+06	14.5227
IYAZAL_clean	1.05136e+06	14.4164
IYEHAX_clean	3.57712e+06	14.6284
IYEQUA_clean	442969	14.3624
IYESUC_clean	2.07095e+06	14.5263
IYIHUU_manual	1.33695e+06	14.3677
IYITOB_clean	3.30512e+06	14.6187
IYOCIK_clean	5.00763e+06	14.6709
IYOCOQ_clean	4.25993e+06	14.6516
IYOCUW_clean	3.88299e+06	14.6432
IYOQAQ_clean	145362	12.5046
IYUHEQ_clean	538705	14.0274
IYUHUG_ion_b	2.01263e+06	14.5051
IYUQEZ_clean	129520	12.3491
IYUQID_clean	315441	13.3388
IZEBEV_clean	1.0435e+06	14.3969
IZENIM_clean	3.44279e+06	14.6267
IZENUY_clean	4.47019e+06	14.6589
IZEPEJ_clean	3.4019e+06	14.6179
IZEQUB_clean	1.69897e+06	14.4691
IZIGUV_clean	4.19878e+06	14.6509
IZIKEJ_clean	607254	14.0043
IZIKOT02_clean	2.46369e+06	14.5732
IZUMUM_clean	985974	14.3306
IZUVUV_clean	942328	14.2323
JABMEF_clean	1.65352e+06	14.5423
JADJOQ_clean	4.40438e+06	14.6585
JADMIN_clean	758599	14.4036
JAKBUV_clean	296145	13.3522
JAKPET_clean	954274	16.2105
JALCAD_clean	2.81721e+06	14.5905
JALPAQ_clean	497594	15.1226
JASNEX_clean	1625.31	14.9525
JAVSUV_clean	3.40409e+06	14.6346
JAVTEG_clean	1.10777e+06	14.3617
JENKET_SL	1.41134e+06	14.4114
JENKIX_SL	963403	14.273
JEWYAM_charged	2.72288e+06	14.5828
JEXWUF01_clean	42076	16.9549
JEXWUF_clean	44145	16.9149
JEXXAM05_clean	33140.9	16.1641
JEXXAM06_clean	55934.4	17.6122
JEXXAM07_clean	28505	16.0429
JEXXAM_clean	49307.7	17.2157
JILXOS_clean	2.48658e+06	14.5663
JITQEI_clean	167560	13.346
JIXWUJ01_clean	145878	12.9053
JIXWUJ02_clean	134376	12.8837
JIXWUJ_clean	166138	12.9986
JIZWEW_clean	2.84036e+06	14.5959
JIZWIA_clean	2.54498e+06	14.576
JIZWOG_clean	1.69168e+06	14.4742
JOBKUI_clean	4151.99	15.2879
JODFOZ_clean	224671	13.834
JOFKIA_clean	1.40527e+06	14.4255
JOGHEU_clean	371925	13.9084
JOGHIY_clean	319380	13.8289
JOHFIW_manual	4.24394e+06	14.6624
JOJKUQ_clean	682403	14.0199
JOKXEM10_clean	1.30363e+06	14.3715
JOKXEM_clean	1.34529e+06	14.3824
JOKXOW10_clean	1.48994e+06	14.4187
JOKXOW_clean	1.48309e+06	14.4176
JOKXUC10_clean	761732	14.1263
JOKXUC_clean	900879	14.2003
JOKYAJ_clean	450405	13.7507
JOKYEN_clean	482980	13.7987
JOKYIR10_clean	578754	13.9279
JOKYIR_clean	578754	13.9279
JOKYOX10_clean	548955	13.8946
JOKYOX_clean	459210	13.7496
JONKEE_clean	329221	13.6432
JOPWUI_clean	405916	13.8773
JOQSIT_clean	517407	14.0533
JOQSOZ_clean	827791	14.2341
JOQZUM_clean	922160	14.2417
JORBAV_clean	1.15051e+06	14.3359
JORSEQ_clean	335185	13.9535
JORVET_clean	1.33214e+06	14.4069
JOSNAG01_clean	434951	14.0314
JOSNAG_clean	470690	14.0952
JOVXEZ_clean	462504	14.1454
JOVYAW_clean	1.33529e+06	14.4547
JOWFOQ_clean	2.5565e+06	14.573
JUCGUL_clean	2.06454e+06	14.5329
JUFBIX_clean	132079	13.3377
JUFZER_clean	549648	13.9969
JUJMOS_clean	573394	14.0948
JUJTAL_clean	389810	14.0241
JUJZEV_clean	196796	16.4236
JUJZIZ_clean	258734	15.5391
JUKPAI_clean	1.62202e+06	14.4334
JUMCOL_clean	7.27835e+06	14.7067
JUMCUR_clean	5.31526e+06	14.6792
JUMDAY_clean	5.11353e+06	14.677
JUMDEC_clean	5.55468e+06	14.6843
JUNBOL_clean	830859	14.2808
JUNBUR_clean	8.69521e+06	14.7177
JUPNAL_clean	755597	18.0678
JUSBAC_clean	658697	14.2769
JUTCOS_clean	890944	14.2629
JUTCUW_SL	1.50516e+06	14.4128
JUVROJ_clean	803403	14.3116
JUXZOT_clean	1.16853e+06	14.3593
JUYBEM_clean	453659	13.9528
JUYROM_clean	3.16179e+06	14.6192
JUZSEE_clean	916810	14.4734
KACGAZ_clean	6.19016e+06	14.6918
KACZEV_clean	4.10488e+06	14.6495
KACZIZ_clean	3.40099e+06	14.6216
KADLOT_clean	1.65812e+06	14.4644
KADLUZ_clean	2.5948e+06	14.5742
KAFYAT_clean	1.37179e+06	14.5838
KAHKUB01_clean	1.13363e+06	14.3381
KAHKUB02_clean	503187	13.9093
KAHKUB_clean	1.26647e+06	14.3934
KAHMOW_clean	245552	13.0736
KAHYEY_clean	4.36539e+06	14.6571
KAJZIH_clean	1.39732e+06	14.4164
KAKBUW_clean	333493	13.7351
KAKCAD_clean	2.22893e+06	14.5497
KALFOU_clean	1.71341e+06	14.5027
KAPGUE_clean	277852	22.5194
KAPHOB_clean	536927	13.935
KARNAU_clean	2.71595e+06	14.5778
KASPOL_clean	1.13527e+06	14.4527
KAVGAQ_clean	2.1638e+06	14.5482
KAVTEI_clean	610245	14.163
KAWBOB_clean	2.73246e+06	14.5913
KAXFUM_clean	1.09637e+06	15.137
KAXQIL_clean	165097	12.9835
KAXZUG_clean	635422	14.1918
KAYBIX_clean	6.72312e+06	14.7125
KAYBUJ_clean	4.55662e+06	14.6766
KEBDIG_charged	189567	12.7304
KEDJAG01_clean	2.58108e+06	14.5683
KEDJAG02_clean	2.55113e+06	14.565
KEDJAG03_clean	2.82442e+06	14.5848
KEDJAG04_clean	2.62124e+06	14.5716
KEDJAG06_clean	2.61539e+06	14.5712
KEDJAG08_clean	2.61064e+06	14.5708
KEDJAG10_clean	2.58141e+06	14.5683
KEDJAG12_clean	2.59347e+06	14.5685
KEDJAG14_clean	2.44652e+06	14.5552
KEDJAG16_clean	2.54722e+06	14.5646
KEDJAG18_clean	2.5809e+06	14.567
KEDJAG20_clean	2.70288e+06	14.5772
KEDJAG22_clean	2.77775e+06	14.5815
KEDJAG24_clean	2.79345e+06	14.5827
KEDJAG28_clean	2.81957e+06	14.5844
KEDJAG_clean	2.61064e+06	14.5708
KEFBEE_clean	1.67584e+06	14.4442
KEFBII_clean	5.26317e+06	14.676
KEFWAV_clean	870091	14.3644
KEFWEZ_charged	1.78829e+06	14.5102
KEGYAX_clean	1.12763e+06	14.4284
KEGZOL01_clean	1.31022e+06	14.368
KEGZOL02_clean	1.28368e+06	14.3595
KEGZOL03_clean	1.41141e+06	14.3962
KEGZOL04_clean	1.41386e+06	14.3969
KEGZOL_clean	1.33885e+06	14.3763
KEHGAH_charged	442599	13.7319
KEHGEL_clean	433288	14.1187
KEJBOQ_clean_h	3.61653e+06	14.6445
KEJHIQ_clean_h	1.11418e+06	14.386
KEJQAR01_clean	1.49971e+06	14.4421
KEJQAR_clean	1.25003e+06	14.3687
KEVVIS_clean	1.06664e+06	14.3233
KEWJIG_clean	1.99586e+06	14.5317
KEWNUX_clean	3.48879e+06	14.6211
KEXFIC10_clean	503267	13.8166
KEXFIC_clean	575134	13.9231
KEXPIO_clean	1.41627e+06	14.4607
KEXPOU_clean	483443	14.2897
KEYMUY_clean	357806	13.4487
KIBXUP_charged	440394	14.1283
KIFDIM_clean	737573	14.3038
KIFKAM_clean	696334	14.4159
KIFKEQ_clean	845692	14.2256
KIFXOO_clean	142321	13.1012
KIJPUQ_clean	322974	13.6881
KIKDAL_clean	85382.5	12.5272
KILJEV_clean	408882	16.4732
KINLAW_clean	721.231	14.8244
KINMUR_clean	3.22657e+06	14.6155
KINNIG_clean	4.88748e+06	14.6668
KINNUS_charged	283364	13.7299
KINPUU_clean	251707	13.4835
KINQAB_clean	215225	13.2873
KINSEH_clean	1.296e+06	14.3792
KIPKEB_clean	899219	14.2366
KIQKOK_clean	650830	14.1449
KIRTUC_clean	902497	14.2751
KITCAT_clean	1.57702e+06	14.4391
KITVEQ_clean	740618	14.1804
KIVDUQ_clean	898913	14.242
KIVVOC_clean	907221	14.418
KIYJAF_clean	232235	13.5652
KIYMIP_clean	369590	13.9137
KIYQIU_clean	1.77123e+06	14.5082
KIYQOA_clean	1.38283e+06	14.4561
KIYTOD_clean	1.61052e+06	14.4349
KOBFIR_clean	2.23033e+06	14.5429
KOBRAV01_clean	342672	13.7396
KOBRAV_clean	406874	13.8796
KOFVOS_clean	1.26607e+06	14.4064
KOHKIC_clean	3.02027e+06	14.6067
KOHKOI_clean	2.87675e+06	14.5974
KOJTOU_clean	1.62758e+06	14.478
KOJZOZ_clean	1.52781e+06	14.4124
KOKKOL_clean	904473	14.2746
KOKSIO_clean	248254	14.2872
KOLWEO_clean	211787	13.2977
KOLYUH_clean	319489	13.8891
KOMHAW_clean	811063	14.35
KOMVIT_clean	118654	12.3185
KONYOB_clean	641450	14.4637
KORNAI_clean	1.35851e+06	14.4678
KOVGOT01_clean	3.19419e+06	14.6087
KOVGOT_clean	3.08022e+06	14.6026
KOXGAH_clean	371252	13.8971
KOZNEU_clean	2.00794e+06	14.5418
KOZNIY_clean	1.34037e+06	14.3979
KOZQEX_clean	652515	13.9866
KOZQIB_clean	474044	13.7418
KOZSID_clean	39229.6	11.1784
KOZSOJ_clean	33475.7	11.8545
KUFBEU_clean	2.18723e+06	14.5215
KUGQIN_clean	85188.5	20.8836
KUJMEJ_clean	3.42621e+06	14.6281
KUJNEJ_clean	1.3562e+06	14.3746
KUJNOT_clean	2.27721e+06	14.5518
KUJNUZ_clean	2.05237e+06	14.5266
KUJPAH_clean	3.12852e+06	14.6089
KUKPUD_clean	2.9244e+06	14.5974
KULMEK_clean	668553	14.0133
KULMIO_clean	3.36835e+06	14.6192
KULZEY_clean	253702	13.6171
KUMGIK_clean	2.06806e+06	14.534
KUMGOQ_clean	244136	13.2627
KUNLAH_clean	4.91995e+06	14.675
KUQXIE_clean	3.16954e+06	14.6314
KUSQUM_clean	777127	14.4542
KUTDAG_clean	809815	14.1838
KUTHOY_clean	1.05006e+06	14.4578
KUTRIC_clean	244378	13.501
KUXREC_clean	4.24533e+06	14.6517
KUYPIF_clean	115105	12.2569
LABGAY_clean	541309	14.1993
LABNAG_clean	3.70193e+06	14.6327
LABNUA_clean	6.63437e+06	14.6996
LABQAJ_clean	1.23076e+07	14.7355
LABQEN_clean	7.07233e+06	14.7028
LACGED_clean	573610	14.1057
LACYOG_clean	3.12715e+06	14.6105
LACZAT_clean	2.9773e+06	14.5992
LADWAR_clean	593988	14.1482
LAFFEG02_clean	682155	14.1832
LAFFEG_clean	657790	14.1736
LAFQOA_clean	1.66284e+06	14.4671
LAFQUG_clean	1.71706e+06	14.4775
LAFRAN01_clean	1.30991e+06	14.388
LAFRAN_manual	1.73494e+06	14.4806
LAFRER_manual	1.61451e+06	14.4553
LAFRIV_manual	1.85494e+06	14.4961
LAFROB_manual	2.00079e+06	14.5151
LAGHIL_clean	521760	14.0614
LAGMUD_clean	1.32056e+06	14.3987
LAGNAK_clean	3.27098e+06	14.6154
LAGNEO_clean	4.48671e+06	14.6607
LAGNIS_clean	2.06379e+06	14.5335
LAGNUE_clean	1.42784e+06	14.4487
LAGVEX_clean	397508	13.7715
LAGWEX_clean_h	3.11376e+06	14.6163
LAGWIB_clean	2.78301e+06	14.5867
LAGWUN_clean	2.45354e+06	14.5658
LAJDUV01_charged	2947.51	13.8646
LAJDUV02_charged	3412.36	13.7988
LAJDUV03_charged	4302.86	13.7699
LAJDUV_charged	1855.47	14.3565
LAJTIC_clean	235724	16.8319
LAKFIN_clean	2.31785e+06	14.5487
LALFEL_clean	4.30591e+06	14.6519
LALPIZ_clean	239785	13.9997
LAMFEK_clean	723111	14.086
LAMGUB_clean	456151	13.7304
LAMHAI_clean	567627	13.9123
LAPNAU_clean	987480	14.3884
LAPNEY_clean	823939	14.2986
LAPZEK_clean	4.46038e+06	14.656
LAPZIO_clean	3.82583e+06	14.6353
LAQNOJ_clean	4.24104e+06	14.6526
LAQNUP_clean	3.87896e+06	14.6409
LARNEA_clean	1.31786e+06	14.4627
LARNIE_clean	834723	14.2117
LARPIF_clean	993318	16.5601
LARVIM_clean	2.53829e+06	14.5595
LARXUA_clean	475287	13.7377
LARZEL_SL_part	2.51718e+06	14.601
LASDEQ_clean	3.99914e+06	14.6443
LASWEJ_clean	1.86105e+06	14.5147
LASYOU_clean	6.56632e+06	14.6991
LATCEO_clean	2.3149e+06	14.5406
LATPIG_clean	4.02811e+06	14.6505
LAVMAY_clean	1.6506e+06	14.5866
LAVSUY_clean	3.75733e+06	14.6468
LAXCUK_clean	1.79575e+06	14.487
LAXJAX_clean	1.88885e+06	14.5059
LAXMIJ_clean	249337	14.5501
LAZLEF_clean	188395	13.2108
LAZPIN_clean	2365.2	14.9555
LECFUW_charged	493603	14.0366
LECGAD_clean	755636	14.3285
LECGEH_clean	641479	14.2467
LECGIL_clean	1.31189e+06	14.3766
LEDLEN_clean	3.4176e+06	14.6249
LEDWUN_clean	208032	13.5578
LEHXUT_clean	559323	13.8695
LEJBUX_clean	2.12442e+06	14.5222
LEJCAE_clean	2.35498e+06	14.5441
LEJCEK_clean	413567	13.6042
LELDUD_clean	639770	13.9513
LELMIA01_clean	3.20448e+06	14.6169
LELMIA_clean	3.55528e+06	14.6338
LEQQAA_clean	2.21072e+06	14.545
LEQQEE_clean	346889	14.0516
LEQVIN_clean	1.55454e+06	14.5301
LESWAI_clean	2.36844e+06	14.5691
LETDEU_clean	1.7086e+06	14.4669
LETDUK_clean	2.54487e+06	14.5628
LETPOR01_ion_b	226181	16.0233
LETPOR_clean	1.37782e+06	14.3903
LEVBAQ_clean	2.54006e+06	14.5823
LEVDIB_clean	1.84076e+06	14.4933
LEVNOQ01_clean	462826	13.9191
LEVNOQ_clean	587093	14.0533
LEWZET_clean	1.81483e+06	14.4936
LEZJOQ_clean	2.90377e+06	14.6235
LEZMIN_clean	979572	14.2836
LICKAL_clean	2.2596e+06	14.5634
LIDSAU_clean	1.93985e+06	14.5378
LIDSEY_clean	1.62651e+06	14.4918
LIDSIC_clean	1.66319e+06	14.4931
LIDZOP_clean	344883	13.8094
LIDZUV_clean	171477	13.2172
LIFSAW_clean	362783	13.7848
LIFSEA_clean	476443	14.0507
LIGHAM_clean	384019	13.7103
LIHKAQ_clean	6.1099e+06	14.729
LIKCOY_charged	1.23401e+06	14.3805
LIKDOA_clean	1.93075e+06	14.4944
LIKFOB_clean	5.95584e+06	14.7018
LIQCUK_clean	245323	13.1642
LIQDAS_clean	1.53076e+06	14.4349
LIQFEY_clean	1.24866e+06	14.4316
LIQJEC_clean	4.83466e+06	14.6673
LISZOE_clean	702957	14.4647
LITCIC_clean	1.30283e+06	14.4306
LITHUR_clean	2.72192e+06	14.5751
LIVKUW_clean	1.72737e+06	14.523
LIVTEP_charged	513013	13.94
LIVWAQ_clean	1.0381e+06	14.302
LIWFUS_clean	6.08273e+06	14.6935
LIWXIZ_clean	212638	14.2432
LIXWAR01_clean	599519	14.048
LIXWAR_clean	550859	13.9767
LOBHAM_clean	2.05057e+06	14.5351
LOCZIO_clean	327134	13.693
LODPUR_clean	1.63692e+06	14.6285
LODTAB_clean	1.94312e+06	14.523
LOFZUB_clean	986555	14.3117
LOGXEM_clean	2.58111e+06	14.5686
LOJLAZ01_clean	1.37097e+07	14.7425
LOJLAZ_clean	1.37261e+07	14.7413
LOJNAA_clean	186602	13.279
LOKPEG_clean	1.0144e+06	14.3421
LOLQIM_clean	2.01232e+06	14.539
LONVAN_clean	5.16794e+06	14.6719
LORNEL_clean	2.40864e+06	14.5493
LOSYAV_clean	1.83904e+06	14.6941
LOXBEH_clean	4.05437e+06	14.6484
LOXVUR_clean	1.73312e+06	14.6677
LOXWAY_clean	1.26665e+06	14.4304
LOXWEC_clean	870191	14.2604
LUDCUK_clean	247453	13.4384
LUDKIG_clean	1.336e+06	14.4543
LUDKOM_clean	412483	13.8381
LUDKUS_clean	260959	13.5869
LUDLAZ_clean	407749	13.9027
LUDTUZ_clean	8.62908e+06	14.7163
LUDVEL_clean	6.76518e+06	14.6995
LUDVIP_clean	1.0182e+06	14.3036
LUDVOV_clean	5.50372e+06	14.6807
LUDVUB_clean	415304	13.8344
LUFNAC01_clean	2.13834e+06	14.5451
LUFNAC02_clean	2.25735e+06	14.5555
LUFNAC03_clean	2.58887e+06	14.5856
LUFNAC04_clean	2.46457e+06	14.576
LUFNAC05_clean	2.39439e+06	14.5697
LUFNAC_clean	2.22258e+06	14.5562
LUFQUZ02_clean	6.16458e+06	14.6932
LUFQUZ_clean	6.11366e+06	14.7036
LUJSOA_clean	250868	13.1624
LUKRIS_clean	148688	12.8689
LULHUW_clean	670209	14.0892
LULJAE_clean	2.05553e+06	14.5352
LULWUL_clean	367434	13.6806
LULXAS_clean	316261	13.6566
LULXEW_clean	552320	13.9783
LUMMAJ_clean	76959.1	20.663
LUMYEZ_clean	3.03711e+06	14.6062
LUMYID_clean	3.27961e+06	14.6178
LUMYOJ_clean	3.38804e+06	14.6224
LUMYUP_clean	2.98921e+06	14.602
LUMZAW_clean	3.34168e+06	14.6206
LUNBIF_clean	3.36485e+06	14.6113
LUPTAS_clean	949231	14.3763
LUPYAX_clean	4.01275e+06	14.6452
LURLOB_clean	6.21674e+06	14.6942
LURRIA_clean	570589	13.8668
LUSHIR_clean	637389	14.1328
LUSHOX01_clean	2.82891e+06	14.6075
LUSHOX02_clean	3.18732e+06	14.6193
LUSHOX03_clean	2.66835e+06	14.5997
LUSHOX_clean	3.67038e+06	14.6457
LUSHUD_clean	494640	14.0697
LUSJEP_clean	822289	14.2398
LUSJIT_clean	764127	14.1981
LUSJOZ_clean	999118	14.3115
LUSYEF_clean	3.12873e+06	14.6083
LUTZEH_clean	780717	14.1051
LUVWUU_clean	624070	14.1163
LUXFEQ_charged	2.04063e+06	14.513
LUYHAP_clean	4.14249e+06	14.6455
LUYSOP_clean	5.08046e+06	14.6774
MABCUQ_clean	730789	14.1337
MABJUV01_clean	414015	14.3543
MABJUV_clean	434241	14.3015
MABKIK01_clean	658216	14.2132
MABKIK_clean	288084	13.6284
MACHIJ_clean	1.82385e+06	14.4918
MADVUJ_clean	1.38749e+06	14.4528
MADWAQ_clean	697984	14.1748
MAFDII_SL	1.69469e+06	14.4824
MAFFUW_clean	3.26035e+06	14.6235
MAFJIO_clean	4.5489e+06	14.6611
MAFLUD_clean	682637	14.1275
MAFMAK01_clean	1.04173e+06	14.3026
MAFZIE_charged	546471	14.018
MAFZOK_clean	1.43656e+06	14.5137
MAGNEQ01_clean	1.10181e+06	14.3071
MAGNEQ_clean	1.21235e+06	14.3471
MAHCEG_clean	1.55219e+06	14.431
MAHCIK_clean	1.69699e+06	14.4524
MAHCOQ_clean	1.52105e+06	14.4189
MAHTAR01_clean	786657	14.3282
MAHTAR_clean	931492	14.3707
MAJHUC_clean	78121.4	12.3092
MAJKAM_clean	1.44112e+06	14.4166
MAKRIC_clean	145797	12.5985
MAKSUO_clean	372949	17.6748
MAKXAZ_clean	947841	14.2906
MAMVED_charged	629656	14.0805
MANLIX_charged	1.13165e+06	14.3306
MAPCIP_clean	9.34208e+06	14.7227
MAPFIS_clean	1.28365e+06	14.4055
MAQBEO_clean	1.0306e+06	14.3134
MAQBIS_clean	580146	13.9056
MAQRAA_clean	4.25949e+06	14.6576
MARJAQ_clean	2.84492e+06	14.5971
MARKOF_clean	432213	13.9686
MARLOJ_clean	712429	14.3244
MARNOL_clean	364785	13.7647
MARNUR_clean	871342	14.3249
MARPOL_clean	224587	13.0191
MASMIC_clean	1.47065e+06	14.4096
MASZOX_clean	570265	14.0864
MASZUD_clean	560881	14.0821
MATFIY_clean	1.15617e+06	14.354
MATTUX_clean	1.68088e+06	14.4844
MAVNUU_manual	2.57858e+06	14.5802
MAVRAE_clean	1.01641e+06	14.261
MAWFEY_clean	5.65483e+06	14.6824
MAWFIC_clean	3.95572e+06	14.6374
MAYJOM_clean	3.95254e+06	14.6491
MAYPIM_clean	739048	14.3429
MAZSOX_clean	1.26909e+06	14.4367
MAZTIR_clean	3.32481e+06	14.6379
MECVIA_clean	1.18571e+06	14.347
MECVOG_clean	991421	14.278
MECVUM_clean	1.56887e+06	14.4504
MECWEX_manual	809594	14.3178
MEFHUC_charged	568086	14.0897
MEFJUE_clean	3.80396e+06	14.6364
MEFZUU_manual	1.04857e+06	14.2775
MEGBAD_clean	2.72364e+06	14.581
MEGFIN_clean	690706	14.1041
MEHMET_clean	552158	13.854
MEJMOE_clean	990029	14.2453
MEKDUC_clean	473536	13.9766
MIBMER_clean	2.88598e+06	14.5875
MIDSEZ_clean	349874	14.0449
MIFKUJ_clean	2.47148e+06	14.5779
MIFPUO_clean	248271	13.1197
MIFQEY_clean	193194	12.9121
MIFROK_clean	271692	13.2998
MIGMEU_clean	32472	18.104
MIGVON_clean	184663	13.1896
MIHLAR_clean	417034	13.7985
MIJHOD_clean	1.23147e+06	14.4634
MILQIJ_clean	2.84689e+06	14.6005
MILROQ_clean	855583	14.1421
MIMFOF_clean	990629	14.3184
MIMKIE_clean	1.07476e+06	14.3302
MIMSIM_clean	2.01415e+06	14.5218
MIMSOS_clean	1.74857e+06	14.4862
MIMVEJ_clean	8.54884e+06	14.7295
MINCER_clean	4.55818e+06	14.6728
MINVOU01_clean	5.57412e+06	14.6854
MINVOU_clean	5.60514e+06	14.6858
MINVUA01_SL	1.1198e+07	14.7333
MINVUA_SL	1.06737e+07	14.731
MIPHEA_clean	155467	12.5146
MIQLII_clean	2.81287e+06	14.5938
MISQIQ01_clean	3.94258e+06	14.6599
MISQIQ02_clean	3.98972e+06	14.6617
MISQIQ03_clean	5.12708e+06	14.686
MISQIQ04_clean	4.86123e+06	14.6825
MISQIQ05_clean	3.61685e+06	14.6506
MISQIQ06_clean	3.65844e+06	14.6504
MISQIQ07_clean	3.97236e+06	14.6602
MISQIQ_clean	4.2364e+06	14.6696
MITSUE_clean	6.64307e+06	14.6991
MIVFEE_clean	2.48482e+06	14.5615
MIVFOO_clean	4.55091e+06	14.6607
MIVWAR_clean	230632	13.3993
MIVWEU_manual	324605	13.5852
MIXKUB_clean	195998	13.8488
MIXYID_clean	1.60393e+06	14.4668
MIYWIB_clean	3.30942e+06	14.6119
MIZKOW_clean	598311	14.1981
MIZZOM_clean	1.94015e+06	14.5444
MOBBIO_clean	914111	14.2198
MOCKAR_clean	5.47644e+06	14.6815
MODMUN_charged	463850	13.9152
MODNAU_charged	376490	13.7279
MODNOI_ion_b	528094	13.9382
MODNUO_ion_b	711739	14.1724
MOFBIU_clean	703685	14.1232
MOHSEJ_clean	257547	13.4668
MOJJUR_clean	282036	13.6085
MOLKAB_clean	2.62536e+06	14.5825
MOMRIR_clean	426419	14.0039
MONFAY_clean	1.25606e+06	14.494
MONFEC_clean	869968	14.325
MONQIR_clean	1.05137e+06	14.3385
MOPKEJ_clean	3.12964e+06	14.631
MOPQIT_clean	177916	13.8327
MOQNUB_clean	1.02557e+06	14.3145
MOTMAK_clean	2.96538e+06	14.6298
MOVFOU_clean	262848	13.6011
MOXPAR_clean	1.78965e+06	14.6312
MOXPEV_charged	322153	13.6563
MOXPUL_clean	1.13521e+06	14.3356
MOYYEF_clean	3.60567e+06	14.634
MUDTEL_clean	1.32664e+06	14.3597
MUFZIY_clean	832869	14.2455
MUGFOK_clean	829603	14.2062
MUGHED_clean	2.23609e+06	14.5516
MUGQAI_clean	678500	14.3214
MUHNAG_clean	584114	14.1511
MUHQAI_clean	4762.01	15.1952
MUJPUE_clean	231359	13.4248
MUJRIT_clean	992082	14.2886
MUKQUG_clean	2.28868e+06	14.5512
MUKRAN_clean	917680	14.321
MUKRIU_clean	229518	13.3915
MULQOA_clean	5.58214e+06	14.6886
MULXUO_clean	1.0187e+06	14.3358
MUMYAW_clean	206180	13.0965
MUNDAC_clean	4.13644e+06	14.6486
MUNNUF_clean	1.79846e+06	14.4942
MUNPAN_clean	3.36344e+06	14.6229
MUNPER_clean	1.91423e+06	14.5117
MUPTAU_clean	825397	14.4761
MUQSAU_clean	928810	14.2631
MURFIQ_clean	143050	12.5573
MUSCAG_clean	832634	14.2329
MUSSIE_clean	1.98896e+06	14.5144
MUTNAQ_clean	623295	14.2566
MUVGOA_clean	345885	13.6872
MUVMOG_clean	1.96127e+06	14.5396
MUVNEX_clean	2.93826e+06	14.5974
MUVROM_clean	264172	13.3245
MUWRON_clean	3.97588e+06	14.6469
MUXHIW01_clean	53120	19.6716
MUZHUL_charged	3.64944e+06	14.6409
NABCEA_charged	479930	13.9225
NABCIE_clean	436000	18.0652
NABNUA_clean	230616	13.9613
NACVUI_clean	563783	14.0532
NACYAU_clean	3.88291e+06	14.637
NACYOG_clean	961934	14.3154
NACYUM_clean	633332	14.1534
NADKEK_clean	100470	11.985
NADZEZ_clean	3.08568e+06	14.638
NADZID_clean	1.54387e+07	14.7492
NAFRUI_clean	539241	13.866
NAFSOF_clean	1.2995e+06	14.3711
NAGCAB_clean	3.8841e+06	14.6362
NAGQET_clean	194199	13.1016
NAHDIM_clean	193859	13.2082
NAHFOU_clean	276866	13.8222
NAHHAI_clean	1.0962e+06	14.3343
NAHHOW_clean	4.51062e+06	14.6623
NAJMIV_charged	153500	12.8347
NAJQUN_clean	668404	14.207
NAKLIW_clean	1.24e+06	14.3627
NANMAS_charged	393352	13.898
NANNAU_clean	195369	13.5897
NANNEY_clean	215196	13.7608
NANPUN_clean	1.41229e+06	14.4015
NANYUX_charged	1.37379e+06	14.5498
NAPNEA_clean	157436	12.9447
NAPZOV_clean	261143	13.2761
NAPZUB_clean	751768	14.2051
NAQQUT_clean	945816	14.2272
NARHAR_charged	3.87119e+06	14.6603
NARTUX_clean	179368	13.2255
NASREH_clean	2.38167e+06	14.5628
[truncated: 2,279 more rows]

## Sheet: fig_2b_MMM
MOF	MMM_CO2_Perm/Barrer	MMM_alpha
ABAVIJ_clean	706423	9.67877
ABIYIV_clean	643763	9.41156
ABULOB_clean	928288	9.45323
ABUWOJ_clean	1.46667e+06	9.53636
ACAJIY_clean	471810	9.35281
ACAJOF_clean	700256	9.41102
ACAKUM_clean	549144	9.19549
ACIBIY_clean	154139	9.52209
ACUFEK_clean	1.11382e+06	9.41872
ACUJOZ_manual	2.71325e+06	9.6466
ACUTOI_clean	140740	7.96999
ADABIS_clean	1.43288e+06	9.77935
ADABUE_clean	476064	9.54821
ADARAA_clean	3.7928e+06	9.70177
ADASAB_charged	693994	9.22317
ADASEF_clean	539442	9.046
ADASIJ_clean	3.95874e+06	9.70026
ADASOP_clean	5.10691e+06	9.72603
ADASUV_clean	1.47112e+06	9.50658
ADATAC_clean	638112	9.14095
ADATEG_manual	665551	9.19697
ADATIK_clean	2.00295e+06	9.58387
ADAXEK_clean	2.73282e+06	9.67713
ADIQEL_clean	1.18589e+06	9.63348
ADOBAX_charged	267449	8.74911
ADOBEB_charged	341787	8.85766
ADOBOL_charged	516094	9.06071
ADOBUR_charged	429611	8.93451
ADODAA_charged	2.61545e+06	9.65232
ADUROI_clean	1.13983e+06	9.43172
ADUWON_clean	1.41232e+06	9.49046
AFEJOK_ion_b	1.58197e+06	9.59172
AFENEE_clean	843906	9.59281
AFIPAH_clean	560519	9.19421
AFITEP_clean	1.03209e+06	9.51986
AFITUF_clean	1.49404e+06	9.55818
AFOVAT_clean	1.88217e+06	9.61044
AFOYAW_clean	623000	9.29474
AFOYEB_clean	3.63133e+06	9.7099
AFUKET_clean	1.28606e+06	9.53878
AGIREP_clean	7.06823e+06	9.75265
AGOFEJ_clean	685479	9.21862
AGONAM_clean	2.613e+06	9.66975
AGONEQ_clean	7.77395e+06	9.76053
AGOVOJ_clean	2.20812e+06	9.60535
AGUBUA_clean	3.47028e+06	9.69494
AGUWUV_clean	1.14777e+06	9.54994
AHINIP_clean	132919	8.63137
AHIYOH_clean	868638	9.41223
AHOJUC_clean	859138	10.1562
AHOKAJ_clean	1.10994e+06	10.7124
AHUFIU_clean	1.44452e+06	9.52468
AJOVEB_clean	1.08362e+06	9.46577
AJUNOK_clean	287522	9.14782
AKUKUO_clean	1.4351e+06	9.61165
ALATAK_clean	442124	14.5198
ALEJEI_clean	1.44647e+06	9.49878
ALEJIM_clean	2.99593e+06	9.66026
ALIXOJ_clean	4.06756e+06	9.71602
ALOLIY_clean	1.37423e+06	9.51746
ALOLOD_charged	2.17739e+06	9.63415
ALONEV_clean	595483	9.16147
ALUJUN_clean	1.29462e+06	9.59854
AMAFOK_clean	2.26758e+06	9.66537
AMIKOX_clean	13426.7	10.8042
AMILOY_clean	1.74161e+06	9.58581
AMOYOR_clean	1.83691e+06	9.66382
AMUFAR_clean	975361	9.70624
AMUFEV_clean	1.23641e+06	9.67811
AMUFIZ_clean	2.41114e+06	9.84164
AMUFOF_clean	1.27685e+06	9.56017
ANAWOD_clean	3.94053e+06	9.71167
ANENEN_clean	761878	9.44479
ANENIR_clean	636251	9.40238
ANEPIT_clean	34452.8	11.7269
ANOMUM_clean	4.27601e+06	9.71471
APEBEE_clean	730155	9.47766
APETAS_clean	1.07691e+06	9.54237
APUPEH_clean	589068	9.10248
AQAJEI_clean	381490	9.26137
AQEQES_clean	4.51129e+06	9.72439
AQEQIW_clean	4.26071e+06	9.71851
AQETIA_clean	643033	11.8687
AQETUM_clean	533998	9.18454
AQIQIC_clean	580632	9.40676
AQODOA_clean	266715	11.4457
AQOLID_clean	4.07452e+06	9.71025
AQOLUP_clean	4.08118e+06	9.71491
AQOMAW_clean	2.1723e+06	9.62523
AQOMEA01_clean	4.7146e+06	9.72913
AQOMEA_clean	3.67788e+06	9.69854
AQOSEG_clean	549010	9.41992
AQUCOF_clean	1.82727e+06	9.58825
AQUCOG_clean	3.38977e+06	9.68108
AQUCUM_clean	3.75486e+06	9.69319
AQUDAS_clean	1.78013e+06	9.58309
AQUDAT_clean	1.00314e+06	9.59542
AQUDEX_clean	954356	9.61533
AQUDIB_clean	2.93866e+06	9.66149
AQUDOH_clean	1.05701e+06	9.62425
ARAFOP_clean	2.59958e+06	9.67829
ARINOF_clean	432616	9.54155
AROFET_clean	3.66331e+06	9.70048
ARUCOH01_clean	226295	9.01824
ARUYES_clean	211969	8.28194
ARUYUH01_clean	461495	9.06136
ARUYUH_clean	319232	8.85772
ASADAA_clean	1.67674e+06	9.59308
ASALAH_clean	545231	9.82285
ASALIP_clean	539222	9.9005
ASEKAM_clean	2.58127e+06	9.65258
ASINEX_clean	1.45056e+06	9.53148
ASINIB_clean	1.64887e+06	9.56374
ASIQEA_clean	1.54793e+06	9.55386
ASIRUR_clean	220583	8.83969
ASOHUL_clean	8.18696e+06	9.76694
ASOSUY_clean	2.47455e+06	9.65211
ASOVEL_clean	1.43002e+06	9.58918
ASOYOY_clean	1.65046e+06	9.5697
ASUWUI_clean	574283	9.26623
ATIBAG_clean	153228	8.71412
ATIBOU01_clean	230970	8.86184
ATIBOU02_clean	266289	8.97258
ATIBOU_clean	162586	8.71344
ATIBUA_clean	101845	8.57561
ATICAH_clean	246804	9.06743
ATICEL_clean	223379	8.94006
ATIXUX_clean	408531	8.98986
ATOGEV_clean	1.74009e+06	9.58312
ATOWIQ_clean	3.30079e+06	9.68648
ATOWOW_clean	2.23271e+06	9.61705
ATULIM_clean	1.9169e+06	9.65772
ATUZEW_clean	1.28889e+06	9.50987
AVAGIP_clean	67340.8	7.90808
AVAGOV_clean	110007	8.15244
AVAGUB_clean	203509	8.5759
AVAJUE_clean	794132	9.28703
AVAKAL_clean	496394	9.01463
AVESUR_clean	4.61968e+06	9.72738
AVEVEE_clean	829458	9.49701
AVILEY_clean	843475	9.29363
AVIMUO_clean	250549	9.18644
AVIPAX_clean	2.94814e+06	9.67683
AVUCEA_clean	3.66256e+06	9.69853
AVUHIJ_clean	748136	11.11
AWAGOV_clean	274356	8.97341
AWAREV_clean	7.05088e+06	9.77657
AWARIZ_clean	8.94076e+06	9.79151
AWEDOW_charged	232515	8.72562
AWEDUC_charged	334386	9.39328
AWEVIJ_clean	928213	9.40914
AWEZOS01_clean	202111	9.23005
AWEZOS_clean	200951	9.41846
AWIBAK_clean	172213	9.15355
AWIBEO_clean	133483	8.93685
AWIBIS_clean	109075	8.92165
AXIGAR_clean	577336	9.15108
AXINAX01_clean	606215	9.13629
AXINAX_clean	422521	8.91519
AXIPEE01_clean	2.27852e+06	9.6385
AXIPEE02_clean	1.09363e+06	9.47593
AXIPEE03_clean	1.00207e+06	9.44024
AXOHIE_clean	151746	8.82562
AXUBAW_manual	1.76277e+06	9.57025
AXUBOL_clean	592422	9.23592
AXUDII04_clean	924669	9.42485
AXUHEH_clean	419537	9.01549
AXUPEO_clean	1.10088e+06	9.54165
AYAWEE_clean	1.10121e+06	9.72951
AYOQEM_clean	4.32554e+06	9.71361
AYOYEU_clean	660473	9.59926
AYOYOE_clean	469036	11.4442
AYUJIP_clean	321387	8.78632
AZAFIS_clean	3.54078e+06	9.70072
AZAWAB_clean	1.74402e+06	9.59822
AZILEC_clean	385973	9.28677
AZIXUD_clean	1.5152e+06	9.56615
BABREE_clean	2.31219e+06	9.63133
BACMOH10_clean	723241	10.4884
BACMOH_clean	961239	9.54347
BADJAU_clean	262479	13.6401
BAEDTA01_clean	859336	9.38477
BAKFAV_clean	1.31609e+06	9.54852
BAKGIF_manual	1.89385e+06	9.60678
BAKJII_clean	3.0144e+06	9.67744
BAKJOO_clean	2.5899e+06	9.65681
BAKYOE_clean	2.80822e+06	9.67372
BALPAH_clean	227134	8.89908
BALPEL_clean	263360	9.29355
BALPIP_clean	285162	8.87662
BAQWIC_clean	2.69439e+06	9.66449
BAQWOI_clean	262384	8.95813
BARZAW_clean	112569	8.4073
BARZIE_clean	200264	8.93469
BARZOK_clean	211251	9.01862
BAWROI_clean	989703	9.3652
BAXFIR01_clean	322806	10.2852
BAXFIR02_clean	837390	9.79304
BAXFUD_clean	554304	9.62505
BAXGAK_clean	558131	9.55834
BAXREY_clean	156463	8.86041
BAZGAM_clean	704546	9.41564
BAZGEQ_clean	725540	9.24161
BEFKUU_clean	1.29994e+06	9.55208
BEFLAB01_clean	805461	9.38701
BEFLEF_clean	1.87876e+06	9.63969
BEFLUV_clean	1.19048e+06	9.50358
BEFMAC_clean	1.17819e+06	9.53369
BEFNIL_clean	1.47471e+06	9.56637
BEFNOR_clean	938770	9.50977
BEGBOG_clean	809884	9.55069
BEGDEY_clean	1.63059e+06	9.71097
BELJIL_clean	971093	9.45912
BELVEV_charged	2.71958e+06	9.67301
BENZOL_clean	844424	9.43501
BENZUR_clean	708416	9.41253
BEPBAB_clean	1.32549e+06	9.56269
BEPRIZ_clean	3.36433e+06	9.68813
BEPVEZ_clean	815616	9.47331
BEPVID_clean	403565	9.22407
BEPVOJ01_clean	506592	9.44373
BEPVOJ_clean	343929	9.43221
BERFIP_clean	511693	9.51514
BETGEO_clean	823625	9.35833
BETGOY_clean	2.8012e+06	9.6674
BEVQID_clean	965351	9.63734
BEVRAW_clean	217917	8.47892
BEWCUD_clean	2.72828e+06	9.64592
BEWVEG_clean	1.99992e+06	9.63847
BEXSII_clean	2.0512e+06	9.61639
BEXTUV_clean	1.72941e+06	9.77321
BEXVAD01_clean	3.3022e+06	9.74991
BEXVAD_clean	1.80916e+06	9.77129
BEXVEH_clean	5.84351e+06	9.74226
BEZDUH_clean	661909	9.32793
BIBBUL_clean	164562	12.9722
BIBXIV_clean	1.54243e+06	9.55567
BIBXOB_clean	643518	9.18769
BICPOT_clean	4.45536e+06	9.72923
BIFGOO_clean	1.10245e+06	9.45535
BIHMUC_clean	411194	9.65922
BIJFAD_clean	708388	9.30477
BIJJOV_clean	989272	9.74605
BINMIW_clean	2.947e+06	9.68044
BINSAU_clean	1.21628e+06	9.45078
BIPBAF_clean	5.61698e+06	9.73798
BIQHEQ_clean	484919	9.37598
BIQRIE_clean	1.11223e+06	9.63173
BIRGIU_clean	779246	9.37856
BIRLIZ_clean	318685	9.44599
BIRMUM_clean	247543	8.76169
BIRSEC_clean	1.62745e+06	9.57893
BIRSIG_clean	1.56559e+06	9.57965
BIYSUZ_clean	786144	9.31759
BIYTOU_clean	2.67045e+06	9.663
BOCTEU01_clean	567196	9.23908
BOCTOE01_clean	489198	9.07537
BOCTOE02_clean	736103	9.32479
BOCTOE03_clean	807601	9.3673
BOCTOE04_clean	709787	9.32375
BOCTOE05_clean	719945	9.35087
BOCTOE_clean	517240	9.19016
BODPAN_clean	2.5526e+06	9.64775
BOHGOU_clean	107510	13.4153
BOHJOZ_auto	642181	9.41511
BOHWOM_clean	2.62768e+06	9.66075
BOJDAG_clean	1.1016e+06	9.52245
BOKQEZ_clean	3.23581e+06	9.6953
BOLPAU_clean	2.77579e+06	9.67112
BOLZIN_clean	1.05629e+06	9.40893
BOMCUB_charged	3531.71	9.73678
BONWIL_clean	415953	11.9614
BOPHEV_clean	755530	9.55457
BOPHIZ_clean	2.7707e+06	9.6808
BOQYUD_clean	473607	15.3574
BORBEQ_clean	241588	8.90157
BOWQAG_SL	10098.5	10.581
BOWRAH_clean	2.90331e+06	9.68227
BOWSOW_clean	4.85924e+06	9.72983
BOXYIY_clean	602471	9.2526
BUBWOM_clean	265231	9.14264
BUCSAU_clean	989232	9.64128
BUCSEY_clean	297493	9.35123
BUCSIC01_clean	1.1109e+06	9.66184
BUCVAY_clean	206577	9.0005
BUCVIG_clean	202879	9.0323
BUDDIO_clean	591.101	9.81866
BUFNEW_charged	991045	9.43195
BUFNOG_charged	1.41968e+06	9.53051
BUPFAU_clean	536266	9.23667
BUQWER_clean	398495	9.13491
BURHUS_clean	688765	9.32551
BURJOO_clean	648716	9.35372
BUSQIQ_clean	6.04795e+06	9.76567
BUSRUE_clean	1.31988e+06	9.53618
BUVWOF03_clean	294459	8.80183
BUVYEX_clean	220448	8.56687
BUXNOZ_clean	5.92451e+06	9.74186
CABDER_clean	475403	9.34234
CABJOH_clean	2.8521e+06	9.67403
CACBUG_clean	263758	9.25321
CACNOM_clean	2.28188e+06	9.66081
CADPII_clean	1.76669e+06	9.60724
CADZIT_clean	269721	9.16967
CAGXIU_clean	1.36879e+06	9.58955
CAHQAG_clean	1.50977e+06	10.016
CAHQOS_clean	1.4741e+06	9.57427
CAHVAJ_clean	2.15619e+06	9.65243
CAJBUN_clean	115921	8.35787
CAJHUS03_clean	21149.4	10.4615
CAJHUS04_clean	19194.8	10.4342
CAJHUS_clean	33061.4	11.2783
CAJLEH_clean	697639	9.51844
CAJWIV_ion_b	362314	9.17082
CAMROA_clean	1.99091e+06	9.60822
CANROA_clean	1.47993e+06	9.57131
CAQCAZ_clean	1.41114e+07	9.78886
CAVMIX_clean	1.3977e+06	9.54124
CAVMOD_clean	721470	9.30466
CAVNOE_clean	5.8442e+06	9.75253
CAVSUP_clean	919265	9.39577
CAVTAW_clean	43145.1	6.83312
CAVVUS_clean	2.1006e+06	9.61911
CAWDOU02_clean	1.81426e+06	9.5963
CAXPIC_clean	67535.2	12.6456
CAXTAY_clean	1.59118e+06	9.55741
CAXTEC_clean	3.27125e+06	9.68705
CAXXEG_clean	614295	9.34932
CAXZOS_clean	1.7369e+06	9.59346
CAXZUY_clean	1.77045e+06	9.60201
CAYCAI_clean	129449	8.02343
CAYDEN_clean	2.03836e+06	9.63164
CAYDIR_clean	1.29205e+06	9.54406
CAYDUD_clean	1.30162e+06	9.55633
CAZFOA_clean	2.18518e+06	9.79117
CAZGOZ_clean	568183	9.37952
CAZNOI_charged	3.64043e+06	9.69671
CECVAI_clean	1.01578e+06	9.39973
CEGDUO_clean	189114	9.05027
CEGFAW_clean	319167	9.20331
CEHLAD_clean	5.41882e+06	9.73455
CEJCAW_clean	1.35925e+06	9.57303
CEJZAU_clean	1.56337e+06	9.57619
CEKROB_clean	151867	8.82982
CELKEL_clean	237613	9.73077
CELZEA_clean	2.60938e+06	9.66117
CELZIE_SL	273470	9.16818
CESFIQ_clean	3.59947e+06	9.69696
CESFOW_clean	3.8599e+06	9.70783
CEXJOF_clean	1.37473e+06	9.55156
CIFDUS_clean	1.03994e+06	9.45581
CIFJAE_clean	3.59644e+06	9.70419
CIGXIA_manual	5.01842e+06	9.73145
CIMTAV_charged	389801	9.02875
CIPCUB_clean	911500	9.41659
CIPLIX_clean	979799	9.46804
CIPREZ_charged	143904	9.92427
CIPRID_charged	134884	9.46841
CIQQIE_clean	845804	9.40276
CIQYUX_clean	11224.7	10.6677
CIRTUU_clean	5.22945e+06	9.72826
CISMEY01_clean	351069	14.979
CISMEY_clean	360897	13.2209
CISMIC_clean	58067.2	11.9393
CISXEJ_clean	366842	8.98916
CITZIP_manual	4.00656e+06	9.72131
CIVTEH_clean	251266	8.9167
CIWREG_clean	1.92789e+06	9.59586
CIWRIK_clean	1.78558e+06	9.5769
CIWROQ_clean	2.18116e+06	9.6201
CIWRUW_clean	2.167e+06	9.61906
CIWSAD_clean	2.0559e+06	9.60903
CIWYUD_clean	1.94697e+06	9.62435
CIWZEP_clean	421485	9.11545
CIWZIT_clean	414592	9.11727
CIXBUH_clean	1.9632e+06	9.5997
CIXCAO_clean	2.32428e+06	9.63306
CIYZUG_clean	272165	9.50896
CIZPOS_clean	1.25378e+06	9.52202
COBWEV_clean	414301	8.93995
COCMOY_clean	1.04169e+06	9.39041
COCMUE_clean	2.40521e+06	9.62538
COCNAL_clean	2.63138e+06	9.63919
COCNEP_clean	4.68818e+06	9.72173
CODGAE_clean	1.32979e+06	9.56416
CODJUC_clean	1.89835e+06	10.6416
CODMUF_clean	1.38788e+06	9.59405
CODNAM_clean	3.03633e+06	9.68982
CODSUL_clean	261232	9.11152
COJGEO_clean	1.74714e+06	9.58782
COJMIZ_clean	2.07895e+06	9.62074
COKFAK_clean	183854	8.89267
COKMEW_clean	3.22741e+06	9.67309
COKMIA_clean	3.51571e+06	9.68509
COKMOG_clean	5.41859e+06	9.73296
COKNAT_clean	7.56684e+06	9.75679
COKPEZ_clean	4.57202e+06	9.71812
COKPID_clean	3.35154e+06	9.67835
COKPOJ_clean	3.58605e+06	9.68796
COKPUP_clean	6.58734e+06	9.74812
COKQAW_clean	3.97913e+06	9.70148
COKQEA_clean	3.33649e+06	9.67894
COKQIE_clean	4.50715e+06	9.71486
COKQOK_clean	6.15401e+06	9.74378
COKROL_clean	1.22009e+06	9.55248
COKRUR_clean	1.8839e+06	9.60193
COLPEA_clean	546812	11.9073
COMDOY_clean	4.32312e+06	9.73539
COMNAU_clean	300600	9.72118
COQLAX_clean	194205	8.88083
COQNIF_clean	3.75106e+06	9.70365
COSWEO_clean	90795.8	7.51378
COTYIV_clean	2.20812e+06	9.61224
COVJAA_clean	88740.5	8.63498
COVPAG_clean	657321	9.284
COWRAJ_clean	475510	9.31435
COWREN_clean	810929	9.59714
COWRIR_clean	445427	9.32111
COWROX_clean	641571	9.45798
COXQUB_clean	984492	10.0523
COXXIX_clean	1.24552e+06	9.49185
CUCKIV_charged	900475	9.45583
CUFFEP_clean	1.02424e+07	9.77228
CUGFAN01_clean	240517	15.6735
CUGFAN_clean	180875	11.6063
CUGFOB_clean	335602	10.6946
CUGFUH_clean	183926	15.2203
CUGVUX_clean	803618	10.0097
CUGXAF_clean	1.47044e+06	9.55659
CUKXIR_clean	1.59777e+06	9.65048
CUMJEB_clean	4.28752e+06	9.71758
CUMLUT_clean	6.12199e+06	9.74735
CUMQOQ_clean	1.85732e+06	9.62092
CUNFOH01_clean	6.93643e+06	9.7504
CUNFOH_clean	5.4414e+06	9.73124
CUPHIG_clean	4.87247e+06	9.72562
CUPHUS_clean	1.51802e+06	9.55379
CUQRIR_clean	550540	9.23654
CUQROX_clean	592687	9.31526
CUQRUD_clean	1.60321e+06	9.57947
CUQSAK_clean	1.69856e+06	9.58215
CURBOH_clean	1.99037e+06	9.60191
CUSDIE_charged	6.1647e+06	9.7469
CUSYAR_clean	718796	9.24583
CUSZIB_clean	4.30133e+06	9.71636
CUTFUT_charged	467292	9.17131
CUTGEF_clean	1.84386e+06	9.6111
CUTGII_clean	1.20834e+06	9.49543
CUVGIK_clean	1.52499e+06	9.608
CUVGOQ_clean	1.84156e+06	9.6131
CUXFIL_clean	1.71785e+06	9.62427
CUXFUX_clean	1.54584e+06	9.599
CUXLEO_clean	583859	9.19801
CUYHIO_clean	65418.9	12.9433
CUYRUK_clean	614085	10.615
CUZBUW_clean	1.15944e+06	9.58681
DABFET_clean	266425	8.87234
DABFIX_clean	380353	9.23892
DABMUR_clean	3.70701e+06	9.69544
DACYUE_clean	6.74191e+06	9.75088
DADLEC_clean	340254	8.93499
DADXUE_clean	813055	9.56983
DAFHID_clean	502942	9.4227
DAFHOJ_clean	955886	9.63978
DAFJOM_clean	826455	9.47295
DAFSEL_clean	197559	14.0026
DAGJED_clean	230609	9.00085
DAJBOI_clean	325663	9.25068
DAJHOM_manual	388220	9.51593
DAKHUU_clean	2.07062e+06	9.6401
DAKVIW_clean	3.86406e+06	9.70303
DALVAQ_clean	995535	9.53673
DAMDUT_clean	2.44952e+06	9.64258
DANROC_clean	421891	9.26754
DANZAV_charged	2.51273e+06	9.65555
DANZID_charged	2.09331e+06	9.62238
DANZOJ_neutral	1.24322e+06	9.50322
DAPBED_clean	3.24241e+06	9.68285
DAPBIH_neutral	259299	8.57483
DAPHOU_clean	6.53745e+06	9.74939
DAPXID_ion_b	840052	9.35322
DARBUU_clean	731749	9.27289
DARJOX_clean	1.23604e+06	9.54987
DARJUD_clean	1.15519e+06	9.53591
DAWBIO_clean	1.89381e+06	9.62005
DAWBOU_clean	2.63889e+06	9.67413
DAWCIP_clean	1.76458e+06	9.59074
DAWDAI_clean	242103	9.20861
DAXHIV01_clean	3.53408e+06	9.6928
DAXHIV_clean	3.01479e+06	9.67118
DAXHUH01_clean	3.22759e+06	9.6815
DAXHUH_clean	3.40982e+06	9.68839
DAXKOE_charged	1.2266e+06	9.62141
DAYCAI_clean	5.84098e+06	9.76236
DEBGIA_clean	504418	9.45521
DEBNUU_clean	56573.5	12.5423
DEGJIK_clean	556287	9.54306
DEJCIF_clean	2.05302e+06	9.64352
DEJJIN_clean	2.09304e+06	9.61342
DEJRUH_clean	314826	9.32902
DEKHEH_clean	264050	8.97423
DEKHUX_clean	2.36254e+06	9.64089
DEKPEP_clean	1.85815e+06	9.72953
DEKPUF_clean	2.96385e+06	9.67707
DEMLAJ_clean	156306	9.17012
DEPSEW_clean	1.47708e+06	9.59797
DEPTOH_clean	1.50951e+06	9.60035
DEQVIF_clean	1.00956e+06	9.48095
DEYJIC_clean	678460	9.40117
DEYLUQ_clean	1.67727e+06	9.59786
DEYNIG_clean	579166	9.20558
DEYXIQ_clean	1.07978e+06	9.65246
DIBPIP_clean	510911	9.50836
DIBQEM_clean	1.39618e+06	9.59577
DIBXAO_clean	495888	9.13648
DIDBAV_clean	1.72775e+06	9.58748
DIDBEZ_clean	1.99733e+06	9.61617
DINNIZ_clean	1.12087e+06	9.48446
DIRBIP_clean	2.84889e+06	9.68995
DISSUU_clean	1.06896e+06	9.53083
DITSIK_clean	812376	9.42317
DITYEM_clean	724143	9.92117
DITYOW_clean	3.19647e+06	9.69383
DIVGIA_clean	237104	8.86929
DIVNAY_clean	1.74867e+06	9.60632
DIVPUU_clean	2.05065e+06	9.62049
DIWMON_clean	780953	9.35954
DIXKOL_clean	2.06294e+06	9.63664
DIXNUV01_clean	1.9844e+06	9.77417
DIYKAZ_clean	604782	9.53311
DIYTEM_clean	707126	9.41635
DOCKOW_clean	862569	9.42228
DOFTID_clean	6.87234e+06	9.75064
DOFTOJ_clean	6.34059e+06	9.74701
DOGBAE_clean	3.81313e+06	9.69834
DOGZIJ_clean	597311	9.40262
DOHXUV_clean	255162	8.97956
DOKHUH_clean	527106	9.44804
DOLXOR01_clean	2.15814e+06	9.60893
DOLXOR_clean	2.01515e+06	9.5953
DONNAW_clean	6.27902e+06	9.75146
DONNEA_clean	4.66563e+06	9.73184
DONNIE_clean	7.5905e+06	9.76184
DONXUB_clean	1.53265e+06	9.59249
DOPHOH_clean	5.03164e+06	9.73192
DOPHUN_clean	5.14923e+06	9.73279
DORFOG_clean	966000	9.54396
DORFUM_clean	383263	9.16308
DOTFID_clean	1.77977e+06	9.59426
DOTTEM_clean	6.53905e+06	9.75334
DOTWAL_clean	331352	9.17867
DOYBEA_clean	5.01043e+06	9.7322
DUBJUH_clean	2.88414e+06	9.67469
DUBKAO_clean	3.34688e+06	9.6972
DUBWON_clean	7.09561e+06	9.75768
DUDKOE_clean	6.67757e+06	9.74996
DUFXOT_clean	956591	12.9088
DUJRAD_clean	2.96491e+06	9.68028
DUKNEE_clean	221787	9.16669
DUKNII_clean	193359	8.93111
DUKYOZ_clean	2909.1	10.0343
DULCAQ_clean	162472	8.61692
DUNJON_clean	388413	9.06602
DUNXUH01_clean	1.59692e+06	9.57174
DUNXUH21_clean	1.59232e+06	9.5722
DUNYOC_clean	1.14225e+06	9.45936
DUPJAB_clean	1.61891e+06	9.56133
DUPKAC_clean	2.27021e+06	9.61616
DUQSEO_clean	1.74378e+06	9.67305
DUSHEG_clean	2.7344e+06	9.67024
DUSHIK_clean	3.2585e+06	9.70245
DUVNIS01_charged	1.2461e+06	9.49789
DUVNIS_charged	1.36599e+06	9.51969
DUWFAE_clean	203880	11.4949
DUWFOS_clean	616678	9.29709
DUWRAQ_clean	2.27403e+06	9.67268
DUWRIY_clean	978193	9.63089
DUWROE_clean	1.49283e+06	9.70226
DUWRUK_clean	1.45113e+06	9.61097
DUWSAR_clean	2.87694e+06	9.66444
DUXLUF01_clean	8321.29	10.4114
DUXLUF02_clean	128636	14.0989
DUXSIA_clean	268123	9.28164
DUYVEA_clean	160529	9.34134
DUZPUL_clean	6.68236e+06	9.75081
DUZWOM_clean	323155	9.34295
EBATUY_clean	422555	9.27479
EBAVIP_clean	348687	9.34056
EBAVOV_clean	317174	9.30811
EBAWIQ_clean	216129	9.38893
EBEMEE_clean	454881	9.47078
EBEMII_clean	415433	9.41205
EBIHII_clean	3.46887e+06	9.69949
EBIMEJ_clean	1.09335e+06	9.61335
EBIPIQ_clean	625388	9.99183
EBIPOX_clean	2.70844e+06	9.66277
EBISAM_clean	491350	9.59921
EBISEQ_clean	463791	9.57197
EBITAL01_clean	424713	9.33279
EBITAL_clean	355018	9.28184
EBOBIJ_clean	2.17386e+06	9.62804
EBOXEA_clean	1.0491e+06	9.44733
EBUQIB_clean	550891	9.24328
ECAHEX_clean	400095	9.09007
ECAHOH_clean	354700	9.04329
ECASAD_clean	294757	9.07047
ECASOS_clean	27050.6	11.5579
ECEBEW_clean	277478	8.83539
ECEDAU_clean	258933	8.80047
ECEZAO_clean	1.14538e+06	9.56814
ECIWIW_clean	489810	9.15112
ECIWOC_clean	1.1626e+06	9.51309
ECIWUJ_clean	3531.39	10.0241
ECIYEU_clean	1.66995e+06	9.62418
ECOGEI_clean	344791	9.12029
ECORIX_clean	4.5887e+06	9.77209
ECOROD_clean	3.86819e+06	9.78132
ECUTON_clean	1.53032e+06	11.2911
EDAFUM_clean	129271	10.0707
EDAGAT_clean	222340	10.0738
EDAGEX_clean	148995	10.4159
EDAPIK_clean_h	724076	9.28247
EDAVOV_clean	1.36751e+06	9.52732
EDECOG_clean	2.12781e+06	9.59959
EDIKEH_clean	1.79477e+06	9.69326
EDIKIL_clean	1.60787e+06	9.55302
EDOMAM_clean	2.85844e+06	9.66852
EDUTIG_clean	1.01031e+06	9.38942
EDUVEE_clean	3.73263e+06	9.70102
EDUVOO_clean	535959	9.06019
EFAYEQ_clean_h	944993	9.36887
EFAYIU_clean	565046	9.10413
EFEGOM_clean	3.82207e+06	9.71428
EFESEP_clean	932564	9.40269
EFESOZ_clean	849463	9.37416
EFIMOV_clean	1.33932e+06	9.57072
EFIMUB_clean	366673	8.99898
EFOGOX_clean	321798	9.32412
EGELUY01_manual	5.22171e+06	9.73285
EGELUY_SL	4.82872e+06	9.72676
EGOZAB_clean	1.48256e+06	9.54708
EHALOP_manual	4.70958e+06	9.72424
EHEKUY_clean	235627	9.04173
EHIPOC_clean	253909	9.03784
EHUCOA_clean	536988	9.25827
EHUSUX_clean	2.04781e+06	9.6367
EHUTAE_clean	2.21306e+06	9.6349
EJAXIW_clean	773258	9.40897
EJONOH_clean	571647	9.33801
EJOQUR_clean	2.77109e+06	9.6617
EJOZOU_clean	974645	9.44794
EKADIF_clean	1.6363e+06	9.5755
EKEKOW_clean	1.93259e+06	9.61391
EKIDEH_clean	2.81911e+06	9.6714
EKIDIL_clean	2.18549e+06	9.62385
EKIGIQ_clean	851104	9.52632
EKOPIE_clean	3.88366e+06	9.70391
EKOPOK_clean	3.59916e+06	9.70076
ELEREU_clean	2.33753e+06	9.64201
ELERIY_clean	3.45772e+06	9.69155
ELIJUF_clean	1.08373e+06	9.5575
ELOFIU_charged	31259.9	11.6214
ELOHOE_clean	91615.9	8.35338
ELUQIM01_clean	37606.1	11.2707
ELUQIM13_clean	28912.4	11.0998
ELUZES_clean	973063	9.38299
EMAGAB_clean	438437	9.21057
EMEJUD_clean	238183	8.93629
EMICUZ_clean	369521	10.2519
EMIFOW_clean	1.03586e+07	9.77138
EMIGIR_charged	1.23289e+07	9.77891
EMIGUD_charged	6.21059e+06	9.74321
EMIHAK_charged	5.64807e+06	9.73486
EMUBIZ_clean	4.13929e+06	9.70938
EMUYAM_clean	195249	10.5343
ENAFAB_clean	2.85808e+06	9.66775
ENANIS_clean	696333	9.42969
ENESOH_clean	3.72887e+06	9.70096
ENESUN_clean	2.47648e+06	9.64055
ENISOK_clean	4.33933e+06	9.73084
ENISUQ_clean	2.57005e+06	9.67116
EPECUZ_clean	498428	9.28739
EPEXUU_clean	247732	8.90796
EPEYAB_clean	360049	9.21468
EQERAU_clean	1.88816e+06	9.60616
EQUCOI_clean	948975	9.5582
EQUNIP_clean	6.07133e+06	9.74403
ERAHOV_clean	3.08822e+06	9.67649
ERALUG_clean	2.56178e+06	9.65539
ERAMUH_clean	7.77385e+06	9.76529
ERIGER_clean	320908	8.91818
ERIRIG_auto	507011	9.02044
ERUFUS_clean	764679	9.39443
ERULEK_clean	2.43639e+06	9.64125
ERUNOW_clean	2.75765e+06	9.66996
ERUNUC_clean	2.92283e+06	9.66988
ESARAT_clean	792464	9.55783
ESARUN_clean	686190	9.42303
ESEBOV_clean	524817	9.03372
ESEDIQ_clean	643687	9.30038
ESEQUO_clean	516615	9.3229
ESIDOB_clean	2.71374e+06	9.68046
ESIWAF_clean	3.15683e+06	9.69017
ESURER01_clean	2.18853e+06	9.64201
ESURER02_clean	2.33793e+06	9.65398
ESURER03_clean	2.33879e+06	9.65368
ESURER04_clean	2.32893e+06	9.6529
ESURER_clean	2.29013e+06	9.65167
ESUSAO01_clean	1.81796e+06	9.62734
ESUSAO_clean	1.7966e+06	9.62931
ESUSIW_clean	1.9178e+06	9.61999
ESUSOC01_clean	3.13883e+06	9.70071
ESUSOC02_clean	3.17199e+06	9.69375
ESUSOC_clean	2.88485e+06	9.69348
ESUTAP_clean	2.6673e+06	9.67175
ESUTIX_clean	2.67789e+06	9.67472
ESUVAR01_clean	876107	9.44652
ESUVAR_clean	1.71905e+06	9.61144
ESUVOF_clean	2.37803e+06	9.65819
ETAXUT_clean	2.15517e+06	9.61583
ETEJIX01_clean	4.20931e+06	9.71187
ETEJIX_clean	4.5941e+06	9.72264
ETEMEX_clean	240440	9.17755
ETEXEI01_clean	2.82557e+06	9.67084
ETEXEI_clean	2.1971e+06	9.63673
ETIXEM_clean	480402	9.42299
ETIXIQ_clean	624070	9.26661
ETIXOW_clean	3.98343e+06	9.72677
ETIYEN_clean	1.82733e+06	9.61756
ETUWIA_clean	3.74097e+06	9.70173
ETUXEW_clean	1.15771e+06	9.54077
EVEGOB_clean	1.98269e+06	9.60797
EVEGUH_clean	2.21028e+06	9.63296
EVOTIT_SL	735120	9.31997
EVUNOY_clean	315189	9.04865
EVUQOC_clean	546265	9.18733
EWEWUZ_charged	604452	9.56147
EWIDUK_SL	931267	9.53715
EWIPIL_clean	1.58336e+06	9.56952
EWUSOF_clean	1.58546e+06	9.54008
EWUSUL_clean	1.29861e+06	9.48716
EXAXAE01_clean	4.6411e+06	9.72017
EXAXAE_clean	3.45742e+06	9.68822
EXEQII_SL	4.05373e+06	9.7131
EXIBUI_clean	1.3346e+06	9.58845
EXIDEV_clean	770186	9.71762
EXOFIH_clean	8.70963e+06	9.77008
EXOGAB_clean	1.36427e+06	9.77859
EXOTOB_clean	3.7836e+06	9.70518
EXOTUH_SL	1.6213e+06	9.59169
EXUHEM_clean	537689	9.50128
EXUHUC_clean	258567	8.73282
EYULOA_clean	648710	9.37212
EZESAF_clean	200837	8.68949
EZOBUR01_clean	2.6369e+06	9.66755
EZOFEF_clean	987951	9.47117
EZUCIM_clean	947810	9.44185
EZUCOS_SL	629828	9.46847
FABCUI_clean	514900	9.44187
FABFOF_ion_b	307876	12.7434
FABGOG_clean	944677	9.76733
FAFMAC_clean	2.09975e+06	9.65278
FAGQAI_clean	638906	9.17309
FAGREM_clean	2.94377e+06	9.6782
FAHQEN_clean	366430	9.60332
FAHQIQ_clean	2.54723e+06	9.6561
FAHQIR_clean	349340	9.40465
FAJYAS_clean	2.45287e+06	9.6409
FAKHIK_clean	597675	9.43018
FALBAX_manual	397390	8.82081
FALPOY_clean	2.7816e+06	9.67473
FALZAU_clean	1.52233e+06	9.59532
FALZEY_clean	1.59782e+06	9.55593
FALZIC_clean	1.40316e+06	9.51148
FALZOI_clean	1.39358e+06	9.51173
FANQER_clean	968634	9.40488
FAPXIG_clean	8.32467e+06	9.76661
FAPXOM_clean	8.26273e+06	9.76593
FAQGIO_clean	665919	9.44839
FAQVEA_clean	357094	9.31088
FARFIO_clean	4.50918e+06	9.71877
FARFOU_clean	4.95868e+06	9.72763
FARFUA_clean	3.91803e+06	9.70508
FARHIR_ion_b	1.08619e+06	9.51327
FARHOX_ion_b	529544	9.24046
FASVIH_clean	5.43696e+06	9.73984
FATKIV_clean	332811	8.98018
FATQID_clean	1.564e+06	9.51922
FAVDAK_clean	4.31791e+06	9.71447
FAVDEO_clean	7.95129e+06	9.75817
FAVFUG_clean	1.99042e+06	9.62111
FAVKAP_clean	2.75911e+06	9.664
FAVKET_clean	642970	9.2794
FAWCEN02_SL	579969	9.429
FAWCEN03_SL	695428	9.46
FAYPAY_clean	1.06879e+06	9.4053
FAYPEC_clean	1.21762e+06	9.50218
FAYQAZ_clean	876974	9.35935
FAZPED_clean	928850	9.428
FAZRAA_charged	531836	9.44243
FEBPUY_clean	2.22207e+06	9.6403
FECCIZ_clean	1.11675e+06	9.56325
FECFAV_clean	2.81637e+06	9.66258
FECJUT_clean	2.39288e+06	9.63874
FECWOB01_clean	621286	9.54176
FEDJUU_charged	1.1124e+06	9.70693
FEFVES_clean	419123	9.43567
FEFZOF_clean	1.47465e+06	9.54466
FEJDEE_clean	1.79459e+06	9.64224
FEJDII01_clean	1.04406e+06	9.4664
FEJDII_clean	2.00378e+06	9.61922
FEJKEM_clean	1.75706e+06	10.2503
FENVOL_charged	1.02021e+06	9.47223
FEPQEW_clean	453798	9.0626
FERGUG_charged	455280	9.4778
FERHAN_clean	2.20465e+06	9.62015
FERVEF_clean	1.93631e+06	9.65887
FERVIJ_clean	1.53931e+06	9.62044
FERVOP_clean	1.0146e+06	9.57493
FERVUV_clean	1.12496e+06	9.5477
FERWAC_clean	854347	9.40701
FESBEM_clean	761537	9.56634
FESTUT_clean	1.31979e+06	9.62394
FEVREF_clean	287731	8.7242
FEVSAC_clean	46860.9	7.01465
FEWWEL_clean	4.26455e+06	9.72289
FEWWIP_clean	2.50116e+06	9.66702
FEWXIQ_clean	871960	9.33439
FEYJID_clean	2.57316e+06	9.66073
FEZCIX_clean	48340.3	6.68529
FEZREJ_clean	3.80582e+06	9.69989
FIBHIJ_clean	270557	9.32526
FIBKEI_clean	4.7293e+06	9.72503
FIFMIS01_clean	233924	8.92644
FIFMIS_clean	293534	9.04921
FIFMOY_clean	128289	8.55814
FIFNUE01_clean	544367	9.37338
FIFNUE_clean	534065	9.35868
FIGLAK_clean	7729.75	10.3541
FIHFAF_clean	1.65513e+06	9.59873
FIHLOZ_clean	246075	9.25838
FIHRIZ_clean	1.56538e+06	9.56805
FIJCUX01_clean	1.70698e+06	9.58589
FIJDIM01_clean	1.53302e+06	9.605
FIJDIM02_clean	1.59425e+06	9.61711
FIJDIM03_clean	1.594e+06	9.61241
FIJDIM04_clean	1.45895e+06	9.60022
FIJDIM05_clean	1.55715e+06	9.61201
FIJDIM06_clean	1.4859e+06	9.58945
FIJDIM07_clean	1.59929e+06	9.60057
FIJDIM08_clean	1.88459e+06	9.63497
FIJDIM09_clean	1.54578e+06	9.59663
FIJDIM10_clean	1.47641e+06	9.58169
FIJDIM11_clean	1.51636e+06	9.60297
FIJDIM12_clean	1.56138e+06	9.6037
FIJDIM_clean	1.49528e+06	9.59995
FIJFIO_clean	2.09917e+06	9.69696
FIJFOU_clean	2.92789e+06	9.70685
FIJGEK_clean	756104	9.52822
FIJYED_clean	1.45416e+06	9.58095
FIJZEE_clean	2.15949e+06	9.61688
FIKTOK_clean	1.53182e+06	9.87336
FIMXUW_clean	296950	9.05539
FIMZAE_clean	1.61215e+06	9.57435
FINQOK_clean	1.17747e+06	9.49751
FINQUQ_clean	1.30556e+06	9.52723
FIPJEV_clean	1.33531e+06	9.61446
FIPWOS_clean	135810	10.7838
FIPXAF_clean	428639	10.0489
FIPXEJ_clean	1.05567e+06	9.83327
FIQYOU_clean	128689	10.269
FIQYUA_clean	265308	10.0674
FIQZAH_clean	571610	10.1467
FISXEM_clean	3.19629e+06	9.70423
FITGEW_clean	109876	8.0611
FITHAS_charged	357203	9.25323
FIVQOR_clean	4.8994e+06	9.73591
FIVYUF_clean	447351	9.77446
FIWKUT_clean	5.16724e+06	9.73098
FIXVUE_clean	5.1201e+06	9.72632
FODZUU_clean	1.47535e+06	9.61121
FOFHAK_clean	5.52133e+06	9.75757
FOFHEO_clean	2.99405e+06	9.6836
FOFTOL_clean	1.38506e+06	9.56299
FOFTUR_clean	1.99645e+06	9.62312
FOGFAK_clean	1.43468e+06	9.68709
FOHCAH_clean	1.27719e+06	10.9485
FOHCIP_clean	2.63063e+06	9.65856
FOHQUO_clean	307018	9.07345
FOHRUR_clean	17714.9	11.0932
FOHSAW01_clean	308556	9.2529
FOJKIA_clean	659308	9.38407
FOJPEB_clean	489068	9.32136
FOJVUX_clean	560343	10.2227
FOKWIN_clean	464771	9.67901
FOKYUB_clean	1.22585e+06	9.50353
FOKZIQ_clean	482008	9.38899
FOLLEZ_clean	1.77009e+06	9.65884
FOMWOV_clean	1.62966e+06	9.58176
FONKEA_clean	510792	9.23885
FOPFAS_clean	3.88332e+06	9.70119
FOPTOU_clean	120737	8.21721
FOQNOQ01_clean	1.39283e+06	9.54778
FOQNOQ02_clean	1.07556e+06	9.49176
FOQNOQ_clean	915052	9.44583
FOQNUW01_clean	1.32209e+06	9.55157
FOQNUW02_clean	1.4723e+06	9.55756
FOQNUW_clean	1.43588e+06	9.55085
FOQPAE01_clean	1.18688e+06	9.49404
FOQPAE02_clean	1.10978e+06	9.47411
FOQPAE_clean	1.07322e+06	9.46211
FOQSUA_charged	477746	13.1046
FORTUD_clean	845149	9.35218
FOSTOY_clean	4.81187e+06	9.7255
FOSTUE_clean	4.53865e+06	9.71845
FOXHUX_clean	281355	8.97017
FOXKIO_clean	1.15466e+06	10.2104
FUBDAI_clean	2.31174e+06	9.632
FUBDEM_clean	2.2212e+06	9.62415
FUBNOH_clean	395843	9.34613
FUDGES_clean	7.59861e+06	9.75661
FUFREE_clean	364095	11.957
FUHNIH_clean	630947	9.27204
FULQUZ_clean	4.42086e+06	9.71739
FUMJAA_clean	8.67354e+06	9.76558
FUNLAD_clean	1.4388e+06	9.56445
FURFOP_clean	299381	9.52431
FURRUG01_ion_b	368501	8.89053
FURRUG_ion_b	208276	8.42015
FURSES_clean	384468	9.1571
FUSGOR_clean	421835	9.16633
FUSQUH_clean	476608	9.18121
FUTYEA_clean	4.12376e+06	9.70995
FUTYOK_clean	4.21888e+06	9.71465
FUTYUQ_clean	5.94095e+06	9.74357
FUTZIF_clean	3.87852e+06	9.70886
FUVBAB_clean	4.45575e+06	9.71821
FUVDEH05_clean	1.43777e+06	9.57984
FUVDEH06_clean	1.15885e+06	9.59461
FUVDEH07_clean	930279	9.46956
FUVDEH08_clean	1.34542e+06	9.59861
FUVFUZ_clean	1.5379e+06	9.66287
FUVGAG01_clean	2.46868e+06	9.68834
FUVGAG02_clean	1.65285e+06	9.61995
FUVGAG_clean	1.42045e+06	9.65415
FUWFUA_clean	2.68597e+06	9.65718
FUWQIZ_clean	2.95225e+06	9.67626
FUWXOL_SL	1.11787e+07	9.78275
FUXCOS_clean	625208	9.29318
FUYZAB_ion_b	787139	9.4314
FUZPUN_clean	375100	9.28745
GACBIY_clean	2.52352e+06	9.65712
GACBOE_clean	4.66783e+06	9.72202
GACVIS_clean	6.76149e+06	9.7528
GADFAV_clean	605480	9.14758
GADNUX_clean	5.62272e+06	9.73765
GAFGEC_clean	521575	9.43221
GAGXAP_clean	148536	9.80131
GAGZEV_clean	649066	9.1635
GAHWIX_clean	1.44957e+06	9.50171
GAHXUL_clean	1.15639e+06	9.5679
GALCAZ_clean	2.28011e+06	9.64485
GALFAB_clean	365821	9.21187
GALHOS_ion_b	221384	8.60106
GALJAG_clean	5.81977e+06	9.74039
GAMXAV_clean	1.56473e+06	9.55742
GANBAZ01_clean	1.77847e+06	9.60054
GANBAZ02_clean	2.61893e+06	9.65211
GANBAZ_clean	2.2172e+06	9.63474
GANBED01_clean	291824	10.2744
GANBED02_clean	1.76121e+06	9.57969
GANBED_clean	1.50564e+06	9.53975
GAPDEH_clean	485630	9.29862
GAQYIH_clean	817630	9.29081
GARLAP_clean	1.1955e+06	9.51557
GARQAU_clean	472011	9.15482
GARTUR_clean	3.65554e+06	9.69436
GASSUR_clean	3.35934e+06	9.69655
GATHAL_clean	1.04311e+06	12.7117
GATQIE_clean	8.28841e+06	9.76301
GAVYAG_clean	1.13355e+06	9.53373
GAWBEM_clean	63024	12.2707
GAWCUF_clean	382484	9.33336
GAWMOJ_clean	2.24835e+06	9.61798
GAXDIS10_clean	322796	8.89889
GAXQIH_clean	415544	9.15869
GAYFUJ_clean	2.39621e+06	9.6471
GAYGAQ_clean_h	2.77709e+06	9.67262
GAYPED_clean	5.01108e+06	9.72811
GECRAI_charged	528122	14.2755
GEFFUT_clean	299501	9.26022
GELJAJ_clean	953313	9.51661
GELVID01_clean	555018	11.1486
GELVID_clean	1.24797e+06	11.0497
GEPDEM_clean	278878	9.65409
GERWEH_clean	1.9439e+06	9.61482
GETXAG_clean	715.19	9.84618
GEVYEN_clean	269923	15.4733
GEWXAJ_clean	1.95114e+06	9.64256
GEZFOI_charged	163057	9.28755
GEZYOB_clean	1.13403e+06	9.4924
GEZYUH_clean	1.42061e+06	9.5383
GIFKEL_clean	5.12507e+06	9.75014
GIJXAA_clean	3.60642e+06	9.70138
GIMHAM_clean	336609	9.58243
GIMSIG_clean	1.95763e+06	9.60563
GIQYEL_clean	971860	9.42363
GIRDUI_clean	819227	9.59115
GIRGUL_clean	867563	9.52393
GISNED_clean	671363	9.17795
GISWEM_clean	546928	9.45107
GISZUF_clean	853007	9.40492
GITTOT01_manual	614347	9.43186
GITVAH_clean	1.66371e+06	9.59045
GITWIQ_clean	1.19302e+06	9.55282
GIWBIY_charged	730062	9.37619
GIXMUX_clean	146531	9.73252
GIYTAK_clean	1.567e+06	9.57116
GIZVER_clean	1.27127e+06	9.58219
GOBSUM_clean	615804	9.29925
GOGSIF_clean	990743	9.42693
GOGWAB_clean	6.22197e+06	9.74666
GOGWEF_clean	5.9586e+06	9.74371
GOJRED_manual	124344	8.67317
GOLYOX_clean	195355	8.99869
GOLYUD_clean	171783	8.92145
GOMFOF_clean	380749	8.87555
GOMPOO_clean	1.45714e+06	9.62375
GOMRAC_clean	706113	9.42637
GOMREG_clean	677058	9.36487
GONMON_clean	506380	9.52686
GONMUT_clean	762868	9.4841
GONSUZ_clean	1.71183e+06	9.62643
GONTAG_clean	975828	9.41506
GOQSIQ_clean	389470	8.96056
GOQTIR_clean	1.20985e+06	9.54276
GOQXAN_clean	1.0983e+06	9.51934
GORQAF_clean	1.58587e+06	9.5354
GOSDEZ_clean	2.23031e+06	9.63883
GOVHOQ_clean	538197	9.22124
GOWHOR_clean	857494	9.49092
GOXGAD_clean	627371	9.44248
GOXMEN_clean	304487	9.54854
GOYYEA_clean	444600	10.73
GOZNAM_clean	1.52648e+06	9.54325
GOZNEQ_clean	1.25315e+06	9.4874
GUANZS_clean	2.16438e+06	9.63703
GUBBAG_clean	530277	9.11602
GUBKUL_clean	762782	9.2468
GUBSED_clean	405701	9.47067
GUFBOA_clean	226337	9.37455
GUFBUG_clean	830478	9.39989
GUGXOX_clean	548293	9.51368
GUHNUU_clean	4.25757e+06	9.71607
GUJREK01_clean	763037	9.34334
GUJREK_clean	767647	9.34879
GUKFEY_clean	526866	9.18018
GUKYUI_clean	800958	9.41432
GULWEQ_clean	3.47909e+06	9.68807
GULWOA_clean	2.86218e+06	9.66814
GUMBIA_clean	329333	9.2014
GUMDEZ_clean	1.93087e+06	9.65267
GUNZIA_clean	936970	9.43734
GUPBEZ02_clean	1.3279e+06	9.47524
GUPBIE_clean	1.45895e+06	9.67482
GUPNUC01_clean	751835	9.32395
GUPNUC_clean	538103	9.12221
GUPREQ_clean	603457	9.32865
GUQWOG_clean	1.5238e+06	9.5822
GURTIX_charged	4.59787e+06	9.72693
GUSNEN01_SL	2337.2	9.72174
GUVKUE_clean	2.05249e+06	9.60743
GUVLAL_clean	2.38329e+06	9.63552
GUVZII_clean	3.73407e+06	9.6936
GUZVOO_clean	2.14054e+06	9.62187
HABQUY_clean	613231	9.13385
HABRAF_manual	560598	9.08546
HABREJ_clean	1.60621e+06	9.56901
HABRUZ_clean	941624	9.51136
HADDOI_clean	168436	8.84553
HADPOU_clean	1.40561e+07	9.78613
HAFDUQ_clean	717876	9.46816
HAFFAY_clean	609378	9.42521
HAFFEC_clean	743418	9.48207
HAFTOZ_clean	1.50396e+06	9.53673
HAFWUI_charged	200597	9.26939
HAHCUR_clean	3.54781e+06	9.70272
HAJLEK_clean	324083	9.33785
HAJLIO_clean	384473	9.56586
HAJLOU_clean	322736	9.32002
HAJLUA_clean	308384	9.46083
HAJMAH_clean	273932	9.55357
HAJMEL_clean	325741	9.37908
HAJRES_clean	190082	9.13995
HAJYEZ_clean	1.1157e+06	9.64215
HAKCIG_clean	174316	8.96464
HALQUJ_clean	1.19473e+06	9.49548
HAMJOW_clean	2.99288e+06	9.67502
HANKEO_clean	7.54526e+06	9.75871
HANKIS_clean	8.45603e+06	9.76573
HANKOY_clean	6.65847e+06	9.7494
HANKUE_clean	8.24253e+06	9.7638
HAPBIM_clean	534338	9.15486
HAPGIR_clean	2.67424e+06	9.67341
HAPHUD_clean	2.16621e+06	9.62466
HAQJIV_clean	3.68648e+06	9.6991
HASTAY_clean	630799	9.30123
HAVVUX_clean	9.73446e+06	9.77076
HAWWEK_clean	852247	9.36023
HAXNOJ_clean	1.43133e+06	9.52098
HAZGOF01_clean_h	652115	13.3874
HAZGOF02_clean_h	640118	12.174
HAZGOF03_clean_h	669999	13.4895
HAZGOF04_clean_h	773792	12.9844
HAZGOF05_clean_h	889399	12.9415
HAZGOF06_clean_h	795349	13.2209
HAZGOF07_clean_h	632026	13.0715
HAZGOF08_clean_h	724149	13.2603
HAZGOF_clean	973383	12.701
HAZNED_clean	500887	9.28848
HAZNIH_clean	506442	9.28909
HAZWIP_clean	2.10527e+06	9.5991
HEBTAL_clean	714566	9.57234
HEBTEP_clean	698511	9.57699
HEDCAW_clean	4.05506e+06	9.7111
HEFDED_clean	132843	8.17256
HEFDIH_clean	271141	10.2472
HEKTAU_clean	1.8203e+06	9.63582
HEKTUO01_clean	1.82003e+06	9.67946
HEKTUO_clean	1.63867e+06	9.65504
HENYUV_clean	1.24925e+06	9.54282
HETZUC_charged	346822	8.84984
HEXNUU_clean	410199	9.26207
HEXVEM_clean	793803	9.29077
HEZKIH_clean	1.19416e+06	9.75419
HEZPIL01_clean	1.80358e+06	9.60717
HGCNCO_clean	1.26265e+06	9.5138
HIBGEF_clean	171825	10.3282
HIBGIJ_clean	116336	8.99887
HICGEG_clean	907794	9.40114
HICVOG_clean	2.55009e+06	9.67671
HIDBIH_clean	435272	9.37056
HIDBON_clean	750956	14.4492
HIFGEK_clean	1.09649e+06	9.46458
HIFTOG02_clean	1.12921e+06	9.46835
HIFTOG_clean	1.36972e+06	9.52792
HIFTUM_clean	511903	9.15586
HIFZAY_charged	358739	9.17254
HIQNIG_clean	260047	9.13743
HIQNUS_clean	913560	9.6593
HISGAT_clean	242525	8.9446
HISGIB_clean	875540	9.47552
HITXUE_clean	1.22935e+06	9.53907
HIWKEE_clean	296972	8.89149
HIWKII_clean	582793	9.44109
HIWLIK_clean	1.18315e+06	9.5571
HIWLOO_clean_h	1.31869e+06	9.61988
HIWLOQ_clean	825423	9.36155
HIWLUW_clean	1.2596e+06	9.51132
HIXDOH01_manual	717780	9.50512
HIXDOH_clean	1.38124e+07	9.79037
HIYZEV01_clean	1.22278e+06	9.60873
HIYZEV_clean	1.5178e+06	9.69511
HIZQEN01_clean	773393	9.35776
HIZQEN_clean	1.06172e+06	9.49008
HIZQUD_clean	2.2482e+06	9.63452
HOBGEL_clean	2.92263e+06	9.70336
HOBGIP_clean	1.9285e+06	9.69314
HOBGOV_clean	745809	9.51731
HOCDIO_clean	1.78763e+06	9.66442
HOCDOU_clean	913799	9.43998
HODWUS_clean	181032	9.35283
HOFSUS_clean	758930	9.5518
HOGJET_clean	4.90652e+06	9.72708
HOGLEV_clean	3.16411e+06	9.67695
HOGSIG_clean	318886	9.1268
HOJHUL_clean	222732	13.6411
HOJNIF_clean	1.10277e+06	11.981
HOJNOL_clean	565973	12.2794
HOMZEP_clean	2.29053e+06	9.6378
HOQMIL04_clean	490694	9.20286
HOTFED_clean	83697.9	13.4124
HOVGEG_clean	1.16869e+06	9.4941
HOVQAM_clean	3.19357e+06	9.68558
HOVQUG_clean	1.13653e+06	9.57833
HOWPUF_clean	4.02617e+06	9.71209
HOWQEQ_clean	339585	9.195
HOWROC_clean	115827	8.12541
HOWSAP_clean	1.94541e+06	9.62374
HOWSET_clean	1.31211e+06	9.53786
HOWSIX_clean	1.25128e+06	9.5231
HOXJIO_charged	839358	9.41021
HOXSIY_clean	811024	9.55228
HOXSUK_clean	1.86975e+06	9.59935
HOYREU_clean	1.85576e+06	9.60537
HOYRIY_clean	2.03363e+06	9.63806
HOYROE_clean	2.0997e+06	9.64245
HOZXEB_clean	761969	9.41015
HUCSEF_clean	1.11683e+06	9.48935
HUDMAW_clean	243069	9.29334
HUFHUN_clean	981667	9.3928
HUFKUQ_clean	622976	9.16535
HUFMUS_clean	227687	8.5158
HUHJAW_clean	179936	14.406
HUJGEA_clean	2.7796e+06	9.66645
HUJVOX_clean	504859	9.34219
HULCOI_clean	1.40798e+06	9.49442
HULTEP_clean	2.75168e+06	9.66628
HUNCUQ_clean	575998	9.40919
HUPQIU_clean	863272	9.3469
HUQHUY_clean	1.3469e+06	9.49021
HURGUX01_clean	250490	9.39151
HURGUX_clean	245717	9.32384
HUTTIA_clean	561528	9.44927
HUTZEB_clean	2.02517e+06	9.69264
HUVNAP_clean	563508	9.15988
HUWHOY_clean	834295	9.38494
HUWPIA_clean	689827	9.33943
HUWZIK_clean	1.11627e+06	10.9232
HUXHUF_clean	1.27689e+06	9.544
HUYFAJ_clean	1.60456e+06	9.53773
HUYJOA_clean	532491	9.43567
HUYKOB_clean	2.56794e+06	9.67758
HUZFEO_clean	262608	8.98021
HUZFOY_charged	1.81236e+06	9.60871
HUZXEH_clean	2.05948e+06	9.60827
HUZXIL_clean	2.13228e+06	9.61944
HUZXOR_clean	2.1196e+06	9.61719
HUZXUX_clean	1.04042e+06	9.44402
HUZYAE_clean	1.56766e+06	9.55486
HUZYEI_clean	882566	9.37045
HUZYIM_clean	979451	9.43478
IBIRES_clean	452378	9.21169
IBOTIC_clean	1.63194e+06	9.597
IBOTOI_clean	1.85939e+06	9.57432
IBOZIK_clean	1.4157e+06	9.55922
IBUBAL_clean	2.99256e+06	9.68034
IBUDOZ_clean	984168	9.50144
ICAREL_clean	3.49696e+06	9.69033
ICEGED_clean	3.32895e+06	9.68409
ICIKAH_clean	343022	8.98915
ICIKEL_clean	421785	9.0633
ICIKIP_clean	353497	9.03048
ICISAP_clean	4.15948e+06	9.71402
ICITEU_charged	473664	8.97792
ICITIY_clean	4.40876e+06	9.71438
ICIVAS_clean	274191	8.62243
ICIVEW_clean	3.21571e+06	9.69521
ICIZAV_clean	445082	10.3268
ICODIP01_clean	2.8113e+06	9.65318
ICODIP_clean	5.26685e+06	9.73227
ICORAV_ion_b	1.29182e+06	9.49163
ICOWON_clean	323384	8.98773
IDAGOL_clean	1.58076e+06	9.85051
IDAGUR_clean	290607	9.15976
IDIWIB_clean	5.23822e+06	9.73705
IDIWUN_clean	1.04845e+06	9.42347
IFENOY01_SL	217127	8.64686
IFENOY_clean	221541	8.61834
IFEPUG10_clean	1.52079e+06	9.58942
IFEYIB_clean	881155	9.3797
IFUDAO_charged	127710	13.9913
IFUDES_charged	11859.5	10.664
IGAHAB_clean	2.93761e+06	9.67542
IGAHED01_clean	5.04424e+06	9.74092
IGAHED02_clean	5.64821e+06	9.75081
IGAHED_clean	5.21438e+06	9.7434
IGEXOH_clean	3.98571e+06	9.70871
IGITOJ_clean	4.77158e+06	9.72366
IGOJEV_clean	1.92126e+06	9.61259
IGORUS_clean	4.59614e+06	9.72172
IGUTEK_clean	1.05521e+06	9.50783
IGUTUB_clean	374308	9.53069
IHAJEH_clean	640059	9.20653
IHAJIL_clean	1.73143e+06	9.58399
IHECAB_clean	5154.4	10.1009
IHOTEG_clean	139810	14.9027
IJANAJ_clean	773540	9.8523
IJANEN_clean	676573	9.52156
IJAPIU_clean	2.25667e+06	9.63239
IJAPOA_clean	2.9413e+06	9.67718
IJEXUR_clean	219761	9.37952
IJEYON_clean	425698	9.46207
IJIGOX_clean	3.56732e+06	9.70653
IJISOK_charged	771552	9.81738
IJUTEM_clean	1.22307e+06	9.53769
IKETIB_clean	3.53241e+06	9.69305
IKETUN_clean	3.08402e+06	9.67229
IKOKEA_clean	2.87429e+06	9.68942
IKUBUL_clean	2.76925e+06	9.66745
ILASIZ_clean	715554	9.29936
ILAXEA_clean	222718	9.17544
ILEHUD_clean	889952	9.55596
ILIFOY_clean	5.74681e+06	9.74703
ILIMUN_clean	209123	8.75856
ILITON_clean	839056	9.31958
ILITUT_manual	672692	9.20776
ILOJEZ_clean	255045	9.2314
ILOTOT_clean	698629	9.6673
IMAGAG_clean	2.07255e+06	9.62482
IMAXOL_clean	616850	9.34061
IMAXUR_clean	1.4761e+06	9.56872
IMEDOV_clean	473996	9.11559
IMISIH_clean	311276	9.3247
IMUKUW_clean	2.06349e+06	9.6118
INAMUG_clean	95813	8.61758
INASAT_clean	579628	9.41896
INIGOD_clean	636380	9.28324
INIQUR_clean	490758	9.19265
INIRAY01_clean	414710	9.10014
INIRAY_clean	568714	9.27324
INIXOT_clean	4.6181e+06	9.74304
INOMIJ_clean	6.16473e+06	9.74617
IPICOA_clean	2.14984e+06	9.62569
IPICUG_charged	417712	9.42342
IPIVOT_clean	436224	9.24321
IQEWOQ_clean	222069	8.74038
IQIDES_clean	739757	9.40961
IQILIF_clean	1.34166e+06	9.54866
IQINAZ_clean	758841	9.68878
IQIPAZ_clean	459147	9.47084
IQOHUT_clean	2.06419e+06	9.62511
IQOJAB_clean	572442	9.3526
IRAGEN_charged	454716	9.0974
IRAJER_clean	1.85701e+06	9.62552
IRAYOQ_clean	1.10985e+06	9.49972
IRIPOO_clean	1.04016e+06	9.53197
IRISAD01_charged	9.45619e+06	9.79585
IROROY_clean	449092	9.34491
ISIMUT_clean	521859	10.3147
ISUCUV_clean	536334	9.21975
ITAPAU_clean	889476	9.34619
ITAPIC_clean	1.59611e+06	9.54076
ITIPAE_clean	309157	10.2005
ITIPOS_clean	466970	9.04267
IVEQAC_clean	395220	9.28428
IVEQEG_clean	669276	9.55224
IVETOT_clean	2.5904e+06	9.64399
IVIKAA_clean	70374.3	12.8263
IVIPEK_clean	503030	9.43748
IVOCON_clean	1.14277e+06	9.46828
IVOGUX_clean	273545	8.69491
IVOLEM_clean	823959	9.65258
IVOLIQ_clean	821125	9.59955
IWAYAG_clean	1.07282e+06	9.45417
IWEVAJ_clean	575381	9.10194
IWEVUD_clean	8.05071e+06	9.75991
IWEWAK_clean	8.47078e+06	9.76315
IWEWEO_clean	9.11299e+06	9.76666
IWIPIO_clean	696641	9.23138
IWOKOW_clean	127363	8.68886
IXAMIE_clean	1.88009e+06	9.61898
IXEBEU_clean	197555	9.20577
IXECET_clean	868058	9.42795
IXEDOE_charged	661720	9.4935
IXEJOL_clean	1.04001e+06	9.42513
IXODUV_clean	7.1674e+06	9.75614
IXOFAD_clean	7.27953e+06	9.7578
IXOFEH_clean	7.76189e+06	9.76116
IXOFIL_clean	6.91013e+06	9.75474
IXOFOR_clean	5.77564e+06	9.7421
IXOFUX01_clean	7.18444e+06	9.75617
IXOFUX_clean	7.78719e+06	9.76039
IXUQUO_clean	473227	9.2375
IXURID_clean	925556	9.46448
IXUWII_clean	1.55596e+06	9.56515
IYAJID_clean	2.12063e+06	9.62478
IYAKAW_clean	3.27165e+06	9.68777
IYASOS_clean	6.00081e+06	9.75098
IYAYUE_clean	2.01643e+06	9.61479
IYAZAL_clean	1.05136e+06	9.58679
IYEHAX_clean	3.57712e+06	9.69443
IYEQUA_clean	442969	9.75388
IYESUC_clean	2.07095e+06	9.6161
IYIHUU_manual	1.33695e+06	9.4807
IYITOB_clean	3.30512e+06	9.68798
IYOCIK_clean	5.00763e+06	9.72802
IYOCOQ_clean	4.25993e+06	9.71248
IYOCUW_clean	3.88299e+06	9.70763
IYOQAQ_clean	145362	8.22847
IYUHEQ_clean	538705	9.29749
IYUHUG_ion_b	2.01263e+06	9.59296
IYUQEZ_clean	129520	8.13798
IYUQID_clean	315441	8.70294
IZEBEV_clean	1.0435e+06	9.56445
IZENIM_clean	3.44279e+06	9.69509
IZENUY_clean	4.47019e+06	9.71897
IZEPEJ_clean	3.4019e+06	9.6848
IZEQUB_clean	1.69897e+06	9.56993
IZIGUV_clean	4.19878e+06	9.71246
IZIKEJ_clean	607254	9.22782
IZIKOT02_clean	2.46369e+06	9.65628
IZUMUM_clean	985974	9.49513
IZUVUV_clean	942328	9.38382
JABMEF_clean	1.65352e+06	9.66474
JADJOQ_clean	4.40438e+06	9.71925
JADMIN_clean	758599	9.64589
JAKBUV_clean	296145	8.75471
JAKPET_clean	954274	11.5526
JALCAD_clean	2.81721e+06	9.66552
JALPAQ_clean	497594	10.5417
JASNEX_clean	1625.31	9.92167
JAVSUV_clean	3.40409e+06	9.70578
JAVTEG_clean	1.10777e+06	9.50888
JENKET_SL	1.41134e+06	9.52617
JENKIX_SL	963403	9.42917
JEWYAM_charged	2.72288e+06	9.65882
JEXWUF01_clean	42076	11.4758
JEXWUF_clean	44145	11.4844
JEXXAM05_clean	33140.9	11.0093
JEXXAM06_clean	55934.4	11.9324
JEXXAM07_clean	28505	10.8914
JEXXAM_clean	49307.7	11.6802
JILXOS_clean	2.48658e+06	9.64667
JITQEI_clean	167560	9.06688
JIXWUJ01_clean	145878	8.67506
JIXWUJ02_clean	134376	8.70305
JIXWUJ_clean	166138	8.6954
JIZWEW_clean	2.84036e+06	9.67154
JIZWIA_clean	2.54498e+06	9.65661
JIZWOG_clean	1.69168e+06	9.57685
JOBKUI_clean	4151.99	10.1091
JODFOZ_clean	224671	9.44011
JOFKIA_clean	1.40527e+06	9.54442
JOGHEU_clean	371925	9.30082
JOGHIY_clean	319380	9.27566
JOHFIW_manual	4.24394e+06	9.72631
JOJKUQ_clean	682403	9.20894
JOKXEM10_clean	1.30363e+06	9.48998
JOKXEM_clean	1.34529e+06	9.49804
JOKXOW10_clean	1.48994e+06	9.52643
JOKXOW_clean	1.48309e+06	9.52582
JOKXUC10_clean	761732	9.30779
JOKXUC_clean	900879	9.35498
JOKYAJ_clean	450405	9.03113
JOKYEN_clean	482980	9.06082
JOKYIR10_clean	578754	9.15051
JOKYIR_clean	578754	9.15051
JOKYOX10_clean	548955	9.12869
JOKYOX_clean	459210	9.02161
JONKEE_clean	329221	9.0459
JOPWUI_clean	405916	9.22753
JOQSIT_clean	517407	9.34286
JOQSOZ_clean	827791	9.4183
JOQZUM_clean	922160	9.40067
JORBAV_clean	1.15051e+06	9.46924
JORSEQ_clean	335185	9.39637
JORVET_clean	1.33214e+06	9.53037
JOSNAG01_clean	434951	9.38119
JOSNAG_clean	470690	9.42651
JOVXEZ_clean	462504	9.4915
JOVYAW_clean	1.33529e+06	9.58921
JOWFOQ_clean	2.5565e+06	9.65239
JUCGUL_clean	2.06454e+06	9.62479
JUFBIX_clean	132079	9.17931
JUFZER_clean	549648	9.25341
JUJMOS_clean	573394	9.35734
JUJTAL_clean	389810	9.41535
JUJZEV_clean	196796	11.7505
JUJZIZ_clean	258734	11.0433
JUKPAI_clean	1.62202e+06	9.5318
JUMCOL_clean	7.27835e+06	9.75735
JUMCUR_clean	5.31526e+06	9.73558
JUMDAY_clean	5.11353e+06	9.73472
JUMDEC_clean	5.55468e+06	9.73995
JUNBOL_clean	830859	9.47456
JUNBUR_clean	8.69521e+06	9.76561
JUPNAL_clean	755597	13.1503
JUSBAC_clean	658697	9.53269
JUTCOS_clean	890944	9.43525
JUTCUW_SL	1.50516e+06	9.51737
JUVROJ_clean	803403	9.52071
JUXZOT_clean	1.16853e+06	9.49522
JUYBEM_clean	453659	9.27211
JUYROM_clean	3.16179e+06	9.69197
JUZSEE_clean	916810	9.6849
KACGAZ_clean	6.19016e+06	9.74473
KACZEV_clean	4.10488e+06	9.71205
KACZIZ_clean	3.40099e+06	9.6895
KADLOT_clean	1.65812e+06	9.56748
KADLUZ_clean	2.5948e+06	9.65248
KAFYAT_clean	1.37179e+06	9.74346
KAHKUB01_clean	1.13363e+06	9.4749
KAHKUB02_clean	503187	9.17961
KAHKUB_clean	1.26647e+06	9.52247
KAHMOW_clean	245552	8.53129
KAHYEY_clean	4.36539e+06	9.71802
KAJZIH_clean	1.39732e+06	9.53397
KAKBUW_clean	333493	9.14758
KAKCAD_clean	2.22893e+06	9.63724
KALFOU_clean	1.71341e+06	9.61062
KAPGUE_clean	277852	15.3421
KAPHOB_clean	536927	9.18653
KARNAU_clean	2.71595e+06	9.65286
KASPOL_clean	1.13527e+06	9.61612
KAVGAQ_clean	2.1638e+06	9.63853
KAVTEI_clean	610245	9.41922
KAWBOB_clean	2.73246e+06	9.66916
KAXFUM_clean	1.09637e+06	10.4224
KAXQIL_clean	165097	8.68252
KAXZUG_clean	635422	9.44136
KAYBIX_clean	6.72312e+06	9.76755
KAYBUJ_clean	4.55662e+06	9.74009
KEBDIG_charged	189567	8.29634
KEDJAG01_clean	2.58108e+06	9.64559
KEDJAG02_clean	2.55113e+06	9.64258
KEDJAG03_clean	2.82442e+06	9.65816
KEDJAG04_clean	2.62124e+06	9.64829
KEDJAG06_clean	2.61539e+06	9.64793
KEDJAG08_clean	2.61064e+06	9.6476
KEDJAG10_clean	2.58141e+06	9.6456
KEDJAG12_clean	2.59347e+06	9.6454
KEDJAG14_clean	2.44652e+06	9.63434
KEDJAG16_clean	2.54722e+06	9.64214
KEDJAG18_clean	2.5809e+06	9.64395
KEDJAG20_clean	2.70288e+06	9.65249
KEDJAG22_clean	2.77775e+06	9.65543
KEDJAG24_clean	2.79345e+06	9.65649
KEDJAG28_clean	2.81957e+06	9.65779
KEDJAG_clean	2.61064e+06	9.6476
KEFBEE_clean	1.67584e+06	9.54061
KEFBII_clean	5.26317e+06	9.73205
KEFWAV_clean	870091	9.56521
KEFWEZ_charged	1.78829e+06	9.61431
KEGYAX_clean	1.12763e+06	9.58753
KEGZOL01_clean	1.31022e+06	9.48467
KEGZOL02_clean	1.28368e+06	9.4778
KEGZOL03_clean	1.41141e+06	9.50713
KEGZOL04_clean	1.41386e+06	9.50771
KEGZOL_clean	1.33885e+06	9.4912
KEHGAH_charged	442599	9.01576
KEHGEL_clean	433288	9.48407
KEJBOQ_clean_h	3.61653e+06	9.714
KEJHIQ_clean_h	1.11418e+06	9.53777
KEJQAR01_clean	1.49971e+06	9.55469
KEJQAR_clean	1.25003e+06	9.4941
KEVVIS_clean	1.06664e+06	9.46907
KEWJIG_clean	1.99586e+06	9.62721
KEWNUX_clean	3.48879e+06	9.68701
KEXFIC10_clean	503267	9.06614
KEXFIC_clean	575134	9.14681
KEXPIO_clean	1.41627e+06	9.58692
KEXPOU_clean	483443	9.64301
KEYMUY_clean	357806	8.7696
KIBXUP_charged	440394	9.4893
KIFDIM_clean	737573	9.53356
KIFKAM_clean	696334	9.6824
KIFKEQ_clean	845692	9.40236
KIFXOO_clean	142321	8.89901
KIJPUQ_clean	322974	9.10792
KIKDAL_clean	85382.5	8.60626
KILJEV_clean	408882	11.8268
KINLAW_clean	721.231	9.85138
KINMUR_clean	3.22657e+06	9.68583
KINNIG_clean	4.88748e+06	9.72413
KINNUS_charged	283364	9.21857
KINPUU_clean	251707	8.99828
KINQAB_clean	215225	8.86228
KINSEH_clean	1.296e+06	9.50062
KIPKEB_clean	899219	9.40058
KIQKOK_clean	650830	9.37724
KIRTUC_clean	902497	9.44723
KITCAT_clean	1.57702e+06	9.54315
KITVEQ_clean	740618	9.38248
KIVDUQ_clean	898913	9.40731
KIVVOC_clean	907221	9.62044
KIYJAF_clean	232235	9.13255
KIYMIP_clean	369590	9.30953
KIYQIU_clean	1.77123e+06	9.61302
KIYQOA_clean	1.38283e+06	9.58518
KIYTOD_clean	1.61052e+06	9.53475
KOBFIR_clean	2.23033e+06	9.62854
KOBRAV01_clean	342672	9.14021
KOBRAV_clean	406874	9.22927
KOFVOS_clean	1.26607e+06	9.5387
KOHKIC_clean	3.02027e+06	9.67996
KOHKOI_clean	2.87675e+06	9.67239
KOJTOU_clean	1.62758e+06	9.58712
KOJZOZ_clean	1.52781e+06	9.51461
KOKKOL_clean	904473	9.44602
KOKSIO_clean	248254	9.87177
KOLWEO_clean	211787	8.88338
KOLYUH_clean	319489	9.34399
KOMHAW_clean	811063	9.56479
KOMVIT_clean	118654	8.17033
KONYOB_clean	641450	9.76017
KORNAI_clean	1.35851e+06	9.60251
KOVGOT01_clean	3.19419e+06	9.67799
KOVGOT_clean	3.08022e+06	9.67317
KOXGAH_clean	371252	9.28839
KOZNEU_clean	2.00794e+06	9.6392
KOZNIY_clean	1.34037e+06	9.51799
KOZQEX_clean	652515	9.18198
KOZQIB_clean	474044	8.99852
KOZSID_clean	39229.6	7.73455
KOZSOJ_clean	33475.7	8.40138
KUFBEU_clean	2.18723e+06	9.60381
KUGQIN_clean	85188.5	13.586
KUJMEJ_clean	3.42621e+06	9.69723
KUJNEJ_clean	1.3562e+06	9.48686
KUJNOT_clean	2.27721e+06	9.6375
KUJNUZ_clean	2.05237e+06	9.61761
KUJPAH_clean	3.12852e+06	9.67985
KUKPUD_clean	2.9244e+06	9.67102
KULMEK_clean	668553	9.20725
KULMIO_clean	3.36835e+06	9.68724
KULZEY_clean	253702	9.14554
KUMGIK_clean	2.06806e+06	9.62596
KUMGOQ_clean	244136	8.75983
KUNLAH_clean	4.91995e+06	9.73412
KUQXIE_clean	3.16954e+06	9.70712
KUSQUM_clean	777127	9.70003
KUTDAG_clean	809815	9.36206
KUTHOY_clean	1.05006e+06	9.63763
KUTRIC_clean	244378	9.03394
KUXREC_clean	4.24533e+06	9.71278
KUYPIF_clean	115105	8.12434
LABGAY_clean	541309	9.5009
LABNAG_clean	3.70193e+06	9.6976
LABNUA_clean	6.63437e+06	9.75183
LABQAJ_clean	1.23076e+07	9.77942
LABQEN_clean	7.07233e+06	9.75345
LACGED_clean	573610	9.37032
LACYOG_clean	3.12715e+06	9.68191
LACZAT_clean	2.9773e+06	9.67168
LADWAR_clean	593988	9.41
LAFFEG02_clean	682155	9.40963
LAFFEG_clean	657790	9.40887
LAFQOA_clean	1.66284e+06	9.57036
LAFQUG_clean	1.71706e+06	9.57894
LAFRAN01_clean	1.30991e+06	9.50966
LAFRAN_manual	1.73494e+06	9.58138
LAFRER_manual	1.61451e+06	9.55997
LAFRIV_manual	1.85494e+06	9.59181
LAFROB_manual	2.00079e+06	9.60614
LAGHIL_clean	521760	9.34962
LAGMUD_clean	1.32056e+06	9.52167
LAGNAK_clean	3.27098e+06	9.68465
LAGNEO_clean	4.48671e+06	9.721
LAGNIS_clean	2.06379e+06	9.62557
LAGNUE_clean	1.42784e+06	9.57072
LAGVEX_clean	397508	9.11072
LAGWEX_clean_h	3.11376e+06	9.68958
LAGWIB_clean	2.78301e+06	9.66176
LAGWUN_clean	2.45354e+06	9.64733
LAJDUV01_charged	2947.51	9.53562
LAJDUV02_charged	3412.36	9.51647
LAJDUV03_charged	4302.86	9.51963
LAJDUV_charged	1855.47	9.709
LAJTIC_clean	235724	12.0749
LAKFIN_clean	2.31785e+06	9.63174
LALFEL_clean	4.30591e+06	9.71223
LALPIZ_clean	239785	9.58728
LAMFEK_clean	723111	9.27305
LAMGUB_clean	456151	9.00078
LAMHAI_clean	567627	9.13823
LAPNAU_clean	987480	9.56577
LAPNEY_clean	823939	9.49849
LAPZEK_clean	4.46038e+06	9.71534
LAPZIO_clean	3.82583e+06	9.69862
LAQNOJ_clean	4.24104e+06	9.71402
LAQNUP_clean	3.87896e+06	9.70483
LARNEA_clean	1.31786e+06	9.60145
LARNIE_clean	834723	9.38853
LARPIF_clean	993318	11.8827
LARVIM_clean	2.53829e+06	9.6361
LARXUA_clean	475287	8.99237
LARZEL_SL_part	2.51718e+06	9.68896
LASDEQ_clean	3.99914e+06	9.7072
LASWEJ_clean	1.86105e+06	9.61467
LASYOU_clean	6.56632e+06	9.75165
LATCEO_clean	2.3149e+06	9.62173
LATPIG_clean	4.02811e+06	9.71448
LAVMAY_clean	1.6506e+06	9.71967
LAVSUY_clean	3.75733e+06	9.7143
LAXCUK_clean	1.79575e+06	9.58475
LAXJAX_clean	1.88885e+06	9.60185
LAXMIJ_clean	249337	10.1336
LAZLEF_clean	188395	8.85437
LAZPIN_clean	2365.2	9.94299
LECFUW_charged	493603	9.34001
LECGAD_clean	755636	9.55693
LECGEH_clean	641479	9.5043
LECGIL_clean	1.31189e+06	9.49522
LEDLEN_clean	3.4176e+06	9.69334
LEDWUN_clean	208032	9.18071
LEHXUT_clean	559323	9.09075
LEJBUX_clean	2.12442e+06	9.60801
LEJCAE_clean	2.35498e+06	9.6243
LEJCEK_clean	413567	8.88953
LELDUD_clean	639770	9.14471
LELMIA01_clean	3.20448e+06	9.68808
LELMIA_clean	3.55528e+06	9.70177
LEQQAA_clean	2.21072e+06	9.63221
LEQQEE_clean	346889	9.49295
LEQVIN_clean	1.55454e+06	9.65847
LESWAI_clean	2.36844e+06	9.65505
LETDEU_clean	1.7086e+06	9.56632
LETDUK_clean	2.54487e+06	9.64007
LETPOR01_ion_b	226181	11.4532
LETPOR_clean	1.37782e+06	9.50382
LEVBAQ_clean	2.54006e+06	9.66466
LEVDIB_clean	1.84076e+06	9.58935
LEVNOQ01_clean	462826	9.22402
LEVNOQ_clean	587093	9.2992
LEWZET_clean	1.81483e+06	9.59151
LEZJOQ_clean	2.90377e+06	9.70426
LEZMIN_clean	979572	9.43848
LICKAL_clean	2.2596e+06	9.65282
LIDSAU_clean	1.93985e+06	9.63833
LIDSEY_clean	1.62651e+06	9.60447
LIDSIC_clean	1.66319e+06	9.60291
LIDZOP_clean	344883	9.21867
LIDZUV_clean	171477	8.91616
LIFSAW_clean	362783	9.16717
LIFSEA_clean	476443	9.36971
LIGHAM_clean	384019	9.05298
LIHKAQ_clean	6.1099e+06	9.79201
LIKCOY_charged	1.23401e+06	9.51117
LIKDOA_clean	1.93075e+06	9.58464
LIKFOB_clean	5.95584e+06	9.75893
LIQCUK_clean	245323	8.64056
LIQDAS_clean	1.53076e+06	9.5424
LIQFEY_clean	1.24866e+06	9.57249
LIQJEC_clean	4.83466e+06	9.7253
LISZOE_clean	702957	9.73744
LITCIC_clean	1.30283e+06	9.56365
LITHUR_clean	2.72192e+06	9.64926
LIVKUW_clean	1.72737e+06	9.63485
LIVTEP_charged	513013	9.20951
LIVWAQ_clean	1.0381e+06	9.44845
LIWFUS_clean	6.08273e+06	9.74757
LIWXIZ_clean	212638	9.88095
LIXWAR01_clean	599519	9.28563
LIXWAR_clean	550859	9.22805
LOBHAM_clean	2.05057e+06	9.6283
LOCZIO_clean	327134	9.10749
LODPUR_clean	1.63692e+06	9.77226
LODTAB_clean	1.94312e+06	9.61967
LOFZUB_clean	986555	9.47166
LOGXEM_clean	2.58111e+06	9.64596
LOJLAZ01_clean	1.37097e+07	9.78615
LOJLAZ_clean	1.37261e+07	9.7846
LOJNAA_clean	186602	8.93525
LOKPEG_clean	1.0144e+06	9.50312
LOLQIM_clean	2.01232e+06	9.63535
LONVAN_clean	5.16794e+06	9.72771
LORNEL_clean	2.40864e+06	9.62857
LOSYAV_clean	1.83904e+06	9.83757
LOXBEH_clean	4.05437e+06	9.71149
LOXVUR_clean	1.73312e+06	9.81273
LOXWAY_clean	1.26665e+06	9.56835
LOXWEC_clean	870191	9.43801
LUDCUK_clean	247453	8.95589
LUDKIG_clean	1.336e+06	9.58864
LUDKOM_clean	412483	9.17429
LUDKUS_clean	260959	9.09722
LUDLAZ_clean	407749	9.25568
LUDTUZ_clean	8.62908e+06	9.76402
LUDVEL_clean	6.76518e+06	9.75094
LUDVIP_clean	1.0182e+06	9.45461
LUDVOV_clean	5.50372e+06	9.73583
LUDVUB_clean	415304	9.16694
LUFNAC01_clean	2.13834e+06	9.63606
LUFNAC02_clean	2.25735e+06	9.64308
LUFNAC03_clean	2.58887e+06	9.66707
LUFNAC04_clean	2.46457e+06	9.65968
LUFNAC05_clean	2.39439e+06	9.6547
LUFNAC_clean	2.22258e+06	9.64564
LUFQUZ02_clean	6.16458e+06	9.74669
LUFQUZ_clean	6.11366e+06	9.76008
LUJSOA_clean	250868	8.62465
LUKRIS_clean	148688	8.62298
LULHUW_clean	670209	9.30017
LULJAE_clean	2.05553e+06	9.62812
LULWUL_clean	367434	9.03784
LULXAS_clean	316261	9.08132
LULXEW_clean	552320	9.22902
LUMMAJ_clean	76959.1	13.4044
LUMYEZ_clean	3.03711e+06	9.6789
LUMYID_clean	3.27961e+06	9.68746
LUMYOJ_clean	3.38804e+06	9.69076
LUMYUP_clean	2.98921e+06	9.67495
LUMZAW_clean	3.34168e+06	9.68957
LUNBIF_clean	3.36485e+06	9.6774
LUPTAS_clean	949231	9.55969
LUPYAX_clean	4.01275e+06	9.70808
LURLOB_clean	6.21674e+06	9.74755
LURRIA_clean	570589	9.08003
LUSHIR_clean	637389	9.36909
LUSHOX01_clean	2.82891e+06	9.6865
LUSHOX02_clean	3.18732e+06	9.69153
LUSHOX03_clean	2.66835e+06	9.68193
LUSHOX_clean	3.67038e+06	9.7145
LUSHUD_clean	494640	9.37854
LUSJEP_clean	822289	9.42702
LUSJIT_clean	764127	9.39545
LUSJOZ_clean	999118	9.46859
LUSYEF_clean	3.12873e+06	9.67912
LUTZEH_clean	780717	9.27451
LUVWUU_clean	624070	9.35561
LUXFEQ_charged	2.04063e+06	9.60116
LUYHAP_clean	4.14249e+06	9.70653
LUYSOP_clean	5.08046e+06	9.73554
MABCUQ_clean	730789	9.32892
MABJUV01_clean	414015	9.76696
MABJUV_clean	434241	9.69195
MABKIK01_clean	658216	9.45649
MABKIK_clean	288084	9.09468
MACHIJ_clean	1.82385e+06	9.58868
MADVUJ_clean	1.38749e+06	9.58044
MADWAQ_clean	697984	9.39261
MAFDII_SL	1.69469e+06	9.58691
MAFFUW_clean	3.26035e+06	9.69501
MAFJIO_clean	4.5489e+06	9.7207
MAFLUD_clean	682637	9.34145
MAFMAK01_clean	1.04173e+06	9.44848
MAFZIE_charged	546471	9.28105
MAFZOK_clean	1.43656e+06	9.65029
MAGNEQ01_clean	1.10181e+06	9.44208
MAGNEQ_clean	1.21235e+06	9.47292
MAHCEG_clean	1.55219e+06	9.53547
MAHCIK_clean	1.69699e+06	9.54906
MAHCOQ_clean	1.52105e+06	9.52344
MAHTAR01_clean	786657	9.54607
MAHTAR_clean	931492	9.5571
MAJHUC_clean	78121.4	8.44195
MAJKAM_clean	1.44112e+06	9.52921
MAKRIC_clean	145797	8.33397
MAKSUO_clean	372949	12.7647
MAKXAZ_clean	947841	9.4548
MAMVED_charged	629656	9.30919
MANLIX_charged	1.13165e+06	9.46588
MAPCIP_clean	9.34208e+06	9.76993
MAPFIS_clean	1.28365e+06	9.53515
MAQBEO_clean	1.0306e+06	9.46418
MAQBIS_clean	580146	9.12208
MAQRAA_clean	4.25949e+06	9.72003
MARJAQ_clean	2.84492e+06	9.67293
MARKOF_clean	432213	9.30978
MARLOJ_clean	712429	9.56766
MARNOL_clean	364785	9.14111
MARNUR_clean	871342	9.5168
MARPOL_clean	224587	8.52384
MASMIC_clean	1.47065e+06	9.51707
MASZOX_clean	570265	9.34902
MASZUD_clean	560881	9.34941
MATFIY_clean	1.15617e+06	9.49073
MATTUX_clean	1.68088e+06	9.59054
MAVNUU_manual	2.57858e+06	9.6606
MAVRAE_clean	1.01641e+06	9.4021
MAWFEY_clean	5.65483e+06	9.73675
MAWFIC_clean	3.95572e+06	9.6991
MAYJOM_clean	3.95254e+06	9.71394
MAYPIM_clean	739048	9.58005
MAZSOX_clean	1.26909e+06	9.57589
MAZTIR_clean	3.32481e+06	9.71172
MECVIA_clean	1.18571e+06	9.47715
MECVOG_clean	991421	9.42888
MECVUM_clean	1.56887e+06	9.55813
MECWEX_manual	809594	9.52622
MEFHUC_charged	568086	9.35426
MEFJUE_clean	3.80396e+06	9.70043
MEFZUU_manual	1.04857e+06	9.41579
MEGBAD_clean	2.72364e+06	9.65659
MEGFIN_clean	690706	9.30924
MEHMET_clean	552158	9.07635
MEJMOE_clean	990029	9.38846
MEKDUC_clean	473536	9.28394
MIBMER_clean	2.88598e+06	9.65966
MIDSEZ_clean	349874	9.48205
MIFKUJ_clean	2.47148e+06	9.66177
MIFPUO_clean	248271	8.5799
MIFQEY_clean	193194	8.49792
MIFROK_clean	271692	8.74105
MIGMEU_clean	32472	11.7709
MIGVON_clean	184663	8.84262
MIHLAR_clean	417034	9.12218
MIJHOD_clean	1.23147e+06	9.61409
MILQIJ_clean	2.84689e+06	9.67718
MILROQ_clean	855583	9.29561
MIMFOF_clean	990629	9.47911
MIMKIE_clean	1.07476e+06	9.476
MIMSIM_clean	2.01415e+06	9.61381
MIMSOS_clean	1.74857e+06	9.58726
MIMVEJ_clean	8.54884e+06	9.78094
MINCER_clean	4.55818e+06	9.73533
MINVOU01_clean	5.57412e+06	9.74116
MINVOU_clean	5.60514e+06	9.74138
MINVUA01_SL	1.1198e+07	9.77868
MINVUA_SL	1.06737e+07	9.77699
MIPHEA_clean	155467	8.18894
MIQLII_clean	2.81287e+06	9.66983
MISQIQ01_clean	3.94258e+06	9.72767
MISQIQ02_clean	3.98972e+06	9.72921
MISQIQ03_clean	5.12708e+06	9.74581
MISQIQ04_clean	4.86123e+06	9.74409
MISQIQ05_clean	3.61685e+06	9.72165
MISQIQ06_clean	3.65844e+06	9.72059
MISQIQ07_clean	3.97236e+06	9.7276
MISQIQ_clean	4.2364e+06	9.73542
MITSUE_clean	6.64307e+06	9.75112
MIVFEE_clean	2.48482e+06	9.64072
MIVFOO_clean	4.55091e+06	9.72019
MIVWAR_clean	230632	8.95012
MIVWEU_manual	324605	8.98433
MIXKUB_clean	195998	9.51514
MIXYID_clean	1.60393e+06	9.57523
MIYWIB_clean	3.30942e+06	9.67934
MIZKOW_clean	598311	9.46739
MIZZOM_clean	1.94015e+06	9.64658
MOBBIO_clean	914111	9.37571
MOCKAR_clean	5.47644e+06	9.73706
MODMUN_charged	463850	9.21838
MODNAU_charged	376490	9.08302
MODNOI_ion_b	528094	9.19652
MODNUO_ion_b	711739	9.38399
MOFBIU_clean	703685	9.3271
MOHSEJ_clean	257547	8.96675
MOJJUR_clean	282036	9.08236
MOLKAB_clean	2.62536e+06	9.66181
MOMRIR_clean	426419	9.35666
MONFAY_clean	1.25606e+06	9.64818
MONFEC_clean	869968	9.51726
MONQIR_clean	1.05137e+06	9.49095
MOPKEJ_clean	3.12964e+06	9.70766
MOPQIT_clean	177916	9.53961
MOQNUB_clean	1.02557e+06	9.46656
MOTMAK_clean	2.96538e+06	9.71049
MOVFOU_clean	262848	9.10962
MOXPAR_clean	1.78965e+06	9.7639
MOXPEV_charged	322153	9.07195
MOXPUL_clean	1.13521e+06	9.47152
MOYYEF_clean	3.60567e+06	9.70099
MUDTEL_clean	1.32664e+06	9.47202
MUFZIY_clean	832869	9.43076
MUGFOK_clean	829603	9.38336
MUGHED_clean	2.23609e+06	9.63927
MUGQAI_clean	678500	9.57741
MUHNAG_clean	584114	9.4189
MUHQAI_clean	4762.01	10.0923
MUJPUE_clean	231359	8.97731
MUJRIT_clean	992082	9.44182
MUKQUG_clean	2.28868e+06	9.63623
MUKRAN_clean	917680	9.49968
MUKRIU_clean	229518	8.94396
MULQOA_clean	5.58214e+06	9.74509
MULXUO_clean	1.0187e+06	9.49439
MUMYAW_clean	206180	8.66974
MUNDAC_clean	4.13644e+06	9.71054
MUNNUF_clean	1.79846e+06	9.59348
MUNPAN_clean	3.36344e+06	9.69196
MUNPER_clean	1.91423e+06	9.60742
MUPTAU_clean	825397	9.71177
MUQSAU_clean	928810	9.42555
MURFIQ_clean	143050	8.30093
MUSCAG_clean	832634	9.41537
MUSSIE_clean	1.98896e+06	9.606
MUTNAQ_clean	623295	9.52464
MUVGOA_clean	345885	9.07418
MUVMOG_clean	1.96127e+06	9.63927
MUVNEX_clean	2.93826e+06	9.67054
MUVROM_clean	264172	8.78664
MUWRON_clean	3.97588e+06	9.71077
MUXHIW01_clean	53120	12.7029
MUZHUL_charged	3.64944e+06	9.70877
NABCEA_charged	479930	9.2139
NABCIE_clean	436000	13.0741
NABNUA_clean	230616	9.56305
NACVUI_clean	563783	9.31284
NACYAU_clean	3.88291e+06	9.69984
NACYOG_clean	961934	9.48195
NACYUM_clean	633332	9.39601
NADKEK_clean	100470	7.92559
NADZEZ_clean	3.08568e+06	9.7175
NADZID_clean	1.54387e+07	9.79254
NAFRUI_clean	539241	9.10017
NAFSOF_clean	1.2995e+06	9.49
NAGCAB_clean	3.8841e+06	9.69878
NAGQET_clean	194199	8.71311
NAHDIM_clean	193859	8.83457
NAHFOU_clean	276866	9.33295
NAHHAI_clean	1.0962e+06	9.47709
NAHHOW_clean	4.51062e+06	9.72271
NAJMIV_charged	153500	8.56428
NAJQUN_clean	668404	9.44442
NAKLIW_clean	1.24e+06	9.4881
NANMAS_charged	393352	9.26507
NANNAU_clean	195369	9.24642
NANNEY_clean	215196	9.38195
NANPUN_clean	1.41229e+06	9.51358
NANYUX_charged	1.37379e+06	9.7017
NAPNEA_clean	157436	8.66983
NAPZOV_clean	261143	8.73598
NAPZUB_clean	751768	9.4085
NAQQUT_clean	945816	9.37657
NARHAR_charged	3.87119e+06	9.72932
NARTUX_clean	179368	8.89927
NASREH_clean	2.38167e+06	9.64656
[truncated: 2,279 more rows]

## Sheet: fig_3a_surface
MOF_CO2_Perm/Barrer	MOF_alpha	MOF_CH4_Perm/Barrer	MMM_CO2_Perm/Barrer	MMM_CH4_Perm/Barrer	MMM_alpha
10	0.01	1000	7277.34	474.804	15.327
10	0.02	500	7277.34	424.447	17.1455
10	0.03	333.333	7277.34	399.525	18.215
10	0.04	250	7277.34	384.653	18.9192
10	0.05	200	7277.34	374.772	19.418
10	0.06	166.667	7277.34	367.731	19.7898
10	0.07	142.857	7277.34	362.459	20.0777
10	0.08	125	7277.34	358.364	20.3071
10	0.09	111.111	7277.34	355.091	20.4943
10	0.1	100	7277.34	352.415	20.6499
10	0.1	100	7277.34	352.415	20.6499
10	0.2	50	7277.34	339.701	21.4227
10	0.3	33.3333	7277.34	335.201	21.7104
10	0.4	25	7277.34	332.898	21.8606
10	0.5	20	7277.34	331.498	21.9529
10	0.6	16.6667	7277.34	330.558	22.0153
10	0.7	14.2857	7277.34	329.883	22.0603
10	0.8	12.5	7277.34	329.375	22.0944
10	0.9	11.1111	7277.34	328.978	22.121
10	1	10	7277.34	328.66	22.1424
10	1	10	7277.34	328.66	22.1424
10	2	5	7277.34	327.221	22.2398
10	3	3.33333	7277.34	326.738	22.2727
10	4	2.5	7277.34	326.496	22.2892
10	5	2	7277.34	326.35	22.2992
10	6	1.66667	7277.34	326.253	22.3058
10	7	1.42857	7277.34	326.184	22.3105
10	8	1.25	7277.34	326.132	22.3141
10	9	1.11111	7277.34	326.092	22.3169
10	10	1	7277.34	326.059	22.3191
10	10	1	7277.34	326.059	22.3191
10	20	0.5	7277.34	325.913	22.3291
10	30	0.333333	7277.34	325.865	22.3324
10	40	0.25	7277.34	325.84	22.3341
10	50	0.2	7277.34	325.826	22.3351
10	60	0.166667	7277.34	325.816	22.3357
10	70	0.142857	7277.34	325.809	22.3362
10	80	0.125	7277.34	325.804	22.3366
10	90	0.111111	7277.34	325.8	22.3368
10	100	0.1	7277.34	325.797	22.3371
10	100	0.1	7277.34	325.797	22.3371
10	200	0.05	7277.34	325.782	22.3381
10	300	0.0333333	7277.34	325.777	22.3384
10	400	0.025	7277.34	325.775	22.3386
10	500	0.02	7277.34	325.773	22.3387
10	600	0.0166667	7277.34	325.772	22.3387
10	700	0.0142857	7277.34	325.772	22.3388
10	800	0.0125	7277.34	325.771	22.3388
10	900	0.0111111	7277.34	325.771	22.3388
10	1000	0.01	7277.34	325.77	22.3389
10	1000	0.01	7277.34	325.77	22.3389
10	2000	0.005	7277.34	325.769	22.339
10	3000	0.00333333	7277.34	325.768	22.339
10	4000	0.0025	7277.34	325.768	22.339
10	5000	0.002	7277.34	325.768	22.339
10	6000	0.00166667	7277.34	325.768	22.339
10	7000	0.00142857	7277.34	325.768	22.339
10	8000	0.00125	7277.34	325.768	22.339
10	9000	0.00111111	7277.34	325.768	22.339
10	10000	0.001	7277.34	325.768	22.339
20	0.01	2000	7280.25	525.858	13.8445
20	0.02	1000	7280.25	474.804	15.3332
20	0.03	666.667	7280.25	444.507	16.3783
20	0.04	500	7280.25	424.447	17.1523
20	0.05	400	7280.25	410.185	17.7487
20	0.06	333.333	7280.25	399.525	18.2223
20	0.07	285.714	7280.25	391.256	18.6074
20	0.08	250	7280.25	384.653	18.9268
20	0.09	222.222	7280.25	379.26	19.1959
20	0.1	200	7280.25	374.772	19.4258
20	0.1	200	7280.25	374.772	19.4258
20	0.2	100	7280.25	352.415	20.6582
20	0.3	66.6667	7280.25	344.067	21.1594
20	0.4	50	7280.25	339.701	21.4313
20	0.5	40	7280.25	337.018	21.602
20	0.6	33.3333	7280.25	335.201	21.7191
20	0.7	28.5714	7280.25	333.889	21.8044
20	0.8	25	7280.25	332.898	21.8693
20	0.9	22.2222	7280.25	332.122	21.9204
20	1	20	7280.25	331.498	21.9617
20	1	20	7280.25	331.498	21.9617
20	2	10	7280.25	328.66	22.1513
20	3	6.66667	7280.25	327.702	22.2161
20	4	5	7280.25	327.221	22.2488
20	5	4	7280.25	326.931	22.2685
20	6	3.33333	7280.25	326.738	22.2816
20	7	2.85714	7280.25	326.6	22.2911
20	8	2.5	7280.25	326.496	22.2982
20	9	2.22222	7280.25	326.415	22.3037
20	10	2	7280.25	326.35	22.3081
20	10	2	7280.25	326.35	22.3081
20	20	1	7280.25	326.059	22.328
20	30	0.666667	7280.25	325.962	22.3347
20	40	0.5	7280.25	325.913	22.338
20	50	0.4	7280.25	325.884	22.34
20	60	0.333333	7280.25	325.865	22.3413
20	70	0.285714	7280.25	325.851	22.3423
20	80	0.25	7280.25	325.84	22.343
20	90	0.222222	7280.25	325.832	22.3436
20	100	0.2	7280.25	325.826	22.344
20	100	0.2	7280.25	325.826	22.344
20	200	0.1	7280.25	325.797	22.346
20	300	0.0666667	7280.25	325.787	22.3467
20	400	0.05	7280.25	325.782	22.347
20	500	0.04	7280.25	325.779	22.3472
20	600	0.0333333	7280.25	325.777	22.3473
20	700	0.0285714	7280.25	325.776	22.3474
20	800	0.025	7280.25	325.775	22.3475
20	900	0.0222222	7280.25	325.774	22.3476
20	1000	0.02	7280.25	325.773	22.3476
20	1000	0.02	7280.25	325.773	22.3476
20	2000	0.01	7280.25	325.77	22.3478
20	3000	0.00666667	7280.25	325.769	22.3479
20	4000	0.005	7280.25	325.769	22.3479
20	5000	0.004	7280.25	325.769	22.3479
20	6000	0.00333333	7280.25	325.768	22.3479
20	7000	0.00285714	7280.25	325.768	22.348
20	8000	0.0025	7280.25	325.768	22.348
20	9000	0.00222222	7280.25	325.768	22.348
20	10000	0.002	7280.25	325.768	22.348
30	0.01	3000	7283.17	551.652	13.2025
30	0.02	1500	7283.17	505.352	14.4121
30	0.03	1000	7283.17	474.804	15.3393
30	0.04	750	7283.17	453.138	16.0727
30	0.05	600	7283.17	436.971	16.6674
30	0.06	500	7283.17	424.447	17.1592
30	0.07	428.571	7283.17	414.458	17.5728
30	0.08	375	7283.17	406.305	17.9254
30	0.09	333.333	7283.17	399.525	18.2296
30	0.1	300	7283.17	393.798	18.4947
30	0.1	300	7283.17	393.798	18.4947
30	0.2	150	7283.17	364.063	20.0053
30	0.3	100	7283.17	352.415	20.6664
30	0.4	75	7283.17	346.201	21.0374
30	0.5	60	7283.17	342.336	21.2749
30	0.6	50	7283.17	339.701	21.4399
30	0.7	42.8571	7283.17	337.789	21.5613
30	0.8	37.5	7283.17	336.339	21.6543
30	0.9	33.3333	7283.17	335.201	21.7278
30	1	30	7283.17	334.284	21.7874
30	1	30	7283.17	334.284	21.7874
30	2	15	7283.17	330.086	22.0645
30	3	10	7283.17	328.66	22.1602
30	4	7.5	7283.17	327.942	22.2087
30	5	6	7283.17	327.51	22.238
30	6	5	7283.17	327.221	22.2577
30	7	4.28571	7283.17	327.014	22.2717
30	8	3.75	7283.17	326.859	22.2823
30	9	3.33333	7283.17	326.738	22.2906
30	10	3	7283.17	326.641	22.2972
30	10	3	7283.17	326.641	22.2972
30	20	1.5	7283.17	326.205	22.327
30	30	1	7283.17	326.059	22.337
30	40	0.75	7283.17	325.986	22.3419
30	50	0.6	7283.17	325.943	22.3449
30	60	0.5	7283.17	325.913	22.3469
30	70	0.428571	7283.17	325.893	22.3484
30	80	0.375	7283.17	325.877	22.3494
30	90	0.333333	7283.17	325.865	22.3503
30	100	0.3	7283.17	325.855	22.3509
30	100	0.3	7283.17	325.855	22.3509
30	200	0.15	7283.17	325.811	22.354
30	300	0.1	7283.17	325.797	22.355
30	400	0.075	7283.17	325.789	22.3555
30	500	0.06	7283.17	325.785	22.3558
30	600	0.05	7283.17	325.782	22.356
30	700	0.0428571	7283.17	325.78	22.3561
30	800	0.0375	7283.17	325.778	22.3562
30	900	0.0333333	7283.17	325.777	22.3563
30	1000	0.03	7283.17	325.776	22.3564
30	1000	0.03	7283.17	325.776	22.3564
30	2000	0.015	7283.17	325.772	22.3567
30	3000	0.01	7283.17	325.77	22.3568
30	4000	0.0075	7283.17	325.77	22.3568
30	5000	0.006	7283.17	325.769	22.3568
30	6000	0.005	7283.17	325.769	22.3569
30	7000	0.00428571	7283.17	325.769	22.3569
30	8000	0.00375	7283.17	325.769	22.3569
30	9000	0.00333333	7283.17	325.768	22.3569
30	10000	0.003	7283.17	325.768	22.3569
40	0.01	4000	7286.08	567.214	12.8454
40	0.02	2000	7286.08	525.858	13.8556
40	0.03	1333.33	7286.08	496.598	14.672
40	0.04	1000	7286.08	474.804	15.3454
40	0.05	800	7286.08	457.941	15.9105
40	0.06	666.667	7286.08	444.507	16.3914
40	0.07	571.429	7286.08	433.551	16.8056
40	0.08	500	7286.08	424.447	17.1661
40	0.09	444.444	7286.08	416.76	17.4827
40	0.1	400	7286.08	410.185	17.7629
40	0.1	400	7286.08	410.185	17.7629
40	0.2	200	7286.08	374.772	19.4413
40	0.3	133.333	7286.08	360.29	20.2228
40	0.4	100	7286.08	352.415	20.6747
40	0.5	80	7286.08	347.466	20.9692
40	0.6	66.6667	7286.08	344.067	21.1764
40	0.7	57.1429	7286.08	341.588	21.33
40	0.8	50	7286.08	339.701	21.4485
40	0.9	44.4444	7286.08	338.217	21.5427
40	1	40	7286.08	337.018	21.6193
40	1	40	7286.08	337.018	21.6193
40	2	20	7286.08	331.498	21.9792
40	3	13.3333	7286.08	329.612	22.105
40	4	10	7286.08	328.66	22.169
40	5	8	7286.08	328.086	22.2078
40	6	6.66667	7286.08	327.702	22.2339
40	7	5.71429	7286.08	327.427	22.2525
40	8	5	7286.08	327.221	22.2666
40	9	4.44444	7286.08	327.06	22.2775
40	10	4	7286.08	326.931	22.2863
40	10	4	7286.08	326.931	22.2863
40	20	2	7286.08	326.35	22.3259
40	30	1.33333	7286.08	326.156	22.3392
40	40	1	7286.08	326.059	22.3459
40	50	0.8	7286.08	326.001	22.3499
40	60	0.666667	7286.08	325.962	22.3525
40	70	0.571429	7286.08	325.934	22.3544
40	80	0.5	7286.08	325.913	22.3559
40	90	0.444444	7286.08	325.897	22.357
40	100	0.4	7286.08	325.884	22.3579
40	100	0.4	7286.08	325.884	22.3579
40	200	0.2	7286.08	325.826	22.3619
40	300	0.133333	7286.08	325.806	22.3632
40	400	0.1	7286.08	325.797	22.3639
40	500	0.08	7286.08	325.791	22.3643
40	600	0.0666667	7286.08	325.787	22.3646
40	700	0.0571429	7286.08	325.784	22.3647
40	800	0.05	7286.08	325.782	22.3649
40	900	0.0444444	7286.08	325.78	22.365
40	1000	0.04	7286.08	325.779	22.3651
40	1000	0.04	7286.08	325.779	22.3651
40	2000	0.02	7286.08	325.773	22.3655
40	3000	0.0133333	7286.08	325.771	22.3656
40	4000	0.01	7286.08	325.77	22.3657
40	5000	0.008	7286.08	325.77	22.3657
40	6000	0.00666667	7286.08	325.769	22.3658
40	7000	0.00571429	7286.08	325.769	22.3658
40	8000	0.005	7286.08	325.769	22.3658
40	9000	0.00444444	7286.08	325.769	22.3658
40	10000	0.004	7286.08	325.769	22.3658
50	0.01	5000	7288.99	577.625	12.6189
50	0.02	2500	7288.99	540.576	13.4838
50	0.03	1666.67	7288.99	513.029	14.2078
50	0.04	1250	7288.99	491.744	14.8227
50	0.05	1000	7288.99	474.804	15.3516
50	0.06	833.333	7288.99	461.002	15.8112
50	0.07	714.286	7288.99	449.539	16.2144
50	0.08	625	7288.99	439.868	16.5709
50	0.09	555.556	7288.99	431.599	16.8884
50	0.1	500	7288.99	424.447	17.1729
50	0.1	500	7288.99	424.447	17.1729
50	0.2	250	7288.99	384.653	18.9495
50	0.3	166.667	7288.99	367.731	19.8215
50	0.4	125	7288.99	358.364	20.3396
50	0.5	100	7288.99	352.415	20.683
50	0.6	83.3333	7288.99	348.303	20.9272
50	0.7	71.4286	7288.99	345.29	21.1098
50	0.8	62.5	7288.99	342.988	21.2515
50	0.9	55.5556	7288.99	341.171	21.3646
50	1	50	7288.99	339.701	21.4571
50	1	50	7288.99	339.701	21.4571
50	2	25	7288.99	332.898	21.8956
50	3	16.6667	7288.99	330.558	22.0505
50	4	12.5	7288.99	329.375	22.1298
50	5	10	7288.99	328.66	22.1779
50	6	8.33333	7288.99	328.182	22.2102
50	7	7.14286	7288.99	327.839	22.2334
50	8	6.25	7288.99	327.582	22.2509
50	9	5.55556	7288.99	327.381	22.2645
50	10	5	7288.99	327.221	22.2755
50	10	5	7288.99	327.221	22.2755
50	20	2.5	7288.99	326.496	22.3249
50	30	1.66667	7288.99	326.253	22.3415
50	40	1.25	7288.99	326.132	22.3498
50	50	1	7288.99	326.059	22.3548
50	60	0.833333	7288.99	326.011	22.3581
50	70	0.714286	7288.99	325.976	22.3605
50	80	0.625	7288.99	325.95	22.3623
50	90	0.555556	7288.99	325.93	22.3637
50	100	0.5	7288.99	325.913	22.3648
50	100	0.5	7288.99	325.913	22.3648
50	200	0.25	7288.99	325.84	22.3698
50	300	0.166667	7288.99	325.816	22.3715
50	400	0.125	7288.99	325.804	22.3723
50	500	0.1	7288.99	325.797	22.3728
50	600	0.0833333	7288.99	325.792	22.3732
50	700	0.0714286	7288.99	325.788	22.3734
50	800	0.0625	7288.99	325.786	22.3736
50	900	0.0555556	7288.99	325.784	22.3737
50	1000	0.05	7288.99	325.782	22.3738
50	1000	0.05	7288.99	325.782	22.3738
50	2000	0.025	7288.99	325.775	22.3743
50	3000	0.0166667	7288.99	325.772	22.3745
50	4000	0.0125	7288.99	325.771	22.3746
50	5000	0.01	7288.99	325.77	22.3746
50	6000	0.00833333	7288.99	325.77	22.3747
50	7000	0.00714286	7288.99	325.77	22.3747
50	8000	0.00625	7288.99	325.769	22.3747
50	9000	0.00555556	7288.99	325.769	22.3747
50	10000	0.005	7288.99	325.769	22.3747
60	0.01	6000	7291.9	585.079	12.4631
60	0.02	3000	7291.9	551.652	13.2183
60	0.03	2000	7291.9	525.858	13.8667
60	0.04	1500	7291.9	505.352	14.4293
60	0.05	1200	7291.9	488.658	14.9223
60	0.06	1000	7291.9	474.804	15.3577
60	0.07	857.143	7291.9	463.122	15.7451
60	0.08	750	7291.9	453.138	16.092
60	0.09	666.667	7291.9	444.507	16.4045
60	0.1	600	7291.9	436.971	16.6874
60	0.1	600	7291.9	436.971	16.6874
60	0.2	300	7291.9	393.798	18.5168
60	0.3	200	7291.9	374.772	19.4569
60	0.4	150	7291.9	364.063	20.0292
60	0.5	120	7291.9	357.195	20.4144
60	0.6	100	7291.9	352.415	20.6912
60	0.7	85.7143	7291.9	348.898	20.8998
60	0.8	75	7291.9	346.201	21.0626
60	0.9	66.6667	7291.9	344.067	21.1933
60	1	60	7291.9	342.336	21.3004
60	1	60	7291.9	342.336	21.3004
60	2	30	7291.9	334.284	21.8135
60	3	20	7291.9	331.498	21.9968
60	4	15	7291.9	330.086	22.0909
60	5	12	7291.9	329.232	22.1482
60	6	10	7291.9	328.66	22.1867
60	7	8.57143	7291.9	328.25	22.2144
60	8	7.5	7291.9	327.942	22.2353
60	9	6.66667	7291.9	327.702	22.2516
60	10	6	7291.9	327.51	22.2647
60	10	6	7291.9	327.51	22.2647
60	20	3	7291.9	326.641	22.3239
60	30	2	7291.9	326.35	22.3438
60	40	1.5	7291.9	326.205	22.3537
60	50	1.2	7291.9	326.117	22.3597
60	60	1	7291.9	326.059	22.3637
60	70	0.857143	7291.9	326.018	22.3666
60	80	0.75	7291.9	325.986	22.3687
60	90	0.666667	7291.9	325.962	22.3704
60	100	0.6	7291.9	325.943	22.3717
60	100	0.6	7291.9	325.943	22.3717
60	200	0.3	7291.9	325.855	22.3777
60	300	0.2	7291.9	325.826	22.3797
60	400	0.15	7291.9	325.811	22.3807
60	500	0.12	7291.9	325.802	22.3813
60	600	0.1	7291.9	325.797	22.3817
60	700	0.0857143	7291.9	325.792	22.382
60	800	0.075	7291.9	325.789	22.3822
60	900	0.0666667	7291.9	325.787	22.3824
60	1000	0.06	7291.9	325.785	22.3825
60	1000	0.06	7291.9	325.785	22.3825
60	2000	0.03	7291.9	325.776	22.3831
60	3000	0.02	7291.9	325.773	22.3833
60	4000	0.015	7291.9	325.772	22.3834
60	5000	0.012	7291.9	325.771	22.3835
60	6000	0.01	7291.9	325.77	22.3835
60	7000	0.00857143	7291.9	325.77	22.3836
60	8000	0.0075	7291.9	325.77	22.3836
60	9000	0.00666667	7291.9	325.769	22.3836
60	10000	0.006	7291.9	325.769	22.3836
70	0.01	7000	7294.8	590.679	12.3499
70	0.02	3500	7294.8	560.289	13.0197
70	0.03	2333.33	7294.8	536.154	13.6058
70	0.04	1750	7294.8	516.523	14.1229
70	0.05	1400	7294.8	500.243	14.5825
70	0.06	1166.67	7294.8	486.523	14.9937
70	0.07	1000	7294.8	474.804	15.3638
70	0.08	875	7294.8	464.677	15.6986
70	0.09	777.778	7294.8	455.839	16.003
70	0.1	700	7294.8	448.058	16.2809
70	0.1	700	7294.8	448.058	16.2809
70	0.2	350	7294.8	402.286	18.1334
70	0.3	233.333	7294.8	381.446	19.1241
70	0.4	175	7294.8	369.528	19.7409
70	0.5	140	7294.8	361.812	20.1618
70	0.6	116.667	7294.8	356.409	20.4675
70	0.7	100	7294.8	352.415	20.6994
70	0.8	87.5	7294.8	349.342	20.8815
70	0.9	77.7778	7294.8	346.905	21.0282
70	1	70	7294.8	344.924	21.149
70	1	70	7294.8	344.924	21.149
70	2	35	7294.8	335.657	21.7329
70	3	23.3333	7294.8	332.433	21.9437
70	4	17.5	7294.8	330.794	22.0524
70	5	14	7294.8	329.802	22.1187
70	6	11.6667	7294.8	329.137	22.1634
70	7	10	7294.8	328.66	22.1956
70	8	8.75	7294.8	328.302	22.2198
70	9	7.77778	7294.8	328.022	22.2387
70	10	7	7294.8	327.798	22.2539
70	10	7	7294.8	327.798	22.2539
70	20	3.5	7294.8	326.786	22.3229
70	30	2.33333	7294.8	326.447	22.346
70	40	1.75	7294.8	326.278	22.3576
70	50	1.4	7294.8	326.176	22.3646
70	60	1.16667	7294.8	326.108	22.3693
70	70	1	7294.8	326.059	22.3726
70	80	0.875	7294.8	326.023	22.3751
70	90	0.777778	7294.8	325.994	22.3771
70	100	0.7	7294.8	325.972	22.3786
70	100	0.7	7294.8	325.972	22.3786
70	200	0.35	7294.8	325.87	22.3856
70	300	0.233333	7294.8	325.836	22.388
70	400	0.175	7294.8	325.819	22.3892
70	500	0.14	7294.8	325.808	22.3899
70	600	0.116667	7294.8	325.802	22.3903
70	700	0.1	7294.8	325.797	22.3907
70	800	0.0875	7294.8	325.793	22.3909
70	900	0.0777778	7294.8	325.79	22.3911
70	1000	0.07	7294.8	325.788	22.3913
70	1000	0.07	7294.8	325.788	22.3913
70	2000	0.035	7294.8	325.778	22.392
70	3000	0.0233333	7294.8	325.774	22.3922
70	4000	0.0175	7294.8	325.773	22.3923
70	5000	0.014	7294.8	325.772	22.3924
70	6000	0.0116667	7294.8	325.771	22.3924
70	7000	0.01	7294.8	325.77	22.3925
70	8000	0.00875	7294.8	325.77	22.3925
70	9000	0.00777778	7294.8	325.77	22.3925
70	10000	0.007	7294.8	325.769	22.3925
80	0.01	8000	7297.7	595.041	12.2642
80	0.02	4000	7297.7	567.214	12.8659
80	0.03	2666.67	7297.7	544.599	13.4001
80	0.04	2000	7297.7	525.858	13.8777
80	0.05	1600	7297.7	510.074	14.3071
80	0.06	1333.33	7297.7	496.598	14.6954
80	0.07	1142.86	7297.7	484.959	15.0481
80	0.08	1000	7297.7	474.804	15.3699
80	0.09	888.889	7297.7	465.867	15.6648
80	0.1	800	7297.7	457.941	15.9359
80	0.1	800	7297.7	457.941	15.9359
80	0.2	400	7297.7	410.185	17.7912
80	0.3	266.667	7297.7	387.779	18.8192
80	0.4	200	7297.7	374.772	19.4724
80	0.5	160	7297.7	366.276	19.9241
80	0.6	133.333	7297.7	360.29	20.2551
80	0.7	114.286	7297.7	355.846	20.508
80	0.8	100	7297.7	352.415	20.7077
80	0.9	88.8889	7297.7	349.687	20.8692
80	1	80	7297.7	347.466	21.0027
80	1	80	7297.7	347.466	21.0027
80	2	40	7297.7	337.018	21.6538
80	3	26.6667	7297.7	333.361	21.8913
80	4	20	7297.7	331.498	22.0143
80	5	16	7297.7	330.37	22.0895
80	6	13.3333	7297.7	329.612	22.1403
80	7	11.4286	7297.7	329.069	22.1768
80	8	10	7297.7	328.66	22.2044
80	9	8.88889	7297.7	328.341	22.226
80	10	8	7297.7	328.086	22.2433
80	10	8	7297.7	328.086	22.2433
80	20	4	7297.7	326.931	22.3218
80	30	2.66667	7297.7	326.544	22.3483
80	40	2	7297.7	326.35	22.3616
80	50	1.6	7297.7	326.234	22.3695
80	60	1.33333	7297.7	326.156	22.3749
80	70	1.14286	7297.7	326.101	22.3787
80	80	1	7297.7	326.059	22.3815
80	90	0.888889	7297.7	326.027	22.3837
80	100	0.8	7297.7	326.001	22.3855
80	100	0.8	7297.7	326.001	22.3855
80	200	0.4	7297.7	325.884	22.3935
80	300	0.266667	7297.7	325.845	22.3962
80	400	0.2	7297.7	325.826	22.3976
80	500	0.16	7297.7	325.814	22.3984
80	600	0.133333	7297.7	325.806	22.3989
80	700	0.114286	7297.7	325.801	22.3993
80	800	0.1	7297.7	325.797	22.3996
80	900	0.0888889	7297.7	325.793	22.3998
80	1000	0.08	7297.7	325.791	22.4
80	1000	0.08	7297.7	325.791	22.4
80	2000	0.04	7297.7	325.779	22.4008
80	3000	0.0266667	7297.7	325.775	22.401
80	4000	0.02	7297.7	325.773	22.4012
80	5000	0.016	7297.7	325.772	22.4012
80	6000	0.0133333	7297.7	325.771	22.4013
80	7000	0.0114286	7297.7	325.771	22.4013
80	8000	0.01	7297.7	325.77	22.4014
80	9000	0.00888889	7297.7	325.77	22.4014
80	10000	0.008	7297.7	325.77	22.4014
90	0.01	9000	7300.6	598.534	12.1975
90	0.02	4500	7300.6	572.889	12.7435
90	0.03	3000	7300.6	551.652	13.2341
90	0.04	2250	7300.6	533.776	13.6773
90	0.05	1800	7300.6	518.522	14.0796
90	0.06	1500	7300.6	505.352	14.4466
90	0.07	1285.71	7300.6	493.867	14.7825
90	0.08	1125	7300.6	483.763	15.0913
90	0.09	1000	7300.6	474.804	15.376
90	0.1	900	7300.6	466.807	15.6394
90	0.1	900	7300.6	466.807	15.6394
90	0.2	450	7300.6	417.555	17.4842
90	0.3	300	7300.6	393.798	18.5389
90	0.4	225	7300.6	379.81	19.2217
90	0.5	180	7300.6	370.594	19.6997
90	0.6	150	7300.6	364.063	20.0531
90	0.7	128.571	7300.6	359.193	20.325
90	0.8	112.5	7300.6	355.422	20.5407
90	0.9	100	7300.6	352.415	20.7159
90	1	90	7300.6	349.962	20.8611
90	1	90	7300.6	349.962	20.8611
90	2	45	7300.6	338.366	21.5761
90	3	30	7300.6	334.284	21.8395
90	4	22.5	7300.6	332.2	21.9765
90	5	18	7300.6	330.935	22.0605
90	6	15	7300.6	330.086	22.1173
90	7	12.8571	7300.6	329.477	22.1582
90	8	11.25	7300.6	329.018	22.1891
90	9	10	7300.6	328.66	22.2132
90	10	9	7300.6	328.373	22.2326
90	10	9	7300.6	328.373	22.2326
90	20	4.5	7300.6	327.076	22.3208
90	30	3	7300.6	326.641	22.3505
90	40	2.25	7300.6	326.423	22.3655
90	50	1.8	7300.6	326.292	22.3744
90	60	1.5	7300.6	326.205	22.3804
90	70	1.28571	7300.6	326.142	22.3847
90	80	1.125	7300.6	326.096	22.3879
90	90	1	7300.6	326.059	22.3904
90	100	0.9	7300.6	326.03	22.3924
90	100	0.9	7300.6	326.03	22.3924
90	200	0.45	7300.6	325.899	22.4014
90	300	0.3	7300.6	325.855	22.4044
90	400	0.225	7300.6	325.833	22.406
90	500	0.18	7300.6	325.82	22.4069
90	600	0.15	7300.6	325.811	22.4075
90	700	0.128571	7300.6	325.805	22.4079
90	800	0.1125	7300.6	325.8	22.4082
90	900	0.1	7300.6	325.797	22.4085
90	1000	0.09	7300.6	325.794	22.4087
90	1000	0.09	7300.6	325.794	22.4087
90	2000	0.045	7300.6	325.781	22.4096
90	3000	0.03	7300.6	325.776	22.4099
90	4000	0.0225	7300.6	325.774	22.41
90	5000	0.018	7300.6	325.773	22.4101
90	6000	0.015	7300.6	325.772	22.4102
90	7000	0.0128571	7300.6	325.771	22.4102
90	8000	0.01125	7300.6	325.771	22.4102
90	9000	0.01	7300.6	325.77	22.4103
90	10000	0.009	7300.6	325.77	22.4103
100	0.01	10000	7303.5	601.394	12.1443
100	0.02	5000	7303.5	577.625	12.644
100	0.03	3333.33	7303.5	557.629	13.0974
100	0.04	2500	7303.5	540.576	13.5106
100	0.05	2000	7303.5	525.858	13.8887
100	0.06	1666.67	7303.5	513.029	14.236
100	0.07	1428.57	7303.5	501.745	14.5562
100	0.08	1250	7303.5	491.744	14.8522
100	0.09	1111.11	7303.5	482.819	15.1268
100	0.1	1000	7303.5	474.804	15.3821
100	0.1	1000	7303.5	474.804	15.3821
100	0.2	500	7303.5	424.447	17.2071
100	0.3	333.333	7303.5	399.525	18.2804
100	0.4	250	7303.5	384.653	18.9872
100	0.5	200	7303.5	374.772	19.4878
100	0.6	166.667	7303.5	367.731	19.861
100	0.7	142.857	7303.5	362.459	20.1499
100	0.8	125	7303.5	358.364	20.3801
100	0.9	111.111	7303.5	355.091	20.568
100	1	100	7303.5	352.415	20.7241
100	1	100	7303.5	352.415	20.7241
100	2	50	7303.5	339.701	21.4998
100	3	33.3333	7303.5	335.201	21.7884
100	4	25	7303.5	332.898	21.9392
100	5	20	7303.5	331.498	22.0318
100	6	16.6667	7303.5	330.558	22.0944
100	7	14.2857	7303.5	329.883	22.1397
100	8	12.5	7303.5	329.375	22.1738
100	9	11.1111	7303.5	328.978	22.2006
100	10	10	7303.5	328.66	22.222
100	10	10	7303.5	328.66	22.222
100	20	5	7303.5	327.221	22.3198
100	30	3.33333	7303.5	326.738	22.3528
100	40	2.5	7303.5	326.496	22.3693
100	50	2	7303.5	326.35	22.3793
100	60	1.66667	7303.5	326.253	22.386
100	70	1.42857	7303.5	326.184	22.3907
100	80	1.25	7303.5	326.132	22.3943
100	90	1.11111	7303.5	326.092	22.3971
100	100	1	7303.5	326.059	22.3993
100	100	1	7303.5	326.059	22.3993
100	200	0.5	7303.5	325.913	22.4093
100	300	0.333333	7303.5	325.865	22.4127
100	400	0.25	7303.5	325.84	22.4143
100	500	0.2	7303.5	325.826	22.4153
100	600	0.166667	7303.5	325.816	22.416
100	700	0.142857	7303.5	325.809	22.4165
100	800	0.125	7303.5	325.804	22.4169
100	900	0.111111	7303.5	325.8	22.4171
100	1000	0.1	7303.5	325.797	22.4174
100	1000	0.1	7303.5	325.797	22.4174
100	2000	0.05	7303.5	325.782	22.4184
100	3000	0.0333333	7303.5	325.777	22.4187
100	4000	0.025	7303.5	325.775	22.4189
100	5000	0.02	7303.5	325.773	22.419
100	6000	0.0166667	7303.5	325.772	22.419
100	7000	0.0142857	7303.5	325.772	22.4191
100	8000	0.0125	7303.5	325.771	22.4191
100	9000	0.0111111	7303.5	325.771	22.4191
100	10000	0.01	7303.5	325.77	22.4192
100	0.01	10000	7303.5	601.394	12.1443
100	0.02	5000	7303.5	577.625	12.644
100	0.03	3333.33	7303.5	557.629	13.0974
100	0.04	2500	7303.5	540.576	13.5106
100	0.05	2000	7303.5	525.858	13.8887
100	0.06	1666.67	7303.5	513.029	14.236
100	0.07	1428.57	7303.5	501.745	14.5562
100	0.08	1250	7303.5	491.744	14.8522
100	0.09	1111.11	7303.5	482.819	15.1268
100	0.1	1000	7303.5	474.804	15.3821
100	0.1	1000	7303.5	474.804	15.3821
100	0.2	500	7303.5	424.447	17.2071
100	0.3	333.333	7303.5	399.525	18.2804
100	0.4	250	7303.5	384.653	18.9872
100	0.5	200	7303.5	374.772	19.4878
100	0.6	166.667	7303.5	367.731	19.861
100	0.7	142.857	7303.5	362.459	20.1499
100	0.8	125	7303.5	358.364	20.3801
100	0.9	111.111	7303.5	355.091	20.568
100	1	100	7303.5	352.415	20.7241
100	1	100	7303.5	352.415	20.7241
100	2	50	7303.5	339.701	21.4998
100	3	33.3333	7303.5	335.201	21.7884
100	4	25	7303.5	332.898	21.9392
100	5	20	7303.5	331.498	22.0318
100	6	16.6667	7303.5	330.558	22.0944
100	7	14.2857	7303.5	329.883	22.1397
100	8	12.5	7303.5	329.375	22.1738
100	9	11.1111	7303.5	328.978	22.2006
100	10	10	7303.5	328.66	22.222
100	10	10	7303.5	328.66	22.222
100	20	5	7303.5	327.221	22.3198
100	30	3.33333	7303.5	326.738	22.3528
100	40	2.5	7303.5	326.496	22.3693
100	50	2	7303.5	326.35	22.3793
100	60	1.66667	7303.5	326.253	22.386
100	70	1.42857	7303.5	326.184	22.3907
100	80	1.25	7303.5	326.132	22.3943
100	90	1.11111	7303.5	326.092	22.3971
100	100	1	7303.5	326.059	22.3993
100	100	1	7303.5	326.059	22.3993
100	200	0.5	7303.5	325.913	22.4093
100	300	0.333333	7303.5	325.865	22.4127
100	400	0.25	7303.5	325.84	22.4143
100	500	0.2	7303.5	325.826	22.4153
100	600	0.166667	7303.5	325.816	22.416
100	700	0.142857	7303.5	325.809	22.4165
100	800	0.125	7303.5	325.804	22.4169
100	900	0.111111	7303.5	325.8	22.4171
100	1000	0.1	7303.5	325.797	22.4174
100	1000	0.1	7303.5	325.797	22.4174
100	2000	0.05	7303.5	325.782	22.4184
100	3000	0.0333333	7303.5	325.777	22.4187
100	4000	0.025	7303.5	325.775	22.4189
100	5000	0.02	7303.5	325.773	22.419
100	6000	0.0166667	7303.5	325.772	22.419
100	7000	0.0142857	7303.5	325.772	22.4191
100	8000	0.0125	7303.5	325.771	22.4191
100	9000	0.0111111	7303.5	325.771	22.4191
100	10000	0.01	7303.5	325.77	22.4192
200	0.01	20000	7332.33	615.045	11.9216
200	0.02	10000	7332.33	601.394	12.1922
200	0.03	6666.67	7332.33	588.974	12.4493
200	0.04	5000	7332.33	577.625	12.6939
200	0.05	4000	7332.33	567.214	12.9269
200	0.06	3333.33	7332.33	557.629	13.1491
200	0.07	2857.14	7332.33	548.777	13.3612
200	0.08	2500	7332.33	540.576	13.5639
200	0.09	2222.22	7332.33	532.956	13.7579
200	0.1	2000	7332.33	525.858	13.9435
200	0.1	2000	7332.33	525.858	13.9435
200	0.2	1000	7332.33	474.804	15.4429
200	0.3	666.667	7332.33	444.507	16.4954
200	0.4	500	7332.33	424.447	17.275
200	0.5	400	7332.33	410.185	17.8757
200	0.6	333.333	7332.33	399.525	18.3526
200	0.7	285.714	7332.33	391.256	18.7405
200	0.8	250	7332.33	384.653	19.0622
200	0.9	222.222	7332.33	379.26	19.3332
200	1	200	7332.33	374.772	19.5648
200	1	200	7332.33	374.772	19.5648
200	2	100	7332.33	352.415	20.8059
200	3	66.6667	7332.33	344.067	21.3108
200	4	50	7332.33	339.701	21.5846
200	5	40	7332.33	337.018	21.7565
200	6	33.3333	7332.33	335.201	21.8744
200	7	28.5714	7332.33	333.889	21.9604
200	8	25	7332.33	332.898	22.0258
200	9	22.2222	7332.33	332.122	22.0772
200	10	20	7332.33	331.498	22.1187
200	10	20	7332.33	331.498	22.1187
200	20	10	7332.33	328.66	22.3098
200	30	6.66667	7332.33	327.702	22.375
200	40	5	7332.33	327.221	22.4079
200	50	4	7332.33	326.931	22.4278
200	60	3.33333	7332.33	326.738	22.441
200	70	2.85714	7332.33	326.6	22.4505
200	80	2.5	7332.33	326.496	22.4577
200	90	2.22222	7332.33	326.415	22.4632
200	100	2	7332.33	326.35	22.4677
200	100	2	7332.33	326.35	22.4677
200	200	1	7332.33	326.059	22.4877
200	300	0.666667	7332.33	325.962	22.4944
200	400	0.5	7332.33	325.913	22.4978
200	500	0.4	7332.33	325.884	22.4998
200	600	0.333333	7332.33	325.865	22.5011
200	700	0.285714	7332.33	325.851	22.5021
200	800	0.25	7332.33	325.84	22.5028
200	900	0.222222	7332.33	325.832	22.5034
200	1000	0.2	7332.33	325.826	22.5038
200	1000	0.2	7332.33	325.826	22.5038
200	2000	0.1	7332.33	325.797	22.5059
200	3000	0.0666667	7332.33	325.787	22.5065
200	4000	0.05	7332.33	325.782	22.5069
200	5000	0.04	7332.33	325.779	22.5071
200	6000	0.0333333	7332.33	325.777	22.5072
200	7000	0.0285714	7332.33	325.776	22.5073
200	8000	0.025	7332.33	325.775	22.5074
200	9000	0.0222222	7332.33	325.774	22.5074
200	10000	0.02	7332.33	325.773	22.5075
300	0.01	30000	7360.92	619.9	11.8744
300	0.02	15000	7360.92	610.347	12.0602
300	0.03	10000	7360.92	601.394	12.2398
300	0.04	7500	7360.92	592.988	12.4133
300	0.05	6000	7360.92	585.079	12.5811
300	0.06	5000	7360.92	577.625	12.7434
300	0.07	4285.71	7360.92	570.587	12.9006
300	0.08	3750	7360.92	563.932	13.0528
300	0.09	3333.33	7360.92	557.629	13.2004
300	0.1	3000	7360.92	551.652	13.3434
300	0.1	3000	7360.92	551.652	13.3434
300	0.2	1500	7360.92	505.352	14.5659
300	0.3	1000	7360.92	474.804	15.5031
300	0.4	750	7360.92	453.138	16.2443
300	0.5	600	7360.92	436.971	16.8453
300	0.6	500	7360.92	424.447	17.3424
300	0.7	428.571	7360.92	414.458	17.7604
300	0.8	375	7360.92	406.305	18.1167
300	0.9	333.333	7360.92	399.525	18.4242
300	1	300	7360.92	393.798	18.6921
300	1	300	7360.92	393.798	18.6921
300	2	150	7360.92	364.063	20.2188
300	3	100	7360.92	352.415	20.8871
300	4	75	7360.92	346.201	21.262
300	5	60	7360.92	342.336	21.502
300	6	50	7360.92	339.701	21.6688
300	7	42.8571	7360.92	337.789	21.7914
300	8	37.5	7360.92	336.339	21.8854
300	9	33.3333	7360.92	335.201	21.9597
300	10	30	7360.92	334.284	22.02
300	10	30	7360.92	334.284	22.02
300	20	15	7360.92	330.086	22.3
300	30	10	7360.92	328.66	22.3967
300	40	7.5	7360.92	327.942	22.4458
300	50	6	7360.92	327.51	22.4754
300	60	5	7360.92	327.221	22.4953
300	70	4.28571	7360.92	327.014	22.5095
300	80	3.75	7360.92	326.859	22.5202
300	90	3.33333	7360.92	326.738	22.5285
300	100	3	7360.92	326.641	22.5352
300	100	3	7360.92	326.641	22.5352
300	200	1.5	7360.92	326.205	22.5653
300	300	1	7360.92	326.059	22.5754
300	400	0.75	7360.92	325.986	22.5805
300	500	0.6	7360.92	325.943	22.5835
300	600	0.5	7360.92	325.913	22.5855
300	700	0.428571	7360.92	325.893	22.5869
300	800	0.375	7360.92	325.877	22.588
300	900	0.333333	7360.92	325.865	22.5889
300	1000	0.3	7360.92	325.855	22.5895
300	1000	0.3	7360.92	325.855	22.5895
300	2000	0.15	7360.92	325.811	22.5926
300	3000	0.1	7360.92	325.797	22.5936
300	4000	0.075	7360.92	325.789	22.5941
300	5000	0.06	7360.92	325.785	22.5944
300	6000	0.05	7360.92	325.782	22.5946
300	7000	0.0428571	7360.92	325.78	22.5948
300	8000	0.0375	7360.92	325.778	22.5949
300	9000	0.0333333	7360.92	325.777	22.5949
300	10000	0.03	7360.92	325.776	22.595
400	0.01	40000	7389.26	622.39	11.8724
400	0.02	20000	7389.26	615.045	12.0142
400	0.03	13333.3	7389.26	608.054	12.1523
400	0.04	10000	7389.26	601.394	12.2869
400	0.05	8000	7389.26	595.041	12.4181
400	0.06	6666.67	7389.26	588.974	12.546
400	0.07	5714.29	7389.26	583.174	12.6708
400	0.08	5000	7389.26	577.625	12.7925
400	0.09	4444.44	7389.26	572.309	12.9113
400	0.1	4000	7389.26	567.214	13.0273
400	0.1	4000	7389.26	567.214	13.0273
400	0.2	2000	7389.26	525.858	14.0518
400	0.3	1333.33	7389.26	496.598	14.8798
400	0.4	1000	7389.26	474.804	15.5628
400	0.5	800	7389.26	457.941	16.1358
400	0.6	666.667	7389.26	444.507	16.6235
400	0.7	571.429	7389.26	433.551	17.0436
400	0.8	500	7389.26	424.447	17.4092
400	0.9	444.444	7389.26	416.76	17.7302
400	1	400	7389.26	410.185	18.0145
400	1	400	7389.26	410.185	18.0145
400	2	200	7389.26	374.772	19.7167
400	3	133.333	7389.26	360.29	20.5092
400	4	100	7389.26	352.415	20.9675
400	5	80	7389.26	347.466	21.2662
400	6	66.6667	7389.26	344.067	21.4763
400	7	57.1429	7389.26	341.588	21.6321
400	8	50	7389.26	339.701	21.7522
400	9	44.4444	7389.26	338.217	21.8477
400	10	40	7389.26	337.018	21.9255
400	10	40	7389.26	337.018	21.9255
400	20	20	7389.26	331.498	22.2905
400	30	13.3333	7389.26	329.612	22.4181
400	40	10	7389.26	328.66	22.483
400	50	8	7389.26	328.086	22.5223
400	60	6.66667	7389.26	327.702	22.5487
400	70	5.71429	7389.26	327.427	22.5677
400	80	5	7389.26	327.221	22.5819
400	90	4.44444	7389.26	327.06	22.593
400	100	4	7389.26	326.931	22.6019
400	100	4	7389.26	326.931	22.6019
400	200	2	7389.26	326.35	22.6421
400	300	1.33333	7389.26	326.156	22.6556
400	400	1	7389.26	326.059	22.6623
400	500	0.8	7389.26	326.001	22.6664
400	600	0.666667	7389.26	325.962	22.6691
400	700	0.571429	7389.26	325.934	22.671
400	800	0.5	7389.26	325.913	22.6725
400	900	0.444444	7389.26	325.897	22.6736
400	1000	0.4	7389.26	325.884	22.6745
400	1000	0.4	7389.26	325.884	22.6745
400	2000	0.2	7389.26	325.826	22.6786
400	3000	0.133333	7389.26	325.806	22.6799
400	4000	0.1	7389.26	325.797	22.6806
400	5000	0.08	7389.26	325.791	22.681
400	6000	0.0666667	7389.26	325.787	22.6813
400	7000	0.0571429	7389.26	325.784	22.6815
400	8000	0.05	7389.26	325.782	22.6816
400	9000	0.0444444	7389.26	325.78	22.6817
400	10000	0.04	7389.26	325.779	22.6818
500	0.01	50000	7417.37	623.904	11.8886
500	0.02	25000	7417.37	617.939	12.0034
500	0.03	16666.7	7417.37	612.207	12.1158
500	0.04	12500	7417.37	606.697	12.2258
500	0.05	10000	7417.37	601.394	12.3336
500	0.06	8333.33	7417.37	596.288	12.4392
500	0.07	7142.86	7417.37	591.368	12.5427
500	0.08	6250	7417.37	586.623	12.6442
500	0.09	5555.56	7417.37	582.045	12.7436
500	0.1	5000	7417.37	577.625	12.8412
500	0.1	5000	7417.37	577.625	12.8412
500	0.2	2500	7417.37	540.576	13.7212
500	0.3	1666.67	7417.37	513.029	14.458
500	0.4	1250	7417.37	491.744	15.0838
500	0.5	1000	7417.37	474.804	15.622
500	0.6	833.333	7417.37	461.002	16.0897
500	0.7	714.286	7417.37	449.539	16.4999
500	0.8	625	7417.37	439.868	16.8627
500	0.9	555.556	7417.37	431.599	17.1858
500	1	500	7417.37	424.447	17.4754
500	1	500	7417.37	424.447	17.4754
500	2	250	7417.37	384.653	19.2833
500	3	166.667	7417.37	367.731	20.1706
500	4	125	7417.37	358.364	20.6979
500	5	100	7417.37	352.415	21.0472
500	6	83.3333	7417.37	348.303	21.2958
500	7	71.4286	7417.37	345.29	21.4816
500	8	62.5	7417.37	342.988	21.6258
500	9	55.5556	7417.37	341.171	21.7409
500	10	50	7417.37	339.701	21.835
500	10	50	7417.37	339.701	21.835
500	20	25	7417.37	332.898	22.2812
500	30	16.6667	7417.37	330.558	22.4389
500	40	12.5	7417.37	329.375	22.5195
500	50	10	7417.37	328.66	22.5685
500	60	8.33333	7417.37	328.182	22.6014
500	70	7.14286	7417.37	327.839	22.625
500	80	6.25	7417.37	327.582	22.6428
500	90	5.55556	7417.37	327.381	22.6567
500	100	5	7417.37	327.221	22.6678
500	100	5	7417.37	327.221	22.6678
500	200	2.5	7417.37	326.496	22.7181
500	300	1.66667	7417.37	326.253	22.735
500	400	1.25	7417.37	326.132	22.7435
500	500	1	7417.37	326.059	22.7485
500	600	0.833333	7417.37	326.011	22.7519
500	700	0.714286	7417.37	325.976	22.7544
500	800	0.625	7417.37	325.95	22.7562
500	900	0.555556	7417.37	325.93	22.7576
500	1000	0.5	7417.37	325.913	22.7587
500	1000	0.5	7417.37	325.913	22.7587
500	2000	0.25	7417.37	325.84	22.7638
500	3000	0.166667	7417.37	325.816	22.7655
500	4000	0.125	7417.37	325.804	22.7664
500	5000	0.1	7417.37	325.797	22.7669
500	6000	0.0833333	7417.37	325.792	22.7672
500	7000	0.0714286	7417.37	325.788	22.7675
500	8000	0.0625	7417.37	325.786	22.7676
500	9000	0.0555556	7417.37	325.784	22.7678
500	10000	0.05	7417.37	325.782	22.7679
600	0.01	60000	7445.24	624.922	11.9139
600	0.02	30000	7445.24	619.9	12.0104
600	0.03	20000	7445.24	615.045	12.1052
600	0.04	15000	7445.24	610.347	12.1984
600	0.05	12000	7445.24	605.799	12.29
600	0.06	10000	7445.24	601.394	12.38
600	0.07	8571.43	7445.24	597.126	12.4685
600	0.08	7500	7445.24	592.988	12.5555
600	0.09	6666.67	7445.24	588.974	12.641
600	0.1	6000	7445.24	585.079	12.7252
600	0.1	6000	7445.24	585.079	12.7252
600	0.2	3000	7445.24	551.652	13.4963
600	0.3	2000	7445.24	525.858	14.1583
600	0.4	1500	7445.24	505.352	14.7328
600	0.5	1200	7445.24	488.658	15.2361
600	0.6	1000	7445.24	474.804	15.6807
600	0.7	857.143	7445.24	463.122	16.0762
600	0.8	750	7445.24	453.138	16.4304
600	0.9	666.667	7445.24	444.507	16.7494
600	1	600	7445.24	436.971	17.0383
600	1	600	7445.24	436.971	17.0383
600	2	300	7445.24	393.798	18.9062
600	3	200	7445.24	374.772	19.866
600	4	150	7445.24	364.063	20.4504
600	5	120	7445.24	357.195	20.8437
600	6	100	7445.24	352.415	21.1263
600	7	85.7143	7445.24	348.898	21.3393
600	8	75	7445.24	346.201	21.5056
600	9	66.6667	7445.24	344.067	21.639
600	10	60	7445.24	342.336	21.7483
600	10	60	7445.24	342.336	21.7483
600	20	30	7445.24	334.284	22.2722
600	30	20	7445.24	331.498	22.4594
600	40	15	7445.24	330.086	22.5555
600	50	12	7445.24	329.232	22.614
600	60	10	7445.24	328.66	22.6533
600	70	8.57143	7445.24	328.25	22.6816
600	80	7.5	7445.24	327.942	22.7029
600	90	6.66667	7445.24	327.702	22.7196
600	100	6	7445.24	327.51	22.7329
600	100	6	7445.24	327.51	22.7329
600	200	3	7445.24	326.641	22.7933
600	300	2	7445.24	326.35	22.8136
600	400	1.5	7445.24	326.205	22.8238
600	500	1.2	7445.24	326.117	22.8299
600	600	1	7445.24	326.059	22.834
600	700	0.857143	7445.24	326.018	22.8369
600	800	0.75	7445.24	325.986	22.8391
600	900	0.666667	7445.24	325.962	22.8408
600	1000	0.6	7445.24	325.943	22.8422
600	1000	0.6	7445.24	325.943	22.8422
600	2000	0.3	7445.24	325.855	22.8483
600	3000	0.2	7445.24	325.826	22.8504
600	4000	0.15	7445.24	325.811	22.8514
600	5000	0.12	7445.24	325.802	22.852
600	6000	0.1	7445.24	325.797	22.8524
600	7000	0.0857143	7445.24	325.792	22.8527
600	8000	0.075	7445.24	325.789	22.8529
600	9000	0.0666667	7445.24	325.787	22.8531
600	10000	0.06	7445.24	325.785	22.8532
700	0.01	70000	7472.88	625.653	11.9441
700	0.02	35000	7472.88	621.318	12.0275
700	0.03	23333.3	7472.88	617.106	12.1096
700	0.04	17500	7472.88	613.012	12.1904
700	0.05	14000	7472.88	609.032	12.2701
700	0.06	11666.7	7472.88	605.161	12.3486
700	0.07	10000	7472.88	601.394	12.4259
700	0.08	8750	7472.88	597.727	12.5022
700	0.09	7777.78	7472.88	594.157	12.5773
700	0.1	7000	7472.88	590.679	12.6513
700	0.1	7000	7472.88	590.679	12.6513
700	0.2	3500	7472.88	560.289	13.3375
700	0.3	2333.33	7472.88	536.154	13.9379
700	0.4	1750	7472.88	516.523	14.4677
700	0.5	1400	7472.88	500.243	14.9385
700	0.6	1166.67	7472.88	486.523	15.3598
700	0.7	1000	7472.88	474.804	15.7389
700	0.8	875	7472.88	464.677	16.0819
700	0.9	777.778	7472.88	455.839	16.3937
700	1	700	7472.88	448.058	16.6784
700	1	700	7472.88	448.058	16.6784
700	2	350	7472.88	402.286	18.5761
700	3	233.333	7472.88	381.446	19.5909
700	4	175	7472.88	369.528	20.2228
700	5	140	7472.88	361.812	20.654
700	6	116.667	7472.88	356.409	20.9671
700	7	100	7472.88	352.415	21.2048
700	8	87.5	7472.88	349.342	21.3913
700	9	77.7778	7472.88	346.905	21.5416
700	10	70	7472.88	344.924	21.6653
700	10	70	7472.88	344.924	21.6653
700	20	35	7472.88	335.657	22.2634
700	30	23.3333	7472.88	332.433	22.4794
700	40	17.5	7472.88	330.794	22.5908
700	50	14	7472.88	329.802	22.6587
700	60	11.6667	7472.88	329.137	22.7045
700	70	10	7472.88	328.66	22.7374
700	80	8.75	7472.88	328.302	22.7623
700	90	7.77778	7472.88	328.022	22.7816
700	100	7	7472.88	327.798	22.7972
700	100	7	7472.88	327.798	22.7972
700	200	3.5	7472.88	326.786	22.8678
700	300	2.33333	7472.88	326.447	22.8915
700	400	1.75	7472.88	326.278	22.9034
700	500	1.4	7472.88	326.176	22.9106
700	600	1.16667	7472.88	326.108	22.9154
700	700	1	7472.88	326.059	22.9188
700	800	0.875	7472.88	326.023	22.9214
700	900	0.777778	7472.88	325.994	22.9233
700	1000	0.7	7472.88	325.972	22.9249
700	1000	0.7	7472.88	325.972	22.9249
700	2000	0.35	7472.88	325.87	22.9321
700	3000	0.233333	7472.88	325.836	22.9345
700	4000	0.175	7472.88	325.819	22.9357
700	5000	0.14	7472.88	325.808	22.9364
700	6000	0.116667	7472.88	325.802	22.9369
700	7000	0.1	7472.88	325.797	22.9373
700	8000	0.0875	7472.88	325.793	22.9375
700	9000	0.0777778	7472.88	325.79	22.9377
700	10000	0.07	7472.88	325.788	22.9379
800	0.01	80000	7500.29	626.204	11.9774
800	0.02	40000	7500.29	622.39	12.0508
800	0.03	26666.7	7500.29	618.671	12.1232
800	0.04	20000	7500.29	615.045	12.1947
800	0.05	16000	7500.29	611.507	12.2653
800	0.06	13333.3	7500.29	608.054	12.3349
800	0.07	11428.6	7500.29	604.685	12.4036
800	0.08	10000	7500.29	601.394	12.4715
800	0.09	8888.89	7500.29	598.18	12.5385
800	0.1	8000	7500.29	595.041	12.6047
800	0.1	8000	7500.29	595.041	12.6047
800	0.2	4000	7500.29	567.214	13.223
800	0.3	2666.67	7500.29	544.599	13.7721
800	0.4	2000	7500.29	525.858	14.263
800	0.5	1600	7500.29	510.074	14.7043
800	0.6	1333.33	7500.29	496.598	15.1033
800	0.7	1142.86	7500.29	484.959	15.4658
800	0.8	1000	7500.29	474.804	15.7966
800	0.9	888.889	7500.29	465.867	16.0996
800	1	800	7500.29	457.941	16.3783
800	1	800	7500.29	457.941	16.3783
800	2	400	7500.29	410.185	18.2851
800	3	266.667	7500.29	387.779	19.3417
800	4	200	7500.29	374.772	20.0129
800	5	160	7500.29	366.276	20.4772
800	6	133.333	7500.29	360.29	20.8174
800	7	114.286	7500.29	355.846	21.0774
800	8	100	7500.29	352.415	21.2825
800	9	88.8889	7500.29	349.687	21.4486
800	10	80	7500.29	347.466	21.5857
800	10	80	7500.29	347.466	21.5857
800	20	40	7500.29	337.018	22.2549
800	30	26.6667	7500.29	333.361	22.499
800	40	20	7500.29	331.498	22.6254
800	50	16	7500.29	330.37	22.7027
800	60	13.3333	7500.29	329.612	22.7549
800	70	11.4286	7500.29	329.069	22.7925
800	80	10	7500.29	328.66	22.8208
800	90	8.88889	7500.29	328.341	22.843
800	100	8	7500.29	328.086	22.8608
800	100	8	7500.29	328.086	22.8608
800	200	4	7500.29	326.931	22.9415
800	300	2.66667	7500.29	326.544	22.9687
800	400	2	7500.29	326.35	22.9823
800	500	1.6	7500.29	326.234	22.9905
800	600	1.33333	7500.29	326.156	22.996
800	700	1.14286	7500.29	326.101	22.9999
800	800	1	7500.29	326.059	23.0029
800	900	0.888889	7500.29	326.027	23.0051
800	1000	0.8	7500.29	326.001	23.007
800	1000	0.8	7500.29	326.001	23.007
800	2000	0.4	7500.29	325.884	23.0152
800	3000	0.266667	7500.29	325.845	23.018
800	4000	0.2	7500.29	325.826	23.0193
800	5000	0.16	7500.29	325.814	23.0202
800	6000	0.133333	7500.29	325.806	23.0207
800	7000	0.114286	7500.29	325.801	23.0211
800	8000	0.1	7500.29	325.797	23.0214
800	9000	0.0888889	7500.29	325.793	23.0216
800	10000	0.08	7500.29	325.791	23.0218
900	0.01	90000	7527.48	626.634	12.0126
900	0.02	45000	7527.48	623.229	12.0782
900	0.03	30000	7527.48	619.9	12.143
900	0.04	22500	7527.48	616.645	12.2071
900	0.05	18000	7527.48	613.461	12.2705
900	0.06	15000	7527.48	610.347	12.3331
900	0.07	12857.1	7527.48	607.299	12.395
900	0.08	11250	7527.48	604.315	12.4562
900	0.09	10000	7527.48	601.394	12.5167
900	0.1	9000	7527.48	598.534	12.5765
900	0.1	9000	7527.48	598.534	12.5765
900	0.2	4500	7527.48	572.889	13.1395
900	0.3	3000	7527.48	551.652	13.6453
900	0.4	2250	7527.48	533.776	14.1023
900	0.5	1800	7527.48	518.522	14.5172
900	0.6	1500	7527.48	505.352	14.8955
900	0.7	1285.71	7527.48	493.867	15.2419
900	0.8	1125	7527.48	483.763	15.5603
900	0.9	1000	7527.48	474.804	15.8539
900	1	900	7527.48	466.807	16.1255
900	1	900	7527.48	466.807	16.1255
900	2	450	7527.48	417.555	18.0275
900	3	300	7527.48	393.798	19.1151
900	4	225	7527.48	379.81	19.819
900	5	180	7527.48	370.594	20.3119
900	6	150	7527.48	364.063	20.6763
900	7	128.571	7527.48	359.193	20.9566
900	8	112.5	7527.48	355.422	21.179
900	9	100	7527.48	352.415	21.3597
900	10	90	7527.48	349.962	21.5094
900	10	90	7527.48	349.962	21.5094
900	20	45	7527.48	338.366	22.2466
900	30	30	7527.48	334.284	22.5182
900	40	22.5	7527.48	332.2	22.6595
900	50	18	7527.48	330.935	22.7461
900	60	15	7527.48	330.086	22.8046
900	70	12.8571	7527.48	329.477	22.8468
900	80	11.25	7527.48	329.018	22.8786
900	90	10	7527.48	328.66	22.9035
900	100	9	7527.48	328.373	22.9235
900	100	9	7527.48	328.373	22.9235
900	200	4.5	7527.48	327.076	23.0145
900	300	3	7527.48	326.641	23.0451
900	400	2.25	7527.48	326.423	23.0605
900	500	1.8	7527.48	326.292	23.0697
900	600	1.5	7527.48	326.205	23.0759
900	700	1.28571	7527.48	326.142	23.0803
900	800	1.125	7527.48	326.096	23.0836
900	900	1	7527.48	326.059	23.0862
900	1000	0.9	7527.48	326.03	23.0883
900	1000	0.9	7527.48	326.03	23.0883
900	2000	0.45	7527.48	325.899	23.0976
900	3000	0.3	7527.48	325.855	23.1007
900	4000	0.225	7527.48	325.833	23.1022
900	5000	0.18	7527.48	325.82	23.1032
900	6000	0.15	7527.48	325.811	23.1038
900	7000	0.128571	7527.48	325.805	23.1042
900	8000	0.1125	7527.48	325.8	23.1046
900	9000	0.1	7527.48	325.797	23.1048
900	10000	0.09	7527.48	325.794	23.105
1000	0.01	100000	7554.44	626.979	12.049
1000	0.02	50000	7554.44	623.904	12.1083
1000	0.03	33333.3	7554.44	620.891	12.1671
1000	0.04	25000	7554.44	617.939	12.2252
1000	0.05	20000	7554.44	615.045	12.2827
1000	0.06	16666.7	7554.44	612.207	12.3397
1000	0.07	14285.7	7554.44	609.425	12.396
1000	0.08	12500	7554.44	606.697	12.4517
1000	0.09	11111.1	7554.44	604.02	12.5069
1000	0.1	10000	7554.44	601.394	12.5615
1000	0.1	10000	7554.44	601.394	12.5615
1000	0.2	5000	7554.44	577.625	13.0784
1000	0.3	3333.33	7554.44	557.629	13.5474
1000	0.4	2500	7554.44	540.576	13.9748
1000	0.5	2000	7554.44	525.858	14.3659
1000	0.6	1666.67	7554.44	513.029	14.7252
1000	0.7	1428.57	7554.44	501.745	15.0563
1000	0.8	1250	7554.44	491.744	15.3625
1000	0.9	1111.11	7554.44	482.819	15.6465
1000	1	1000	7554.44	474.804	15.9106
1000	1	1000	7554.44	474.804	15.9106
1000	2	500	7554.44	424.447	17.7983
1000	3	333.333	7554.44	399.525	18.9085
1000	4	250	7554.44	384.653	19.6396
1000	5	200	7554.44	374.772	20.1574
1000	6	166.667	7554.44	367.731	20.5434
1000	7	142.857	7554.44	362.459	20.8422
1000	8	125	7554.44	358.364	21.0804
1000	9	111.111	7554.44	355.091	21.2747
1000	10	100	7554.44	352.415	21.4362
1000	10	100	7554.44	352.415	21.4362
1000	20	50	7554.44	339.701	22.2385
1000	30	33.3333	7554.44	335.201	22.5371
1000	40	25	7554.44	332.898	22.693
1000	50	20	7554.44	331.498	22.7888
1000	60	16.6667	7554.44	330.558	22.8536
1000	70	14.2857	7554.44	329.883	22.9003
1000	80	12.5	7554.44	329.375	22.9357
1000	90	11.1111	7554.44	328.978	22.9633
1000	100	10	7554.44	328.66	22.9856
1000	100	10	7554.44	328.66	22.9856
1000	200	5	7554.44	327.221	23.0867
1000	300	3.33333	7554.44	326.738	23.1208
1000	400	2.5	7554.44	326.496	23.1379
1000	500	2	7554.44	326.35	23.1482
1000	600	1.66667	7554.44	326.253	23.1551
1000	700	1.42857	7554.44	326.184	23.16
1000	800	1.25	7554.44	326.132	23.1637
1000	900	1.11111	7554.44	326.092	23.1666
1000	1000	1	7554.44	326.059	23.1689
1000	1000	1	7554.44	326.059	23.1689
1000	2000	0.5	7554.44	325.913	23.1793
1000	3000	0.333333	7554.44	325.865	23.1827
1000	4000	0.25	7554.44	325.84	23.1845
1000	5000	0.2	7554.44	325.826	23.1855
1000	6000	0.166667	7554.44	325.816	23.1862
1000	7000	0.142857	7554.44	325.809	23.1867
1000	8000	0.125	7554.44	325.804	23.1871
1000	9000	0.111111	7554.44	325.8	23.1873
1000	10000	0.1	7554.44	325.797	23.1876
1000	0.01	100000	7554.44	626.979	12.049
1000	0.02	50000	7554.44	623.904	12.1083
1000	0.03	33333.3	7554.44	620.891	12.1671
1000	0.04	25000	7554.44	617.939	12.2252
1000	0.05	20000	7554.44	615.045	12.2827
1000	0.06	16666.7	7554.44	612.207	12.3397
1000	0.07	14285.7	7554.44	609.425	12.396
1000	0.08	12500	7554.44	606.697	12.4517
1000	0.09	11111.1	7554.44	604.02	12.5069
1000	0.1	10000	7554.44	601.394	12.5615
1000	0.1	10000	7554.44	601.394	12.5615
1000	0.2	5000	7554.44	577.625	13.0784
1000	0.3	3333.33	7554.44	557.629	13.5474
1000	0.4	2500	7554.44	540.576	13.9748
1000	0.5	2000	7554.44	525.858	14.3659
1000	0.6	1666.67	7554.44	513.029	14.7252
1000	0.7	1428.57	7554.44	501.745	15.0563
1000	0.8	1250	7554.44	491.744	15.3625
1000	0.9	1111.11	7554.44	482.819	15.6465
1000	1	1000	7554.44	474.804	15.9106
1000	1	1000	7554.44	474.804	15.9106
1000	2	500	7554.44	424.447	17.7983
1000	3	333.333	7554.44	399.525	18.9085
1000	4	250	7554.44	384.653	19.6396
1000	5	200	7554.44	374.772	20.1574
1000	6	166.667	7554.44	367.731	20.5434
1000	7	142.857	7554.44	362.459	20.8422
1000	8	125	7554.44	358.364	21.0804
1000	9	111.111	7554.44	355.091	21.2747
1000	10	100	7554.44	352.415	21.4362
1000	10	100	7554.44	352.415	21.4362
1000	20	50	7554.44	339.701	22.2385
1000	30	33.3333	7554.44	335.201	22.5371
1000	40	25	7554.44	332.898	22.693
1000	50	20	7554.44	331.498	22.7888
1000	60	16.6667	7554.44	330.558	22.8536
1000	70	14.2857	7554.44	329.883	22.9003
1000	80	12.5	7554.44	329.375	22.9357
1000	90	11.1111	7554.44	328.978	22.9633
1000	100	10	7554.44	328.66	22.9856
1000	100	10	7554.44	328.66	22.9856
1000	200	5	7554.44	327.221	23.0867
1000	300	3.33333	7554.44	326.738	23.1208
1000	400	2.5	7554.44	326.496	23.1379
1000	500	2	7554.44	326.35	23.1482
1000	600	1.66667	7554.44	326.253	23.1551
1000	700	1.42857	7554.44	326.184	23.16
1000	800	1.25	7554.44	326.132	23.1637
1000	900	1.11111	7554.44	326.092	23.1666
1000	1000	1	7554.44	326.059	23.1689
1000	1000	1	7554.44	326.059	23.1689
1000	2000	0.5	7554.44	325.913	23.1793
1000	3000	0.333333	7554.44	325.865	23.1827
1000	4000	0.25	7554.44	325.84	23.1845
1000	5000	0.2	7554.44	325.826	23.1855
1000	6000	0.166667	7554.44	325.816	23.1862
1000	7000	0.142857	7554.44	325.809	23.1867
1000	8000	0.125	7554.44	325.804	23.1871
1000	9000	0.111111	7554.44	325.8	23.1873
1000	10000	0.1	7554.44	325.797	23.1876
2000	0.01	200000	7812.29	628.54	12.4293
2000	0.02	100000	7812.29	626.979	12.4602
2000	0.03	66666.7	7812.29	625.433	12.491
2000	0.04	50000	7812.29	623.904	12.5216
2000	0.05	40000	7812.29	622.39	12.5521
2000	0.06	33333.3	7812.29	620.891	12.5824
2000	0.07	28571.4	7812.29	619.407	12.6125
2000	0.08	25000	7812.29	617.939	12.6425
2000	0.09	22222.2	7812.29	616.484	12.6723
2000	0.1	20000	7812.29	615.045	12.702
2000	0.1	20000	7812.29	615.045	12.702
2000	0.2	10000	7812.29	601.394	12.9903
2000	0.3	6666.67	7812.29	588.974	13.2642
2000	0.4	5000	7812.29	577.625	13.5249
2000	0.5	4000	7812.29	567.214	13.7731
2000	0.6	3333.33	7812.29	557.629	14.0098
2000	0.7	2857.14	7812.29	548.777	14.2358
2000	0.8	2500	7812.29	540.576	14.4518
2000	0.9	2222.22	7812.29	532.956	14.6584
2000	1	2000	7812.29	525.858	14.8563
2000	1	2000	7812.29	525.858	14.8563
2000	2	1000	7812.29	474.804	16.4537
2000	3	666.667	7812.29	444.507	17.5752
2000	4	500	7812.29	424.447	18.4058
2000	5	400	7812.29	410.185	19.0458
2000	6	333.333	7812.29	399.525	19.5539
2000	7	285.714	7812.29	391.256	19.9672
2000	8	250	7812.29	384.653	20.3099
2000	9	222.222	7812.29	379.26	20.5987
2000	10	200	7812.29	374.772	20.8454
2000	10	200	7812.29	374.772	20.8454
2000	20	100	7812.29	352.415	22.1679
2000	30	66.6667	7812.29	344.067	22.7057
2000	40	50	7812.29	339.701	22.9975
2000	50	40	7812.29	337.018	23.1807
2000	60	33.3333	7812.29	335.201	23.3063
2000	70	28.5714	7812.29	333.889	23.3979
2000	80	25	7812.29	332.898	23.4675
2000	90	22.2222	7812.29	332.122	23.5224
2000	100	20	7812.29	331.498	23.5666
2000	100	20	7812.29	331.498	23.5666
2000	200	10	7812.29	328.66	23.7701
2000	300	6.66667	7812.29	327.702	23.8396
2000	400	5	7812.29	327.221	23.8747
2000	500	4	7812.29	326.931	23.8958
2000	600	3.33333	7812.29	326.738	23.91
2000	700	2.85714	7812.29	326.6	23.9201
2000	800	2.5	7812.29	326.496	23.9277
2000	900	2.22222	7812.29	326.415	23.9336
2000	1000	2	7812.29	326.35	23.9383
2000	1000	2	7812.29	326.35	23.9383
2000	2000	1	7812.29	326.059	23.9597
2000	3000	0.666667	7812.29	325.962	23.9669
2000	4000	0.5	7812.29	325.913	23.9704
2000	5000	0.4	7812.29	325.884	23.9726
2000	6000	0.333333	7812.29	325.865	23.974
2000	7000	0.285714	7812.29	325.851	23.975
2000	8000	0.25	7812.29	325.84	23.9758
2000	9000	0.222222	7812.29	325.832	23.9764
2000	10000	0.2	7812.29	325.826	23.9769
3000	0.01	300000	8050.52	629.064	12.7976
3000	0.02	150000	8050.52	628.018	12.8189
3000	0.03	100000	8050.52	626.979	12.8402
3000	0.04	75000	8050.52	625.947	12.8613
3000	0.05	60000	8050.52	624.922	12.8824
3000	0.06	50000	8050.52	623.904	12.9035
3000	0.07	42857.1	8050.52	622.893	12.9244
3000	0.08	37500	8050.52	621.889	12.9453
3000	0.09	33333.3	8050.52	620.891	12.9661
3000	0.1	30000	8050.52	619.9	12.9868
3000	0.1	30000	8050.52	619.9	12.9868
3000	0.2	15000	8050.52	610.347	13.1901
3000	0.3	10000	8050.52	601.394	13.3864
3000	0.4	7500	8050.52	592.988	13.5762
3000	0.5	6000	8050.52	585.079	13.7597
3000	0.6	5000	8050.52	577.625	13.9373
3000	0.7	4285.71	8050.52	570.587	14.1092
3000	0.8	3750	8050.52	563.932	14.2757
3000	0.9	3333.33	8050.52	557.629	14.437
3000	1	3000	8050.52	551.652	14.5935
3000	1	3000	8050.52	551.652	14.5935
3000	2	1500	8050.52	505.352	15.9305
3000	3	1000	8050.52	474.804	16.9554
3000	4	750	8050.52	453.138	17.7662
3000	5	600	8050.52	436.971	18.4234
3000	6	500	8050.52	424.447	18.9671
3000	7	428.571	8050.52	414.458	19.4242
3000	8	375	8050.52	406.305	19.814
3000	9	333.333	8050.52	399.525	20.1502
3000	10	300	8050.52	393.798	20.4433
3000	10	300	8050.52	393.798	20.4433
3000	20	150	8050.52	364.063	22.113
3000	30	100	8050.52	352.415	22.8438
3000	40	75	8050.52	346.201	23.2539
3000	50	60	8050.52	342.336	23.5164
3000	60	50	8050.52	339.701	23.6988
3000	70	42.8571	8050.52	337.789	23.8329
3000	80	37.5	8050.52	336.339	23.9357
3000	90	33.3333	8050.52	335.201	24.017
3000	100	30	8050.52	334.284	24.0829
3000	100	30	8050.52	334.284	24.0829
3000	200	15	8050.52	330.086	24.3891
3000	300	10	8050.52	328.66	24.495
3000	400	7.5	8050.52	327.942	24.5486
3000	500	6	8050.52	327.51	24.581
3000	600	5	8050.52	327.221	24.6027
3000	700	4.28571	8050.52	327.014	24.6183
3000	800	3.75	8050.52	326.859	24.63
3000	900	3.33333	8050.52	326.738	24.6391
3000	1000	3	8050.52	326.641	24.6464
3000	1000	3	8050.52	326.641	24.6464
3000	2000	1.5	8050.52	326.205	24.6793
3000	3000	1	8050.52	326.059	24.6903
3000	4000	0.75	8050.52	325.986	24.6959
3000	5000	0.6	8050.52	325.943	24.6992
3000	6000	0.5	8050.52	325.913	24.7014
3000	7000	0.428571	8050.52	325.893	24.703
3000	8000	0.375	8050.52	325.877	24.7042
3000	9000	0.333333	8050.52	325.865	24.7051
3000	10000	0.3	8050.52	325.855	24.7058
4000	0.01	400000	8271.27	629.327	13.143
4000	0.02	200000	8271.27	628.54	13.1595
4000	0.03	133333	8271.27	627.757	13.1759
4000	0.04	100000	8271.27	626.979	13.1923
4000	0.05	80000	8271.27	626.204	13.2086
4000	0.06	66666.7	8271.27	625.433	13.2249
4000	0.07	57142.9	8271.27	624.667	13.2411
4000	0.08	50000	8271.27	623.904	13.2573
4000	0.09	44444.4	8271.27	623.145	13.2734
4000	0.1	40000	8271.27	622.39	13.2895
4000	0.1	40000	8271.27	622.39	13.2895
4000	0.2	20000	8271.27	615.045	13.4482
4000	0.3	13333.3	8271.27	608.054	13.6028
4000	0.4	10000	8271.27	601.394	13.7535
4000	0.5	8000	8271.27	595.041	13.9003
4000	0.6	6666.67	8271.27	588.974	14.0435
4000	0.7	5714.29	8271.27	583.174	14.1832
4000	0.8	5000	8271.27	577.625	14.3195
4000	0.9	4444.44	8271.27	572.309	14.4524
4000	1	4000	8271.27	567.214	14.5823
4000	1	4000	8271.27	567.214	14.5823
4000	2	2000	8271.27	525.858	15.7291
4000	3	1333.33	8271.27	496.598	16.6559
4000	4	1000	8271.27	474.804	17.4204
4000	5	800	8271.27	457.941	18.0618
4000	6	666.667	8271.27	444.507	18.6077
4000	7	571.429	8271.27	433.551	19.0779
4000	8	500	8271.27	424.447	19.4872
4000	9	444.444	8271.27	416.76	19.8466
4000	10	400	8271.27	410.185	20.1647
4000	10	400	8271.27	410.185	20.1647
4000	20	200	8271.27	374.772	22.0701
4000	30	133.333	8271.27	360.29	22.9572
4000	40	100	8271.27	352.415	23.4702
4000	50	80	8271.27	347.466	23.8046
4000	60	66.6667	8271.27	344.067	24.0397
4000	70	57.1429	8271.27	341.588	24.2141
4000	80	50	8271.27	339.701	24.3486
4000	90	44.4444	8271.27	338.217	24.4555
4000	100	40	8271.27	337.018	24.5425
4000	100	40	8271.27	337.018	24.5425
4000	200	20	8271.27	331.498	24.9512
4000	300	13.3333	8271.27	329.612	25.0939
4000	400	10	8271.27	328.66	25.1666
4000	500	8	8271.27	328.086	25.2107
4000	600	6.66667	8271.27	327.702	25.2402
4000	700	5.71429	8271.27	327.427	25.2614
4000	800	5	8271.27	327.221	25.2773
4000	900	4.44444	8271.27	327.06	25.2898
4000	1000	4	8271.27	326.931	25.2997
4000	1000	4	8271.27	326.931	25.2997
4000	2000	2	8271.27	326.35	25.3447
4000	3000	1.33333	8271.27	326.156	25.3598
4000	4000	1	8271.27	326.059	25.3674
4000	5000	0.8	8271.27	326.001	25.3719
4000	6000	0.666667	8271.27	325.962	25.3749
4000	7000	0.571429	8271.27	325.934	25.3771
4000	8000	0.5	8271.27	325.913	25.3787
4000	9000	0.444444	8271.27	325.897	25.38
4000	10000	0.4	8271.27	325.884	25.381
5000	0.01	500000	8476.4	629.485	13.4656
5000	0.02	250000	8476.4	628.854	13.4791
5000	0.03	166667	8476.4	628.226	13.4926
5000	0.04	125000	8476.4	627.601	13.506
5000	0.05	100000	8476.4	626.979	13.5194
5000	0.06	83333.3	8476.4	626.359	13.5328
5000	0.07	71428.6	8476.4	625.741	13.5462
5000	0.08	62500	8476.4	625.126	13.5595
5000	0.09	55555.6	8476.4	624.514	13.5728
5000	0.1	50000	8476.4	623.904	13.5861
5000	0.1	50000	8476.4	623.904	13.5861
5000	0.2	25000	8476.4	617.939	13.7172
5000	0.3	16666.7	8476.4	612.207	13.8456
5000	0.4	12500	8476.4	606.697	13.9714
5000	0.5	10000	8476.4	601.394	14.0946
5000	0.6	8333.33	8476.4	596.288	14.2153
5000	0.7	7142.86	8476.4	591.368	14.3336
5000	0.8	6250	8476.4	586.623	14.4495
5000	0.9	5555.56	8476.4	582.045	14.5631
5000	1	5000	8476.4	577.625	14.6746
5000	1	5000	8476.4	577.625	14.6746
5000	2	2500	8476.4	540.576	15.6803
5000	3	1666.67	8476.4	513.029	16.5223
5000	4	1250	8476.4	491.744	17.2374
5000	5	1000	8476.4	474.804	17.8524
5000	6	833.333	8476.4	461.002	18.3869
5000	7	714.286	8476.4	449.539	18.8558
5000	8	625	8476.4	439.868	19.2703
5000	9	555.556	8476.4	431.599	19.6396
5000	10	500	8476.4	424.447	19.9705
5000	10	500	8476.4	424.447	19.9705
5000	20	250	8476.4	384.653	22.0365
5000	30	166.667	8476.4	367.731	23.0505
5000	40	125	8476.4	358.364	23.6531
5000	50	100	8476.4	352.415	24.0523
5000	60	83.3333	8476.4	348.303	24.3363
5000	70	71.4286	8476.4	345.29	24.5487
5000	80	62.5	8476.4	342.988	24.7134
5000	90	55.5556	8476.4	341.171	24.845
5000	100	50	8476.4	339.701	24.9525
5000	100	50	8476.4	339.701	24.9525
5000	200	25	8476.4	332.898	25.4625
5000	300	16.6667	8476.4	330.558	25.6427
5000	400	12.5	8476.4	329.375	25.7348
5000	500	10	8476.4	328.66	25.7908
5000	600	8.33333	8476.4	328.182	25.8284
5000	700	7.14286	8476.4	327.839	25.8554
5000	800	6.25	8476.4	327.582	25.8757
5000	900	5.55556	8476.4	327.381	25.8915
5000	1000	5	8476.4	327.221	25.9042
5000	1000	5	8476.4	327.221	25.9042
5000	2000	2.5	8476.4	326.496	25.9618
5000	3000	1.66667	8476.4	326.253	25.981
5000	4000	1.25	8476.4	326.132	25.9907
5000	5000	1	8476.4	326.059	25.9965
5000	6000	0.833333	8476.4	326.011	26.0004
5000	7000	0.714286	8476.4	325.976	26.0032
5000	8000	0.625	8476.4	325.95	26.0052
5000	9000	0.555556	8476.4	325.93	26.0069
5000	10000	0.5	8476.4	325.913	26.0081
6000	0.01	600000	8667.52	629.59	13.7669
6000	0.02	300000	8667.52	629.064	13.7784
6000	0.03	200000	8667.52	628.54	13.7899
6000	0.04	150000	8667.52	628.018	13.8014
6000	0.05	120000	8667.52	627.497	13.8128
6000	0.06	100000	8667.52	626.979	13.8243
6000	0.07	85714.3	8667.52	626.462	13.8357
6000	0.08	75000	8667.52	625.947	13.8471
6000	0.09	66666.7	8667.52	625.433	13.8584
6000	0.1	60000	8667.52	624.922	13.8698
6000	0.1	60000	8667.52	624.922	13.8698
6000	0.2	30000	8667.52	619.9	13.9821
6000	0.3	20000	8667.52	615.045	14.0925
6000	0.4	15000	8667.52	610.347	14.201
6000	0.5	12000	8667.52	605.799	14.3076
6000	0.6	10000	8667.52	601.394	14.4124
6000	0.7	8571.43	8667.52	597.126	14.5154
6000	0.8	7500	8667.52	592.988	14.6167
6000	0.9	6666.67	8667.52	588.974	14.7163
6000	1	6000	8667.52	585.079	14.8143
6000	1	6000	8667.52	585.079	14.8143
6000	2	3000	8667.52	551.652	15.712
6000	3	2000	8667.52	525.858	16.4826
6000	4	1500	8667.52	505.352	17.1515
6000	5	1200	8667.52	488.658	17.7374
6000	6	1000	8667.52	474.804	18.255
6000	7	857.143	8667.52	463.122	18.7154
6000	8	750	8667.52	453.138	19.1278
6000	9	666.667	8667.52	444.507	19.4992
6000	10	600	8667.52	436.971	19.8354
6000	10	600	8667.52	436.971	19.8354
6000	20	300	8667.52	393.798	22.0101
6000	30	200	8667.52	374.772	23.1274
6000	40	150	8667.52	364.063	23.8078
6000	50	120	8667.52	357.195	24.2656
6000	60	100	8667.52	352.415	24.5946
6000	70	85.7143	8667.52	348.898	24.8426
6000	80	75	8667.52	346.201	25.0361
6000	90	66.6667	8667.52	344.067	25.1914
6000	100	60	8667.52	342.336	25.3187
6000	100	60	8667.52	342.336	25.3187
6000	200	30	8667.52	334.284	25.9286
6000	300	20	8667.52	331.498	26.1465
6000	400	15	8667.52	330.086	26.2584
6000	500	12	8667.52	329.232	26.3265
6000	600	10	8667.52	328.66	26.3723
6000	700	8.57143	8667.52	328.25	26.4052
6000	800	7.5	8667.52	327.942	26.43
6000	900	6.66667	8667.52	327.702	26.4494
6000	1000	6	8667.52	327.51	26.4649
6000	1000	6	8667.52	327.51	26.4649
6000	2000	3	8667.52	326.641	26.5353
6000	3000	2	8667.52	326.35	26.5589
6000	4000	1.5	8667.52	326.205	26.5708
6000	5000	1.2	8667.52	326.117	26.5779
6000	6000	1	8667.52	326.059	26.5827
6000	7000	0.857143	8667.52	326.018	26.5861
6000	8000	0.75	8667.52	325.986	26.5886
6000	9000	0.666667	8667.52	325.962	26.5906
6000	10000	0.6	8667.52	325.943	26.5922
7000	0.01	700000	8846.02	629.665	14.0488
7000	0.02	350000	8846.02	629.214	14.0588
7000	0.03	233333	8846.02	628.764	14.0689
7000	0.04	175000	8846.02	628.316	14.0789
7000	0.05	140000	8846.02	627.869	14.089
7000	0.06	116667	8846.02	627.423	14.099
7000	0.07	100000	8846.02	626.979	14.109
7000	0.08	87500	8846.02	626.536	14.1189
7000	0.09	77777.8	8846.02	626.094	14.1289
7000	0.1	70000	8846.02	625.653	14.1389
7000	0.1	70000	8846.02	625.653	14.1389
7000	0.2	35000	8846.02	621.318	14.2375
7000	0.3	23333.3	8846.02	617.106	14.3347
7000	0.4	17500	8846.02	613.012	14.4304
7000	0.5	14000	8846.02	609.032	14.5247
7000	0.6	11666.7	8846.02	605.161	14.6176
7000	0.7	10000	8846.02	601.394	14.7092
7000	0.8	8750	8846.02	597.727	14.7994
7000	0.9	7777.78	8846.02	594.157	14.8883
7000	1	7000	8846.02	590.679	14.976
7000	1	7000	8846.02	590.679	14.976
7000	2	3500	8846.02	560.289	15.7883
7000	3	2333.33	8846.02	536.154	16.499
7000	4	1750	8846.02	516.523	17.1261
7000	5	1400	8846.02	500.243	17.6834
7000	6	1166.67	8846.02	486.523	18.1821
7000	7	1000	8846.02	474.804	18.6309
7000	8	875	8846.02	464.677	19.0369
7000	9	777.778	8846.02	455.839	19.406
7000	10	700	8846.02	448.058	19.743
7000	10	700	8846.02	448.058	19.743
7000	20	350	8846.02	402.286	21.9894
7000	30	233.333	8846.02	381.446	23.1908
7000	40	175	8846.02	369.528	23.9387
7000	50	140	8846.02	361.812	24.4492
7000	60	116.667	8846.02	356.409	24.8198
7000	70	100	8846.02	352.415	25.1011
7000	80	87.5	8846.02	349.342	25.3219
7000	90	77.7778	8846.02	346.905	25.4998
7000	100	70	8846.02	344.924	25.6463
7000	100	70	8846.02	344.924	25.6463
7000	200	35	8846.02	335.657	26.3543
7000	300	23.3333	8846.02	332.433	26.6099
7000	400	17.5	8846.02	330.794	26.7418
7000	500	14	8846.02	329.802	26.8222
7000	600	11.6667	8846.02	329.137	26.8764
7000	700	10	8846.02	328.66	26.9154
7000	800	8.75	8846.02	328.302	26.9448
7000	900	7.77778	8846.02	328.022	26.9677
7000	1000	7	8846.02	327.798	26.9862
7000	1000	7	8846.02	327.798	26.9862
7000	2000	3.5	8846.02	326.786	27.0697
7000	3000	2.33333	8846.02	326.447	27.0978
7000	4000	1.75	8846.02	326.278	27.1119
7000	5000	1.4	8846.02	326.176	27.1204
7000	6000	1.16667	8846.02	326.108	27.1261
7000	7000	1	8846.02	326.059	27.1301
7000	8000	0.875	8846.02	326.023	27.1331
7000	9000	0.777778	8846.02	325.994	27.1355
7000	10000	0.7	8846.02	325.972	27.1374
8000	0.01	800000	9013.09	629.722	14.3128
8000	0.02	400000	9013.09	629.327	14.3218
8000	0.03	266667	9013.09	628.933	14.3308
8000	0.04	200000	9013.09	628.54	14.3397
8000	0.05	160000	9013.09	628.148	14.3487
8000	0.06	133333	9013.09	627.757	14.3576
8000	0.07	114286	9013.09	627.367	14.3665
8000	0.08	100000	9013.09	626.979	14.3754
8000	0.09	88888.9	9013.09	626.591	14.3843
8000	0.1	80000	9013.09	626.204	14.3932
8000	0.1	80000	9013.09	626.204	14.3932
8000	0.2	40000	9013.09	622.39	14.4814
8000	0.3	26666.7	9013.09	618.671	14.5685
8000	0.4	20000	9013.09	615.045	14.6544
8000	0.5	16000	9013.09	611.507	14.7392
8000	0.6	13333.3	9013.09	608.054	14.8228
8000	0.7	11428.6	9013.09	604.685	14.9054
8000	0.8	10000	9013.09	601.394	14.987
8000	0.9	8888.89	9013.09	598.18	15.0675
8000	1	8000	9013.09	595.041	15.147
8000	1	8000	9013.09	595.041	15.147
8000	2	4000	9013.09	567.214	15.8901
8000	3	2666.67	9013.09	544.599	16.5499
8000	4	2000	9013.09	525.858	17.1398
8000	5	1600	9013.09	510.074	17.6702
8000	6	1333.33	9013.09	496.598	18.1497
8000	7	1142.86	9013.09	484.959	18.5853
8000	8	1000	9013.09	474.804	18.9828
8000	9	888.889	9013.09	465.867	19.3469
8000	10	800	9013.09	457.941	19.6818
8000	10	800	9013.09	457.941	19.6818
8000	20	400	9013.09	410.185	21.9732
8000	30	266.667	9013.09	387.779	23.2428
8000	40	200	9013.09	374.772	24.0495
8000	50	160	9013.09	366.276	24.6074
8000	60	133.333	9013.09	360.29	25.0162
8000	70	114.286	9013.09	355.846	25.3286
8000	80	100	9013.09	352.415	25.5752
8000	90	88.8889	9013.09	349.687	25.7747
8000	100	80	9013.09	347.466	25.9395
8000	100	80	9013.09	347.466	25.9395
8000	200	40	9013.09	337.018	26.7437
8000	300	26.6667	9013.09	333.361	27.037
8000	400	20	9013.09	331.498	27.1889
8000	500	16	9013.09	330.37	27.2818
8000	600	13.3333	9013.09	329.612	27.3445
8000	700	11.4286	9013.09	329.069	27.3897
8000	800	10	9013.09	328.66	27.4237
8000	900	8.88889	9013.09	328.341	27.4504
8000	1000	8	9013.09	328.086	27.4717
8000	1000	8	9013.09	328.086	27.4717
8000	2000	4	9013.09	326.931	27.5688
8000	3000	2.66667	9013.09	326.544	27.6014
8000	4000	2	9013.09	326.35	27.6178
8000	5000	1.6	9013.09	326.234	27.6277
8000	6000	1.33333	9013.09	326.156	27.6343
8000	7000	1.14286	9013.09	326.101	27.639
8000	8000	1	9013.09	326.059	27.6425
8000	9000	0.888889	9013.09	326.027	27.6452
8000	10000	0.8	9013.09	326.001	27.6474
9000	0.01	900000	9169.81	629.766	14.5607
9000	0.02	450000	9169.81	629.414	14.5688
9000	0.03	300000	9169.81	629.064	14.5769
9000	0.04	225000	9169.81	628.715	14.585
9000	0.05	180000	9169.81	628.366	14.5931
9000	0.06	150000	9169.81	628.018	14.6012
9000	0.07	128571	9169.81	627.671	14.6093
9000	0.08	112500	9169.81	627.324	14.6173
9000	0.09	100000	9169.81	626.979	14.6254
9000	0.1	90000	9169.81	626.634	14.6334
9000	0.1	90000	9169.81	626.634	14.6334
9000	0.2	45000	9169.81	623.229	14.7134
9000	0.3	30000	9169.81	619.9	14.7924
9000	0.4	22500	9169.81	616.645	14.8705
9000	0.5	18000	9169.81	613.461	14.9477
9000	0.6	15000	9169.81	610.347	15.0239
9000	0.7	12857.1	9169.81	607.299	15.0994
9000	0.8	11250	9169.81	604.315	15.1739
9000	0.9	10000	9169.81	601.394	15.2476
9000	1	9000	9169.81	598.534	15.3205
9000	1	9000	9169.81	598.534	15.3205
9000	2	4500	9169.81	572.889	16.0063
9000	3	3000	9169.81	551.652	16.6225
9000	4	2250	9169.81	533.776	17.1791
9000	5	1800	9169.81	518.522	17.6845
9000	6	1500	9169.81	505.352	18.1454
9000	7	1285.71	9169.81	493.867	18.5674
9000	8	1125	9169.81	483.763	18.9552
9000	9	1000	9169.81	474.804	19.3128
9000	10	900	9169.81	466.807	19.6437
9000	10	900	9169.81	466.807	19.6437
9000	20	450	9169.81	417.555	21.9607
9000	30	300	9169.81	393.798	23.2856
9000	40	225	9169.81	379.81	24.1431
9000	50	180	9169.81	370.594	24.7436
9000	60	150	9169.81	364.063	25.1875
9000	70	128.571	9169.81	359.193	25.5289
9000	80	112.5	9169.81	355.422	25.7998
9000	90	100	9169.81	352.415	26.0199
9000	100	90	9169.81	349.962	26.2023
9000	100	90	9169.81	349.962	26.2023
9000	200	45	9169.81	338.366	27.1003
9000	300	30	9169.81	334.284	27.4312
9000	400	22.5	9169.81	332.2	27.6033
9000	500	18	9169.81	330.935	27.7088
9000	600	15	9169.81	330.086	27.7801
9000	700	12.8571	9169.81	329.477	27.8315
9000	800	11.25	9169.81	329.018	27.8703
9000	900	10	9169.81	328.66	27.9006
9000	1000	9	9169.81	328.373	27.925
9000	1000	9	9169.81	328.373	27.925
9000	2000	4.5	9169.81	327.076	28.0357
9000	3000	3	9169.81	326.641	28.0731
9000	4000	2.25	9169.81	326.423	28.0918
9000	5000	1.8	9169.81	326.292	28.1031
9000	6000	1.5	9169.81	326.205	28.1106
9000	7000	1.28571	9169.81	326.142	28.116
9000	8000	1.125	9169.81	326.096	28.12
9000	9000	1	9169.81	326.059	28.1232
9000	10000	0.9	9169.81	326.03	28.1257
10000	0.01	1000000	9317.11	629.801	14.7937
10000	0.02	500000	9317.11	629.485	14.8012
10000	0.03	333333	9317.11	629.169	14.8086
10000	0.04	250000	9317.11	628.854	14.816
10000	0.05	200000	9317.11	628.54	14.8234
10000	0.06	166667	9317.11	628.226	14.8308
10000	0.07	142857	9317.11	627.914	14.8382
10000	0.08	125000	9317.11	627.601	14.8456
10000	0.09	111111	9317.11	627.29	14.853
10000	0.1	100000	9317.11	626.979	14.8603
10000	0.1	100000	9317.11	626.979	14.8603
10000	0.2	50000	9317.11	623.904	14.9336
10000	0.3	33333.3	9317.11	620.891	15.006
10000	0.4	25000	9317.11	617.939	15.0777
10000	0.5	20000	9317.11	615.045	15.1487
10000	0.6	16666.7	9317.11	612.207	15.2189
10000	0.7	14285.7	9317.11	609.425	15.2884
10000	0.8	12500	9317.11	606.697	15.3571
10000	0.9	11111.1	9317.11	604.02	15.4252
10000	1	10000	9317.11	601.394	15.4925
10000	1	10000	9317.11	601.394	15.4925
10000	2	5000	9317.11	577.625	16.13
10000	3	3333.33	9317.11	557.629	16.7084
10000	4	2500	9317.11	540.576	17.2355
10000	5	2000	9317.11	525.858	17.7179
10000	6	1666.67	9317.11	513.029	18.161
10000	7	1428.57	9317.11	501.745	18.5694
10000	8	1250	9317.11	491.744	18.9471
10000	9	1111.11	9317.11	482.819	19.2973
10000	10	1000	9317.11	474.804	19.6231
10000	10	1000	9317.11	474.804	19.6231
10000	20	500	9317.11	424.447	21.9512
10000	30	333.333	9317.11	399.525	23.3205
10000	40	250	9317.11	384.653	24.2221
10000	50	200	9317.11	374.772	24.8607
10000	60	166.667	9317.11	367.731	25.3368
10000	70	142.857	9317.11	362.459	25.7053
10000	80	125	9317.11	358.364	25.999
10000	90	111.111	9317.11	355.091	26.2387
10000	100	100	9317.11	352.415	26.4379
10000	100	100	9317.11	352.415	26.4379
10000	200	50	9317.11	339.701	27.4274
10000	300	33.3333	9317.11	335.201	27.7956
10000	400	25	9317.11	332.898	27.9879
10000	500	20	9317.11	331.498	28.1061
10000	600	16.6667	9317.11	330.558	28.186
10000	700	14.2857	9317.11	329.883	28.2437
10000	800	12.5	9317.11	329.375	28.2873
10000	900	11.1111	9317.11	328.978	28.3214
10000	1000	10	9317.11	328.66	28.3488
10000	1000	10	9317.11	328.66	28.3488
10000	2000	5	9317.11	327.221	28.4735
10000	3000	3.33333	9317.11	326.738	28.5156
10000	4000	2.5	9317.11	326.496	28.5367
10000	5000	2	9317.11	326.35	28.5494
10000	6000	1.66667	9317.11	326.253	28.5579
10000	7000	1.42857	9317.11	326.184	28.564
10000	8000	1.25	9317.11	326.132	28.5685
10000	9000	1.11111	9317.11	326.092	28.5721
10000	10000	1	9317.11	326.059	28.5749
10000	0.01	1000000	9317.11	629.801	14.7937
10000	0.02	500000	9317.11	629.485	14.8012
10000	0.03	333333	9317.11	629.169	14.8086
10000	0.04	250000	9317.11	628.854	14.816
10000	0.05	200000	9317.11	628.54	14.8234
10000	0.06	166667	9317.11	628.226	14.8308
10000	0.07	142857	9317.11	627.914	14.8382
10000	0.08	125000	9317.11	627.601	14.8456
10000	0.09	111111	9317.11	627.29	14.853
10000	0.1	100000	9317.11	626.979	14.8603
10000	0.1	100000	9317.11	626.979	14.8603
10000	0.2	50000	9317.11	623.904	14.9336
10000	0.3	33333.3	9317.11	620.891	15.006
10000	0.4	25000	9317.11	617.939	15.0777
10000	0.5	20000	9317.11	615.045	15.1487
10000	0.6	16666.7	9317.11	612.207	15.2189
10000	0.7	14285.7	9317.11	609.425	15.2884
10000	0.8	12500	9317.11	606.697	15.3571
10000	0.9	11111.1	9317.11	604.02	15.4252
10000	1	10000	9317.11	601.394	15.4925
10000	1	10000	9317.11	601.394	15.4925
10000	2	5000	9317.11	577.625	16.13
10000	3	3333.33	9317.11	557.629	16.7084
10000	4	2500	9317.11	540.576	17.2355
10000	5	2000	9317.11	525.858	17.7179
10000	6	1666.67	9317.11	513.029	18.161
10000	7	1428.57	9317.11	501.745	18.5694
10000	8	1250	9317.11	491.744	18.9471
10000	9	1111.11	9317.11	482.819	19.2973
10000	10	1000	9317.11	474.804	19.6231
10000	10	1000	9317.11	474.804	19.6231
10000	20	500	9317.11	424.447	21.9512
10000	30	333.333	9317.11	399.525	23.3205
10000	40	250	9317.11	384.653	24.2221
10000	50	200	9317.11	374.772	24.8607
10000	60	166.667	9317.11	367.731	25.3368
10000	70	142.857	9317.11	362.459	25.7053
10000	80	125	9317.11	358.364	25.999
10000	90	111.111	9317.11	355.091	26.2387
10000	100	100	9317.11	352.415	26.4379
10000	100	100	9317.11	352.415	26.4379
10000	200	50	9317.11	339.701	27.4274
10000	300	33.3333	9317.11	335.201	27.7956
10000	400	25	9317.11	332.898	27.9879
10000	500	20	9317.11	331.498	28.1061
10000	600	16.6667	9317.11	330.558	28.186
10000	700	14.2857	9317.11	329.883	28.2437
10000	800	12.5	9317.11	329.375	28.2873
10000	900	11.1111	9317.11	328.978	28.3214
10000	1000	10	9317.11	328.66	28.3488
10000	1000	10	9317.11	328.66	28.3488
10000	2000	5	9317.11	327.221	28.4735
10000	3000	3.33333	9317.11	326.738	28.5156
10000	4000	2.5	9317.11	326.496	28.5367
10000	5000	2	9317.11	326.35	28.5494
10000	6000	1.66667	9317.11	326.253	28.5579
10000	7000	1.42857	9317.11	326.184	28.564
10000	8000	1.25	9317.11	326.132	28.5685
10000	9000	1.11111	9317.11	326.092	28.5721
10000	10000	1	9317.11	326.059	28.5749
20000	0.01	2000000	10415.7	629.959	16.5339
20000	0.02	1e+06	10415.7	629.801	16.538
20000	0.03	666667	10415.7	629.643	16.5422
20000	0.04	500000	10415.7	629.485	16.5463
20000	0.05	400000	10415.7	629.327	16.5505
20000	0.06	333333	10415.7	629.169	16.5546
20000	0.07	285714	10415.7	629.012	16.5588
20000	0.08	250000	10415.7	628.854	16.5629
20000	0.09	222222	10415.7	628.697	16.5671
20000	0.1	200000	10415.7	628.54	16.5712
20000	0.1	200000	10415.7	628.54	16.5712
20000	0.2	100000	10415.7	626.979	16.6125
20000	0.3	66666.7	10415.7	625.433	16.6535
20000	0.4	50000	10415.7	623.904	16.6943
20000	0.5	40000	10415.7	622.39	16.7349
20000	0.6	33333.3	10415.7	620.891	16.7753
20000	0.7	28571.4	10415.7	619.407	16.8155
20000	0.8	25000	10415.7	617.939	16.8555
20000	0.9	22222.2	10415.7	616.484	16.8953
20000	1	20000	10415.7	615.045	16.9348
20000	1	20000	10415.7	615.045	16.9348
20000	2	10000	10415.7	601.394	17.3192
20000	3	6666.67	10415.7	588.974	17.6844
20000	4	5000	10415.7	577.625	18.0319
20000	5	4000	10415.7	567.214	18.3628
20000	6	3333.33	10415.7	557.629	18.6785
20000	7	2857.14	10415.7	548.777	18.9798
20000	8	2500	10415.7	540.576	19.2677
20000	9	2222.22	10415.7	532.956	19.5432
20000	10	2000	10415.7	525.858	19.807
20000	10	2000	10415.7	525.858	19.807
20000	20	1000	10415.7	474.804	21.9368
20000	30	666.667	10415.7	444.507	23.4319
20000	40	500	10415.7	424.447	24.5394
20000	50	400	10415.7	410.185	25.3926
20000	60	333.333	10415.7	399.525	26.0701
20000	70	285.714	10415.7	391.256	26.6211
20000	80	250	10415.7	384.653	27.078
20000	90	222.222	10415.7	379.26	27.4631
20000	100	200	10415.7	374.772	27.792
20000	100	200	10415.7	374.772	27.792
20000	200	100	10415.7	352.415	29.5551
20000	300	66.6667	10415.7	344.067	30.2722
20000	400	50	10415.7	339.701	30.6612
20000	500	40	10415.7	337.018	30.9054
20000	600	33.3333	10415.7	335.201	31.0729
20000	700	28.5714	10415.7	333.889	31.195
20000	800	25	10415.7	332.898	31.2879
20000	900	22.2222	10415.7	332.122	31.361
20000	1000	20	10415.7	331.498	31.4199
20000	1000	20	10415.7	331.498	31.4199
20000	2000	10	10415.7	328.66	31.6913
20000	3000	6.66667	10415.7	327.702	31.7839
20000	4000	5	10415.7	327.221	31.8307
20000	5000	4	10415.7	326.931	31.8589
20000	6000	3.33333	10415.7	326.738	31.8777
20000	7000	2.85714	10415.7	326.6	31.8912
20000	8000	2.5	10415.7	326.496	31.9014
20000	9000	2.22222	10415.7	326.415	31.9093
20000	10000	2	10415.7	326.35	31.9156
30000	0.01	3000000	11101.8	630.012	17.6215
30000	0.02	1.5e+06	11101.8	629.906	17.6245
30000	0.03	1e+06	11101.8	629.801	17.6274
30000	0.04	750000	11101.8	629.695	17.6304
30000	0.05	600000	11101.8	629.59	17.6333
30000	0.06	500000	11101.8	629.485	17.6363
30000	0.07	428571	11101.8	629.379	17.6392
30000	0.08	375000	11101.8	629.274	17.6422
30000	0.09	333333	11101.8	629.169	17.6451
30000	0.1	300000	11101.8	629.064	17.6481
30000	0.1	300000	11101.8	629.064	17.6481
30000	0.2	150000	11101.8	628.018	17.6775
30000	0.3	100000	11101.8	626.979	17.7068
30000	0.4	75000	11101.8	625.947	17.736
30000	0.5	60000	11101.8	624.922	17.7651
30000	0.6	50000	11101.8	623.904	17.794
30000	0.7	42857.1	11101.8	622.893	17.8229
30000	0.8	37500	11101.8	621.889	17.8517
30000	0.9	33333.3	11101.8	620.891	17.8804
30000	1	30000	11101.8	619.9	17.909
30000	1	30000	11101.8	619.9	17.909
30000	2	15000	11101.8	610.347	18.1893
30000	3	10000	11101.8	601.394	18.4601
30000	4	7500	11101.8	592.988	18.7218
30000	5	6000	11101.8	585.079	18.9748
30000	6	5000	11101.8	577.625	19.2197
30000	7	4285.71	11101.8	570.587	19.4567
30000	8	3750	11101.8	563.932	19.6864
30000	9	3333.33	11101.8	557.629	19.9089
30000	10	3000	11101.8	551.652	20.1246
30000	10	3000	11101.8	551.652	20.1246
30000	20	1500	11101.8	505.352	21.9684
30000	30	1000	11101.8	474.804	23.3818
30000	40	750	11101.8	453.138	24.4998
30000	50	600	11101.8	436.971	25.4062
30000	60	500	11101.8	424.447	26.1559
30000	70	428.571	11101.8	414.458	26.7862
30000	80	375	11101.8	406.305	27.3237
30000	90	333.333	11101.8	399.525	27.7874
30000	100	300	11101.8	393.798	28.1915
30000	100	300	11101.8	393.798	28.1915
30000	200	150	11101.8	364.063	30.4941
30000	300	100	11101.8	352.415	31.5019
30000	400	75	11101.8	346.201	32.0674
30000	500	60	11101.8	342.336	32.4294
30000	600	50	11101.8	339.701	32.681
30000	700	42.8571	11101.8	337.789	32.8659
30000	800	37.5	11101.8	336.339	33.0077
30000	900	33.3333	11101.8	335.201	33.1198
30000	1000	30	11101.8	334.284	33.2106
30000	1000	30	11101.8	334.284	33.2106
30000	2000	15	11101.8	330.086	33.6329
30000	3000	10	11101.8	328.66	33.7789
30000	4000	7.5	11101.8	327.942	33.8528
30000	5000	6	11101.8	327.51	33.8975
30000	6000	5	11101.8	327.221	33.9275
30000	7000	4.28571	11101.8	327.014	33.9489
30000	8000	3.75	11101.8	326.859	33.965
30000	9000	3.33333	11101.8	326.738	33.9776
30000	10000	3	11101.8	326.641	33.9877
40000	0.01	4000000	11571	630.038	18.3655
40000	0.02	2e+06	11571	629.959	18.3678
40000	0.03	1.33333e+06	11571	629.88	18.3702
40000	0.04	1e+06	11571	629.801	18.3725
40000	0.05	800000	11571	629.722	18.3748
40000	0.06	666667	11571	629.643	18.3771
40000	0.07	571429	11571	629.564	18.3794
40000	0.08	500000	11571	629.485	18.3817
40000	0.09	444444	11571	629.406	18.384
40000	0.1	400000	11571	629.327	18.3863
40000	0.1	400000	11571	629.327	18.3863
40000	0.2	200000	11571	628.54	18.4093
40000	0.3	133333	11571	627.757	18.4323
40000	0.4	100000	11571	626.979	18.4552
40000	0.5	80000	11571	626.204	18.478
40000	0.6	66666.7	11571	625.433	18.5008
40000	0.7	57142.9	11571	624.667	18.5235
40000	0.8	50000	11571	623.904	18.5461
40000	0.9	44444.4	11571	623.145	18.5687
[truncated: 2,201 more rows]

## Sheet: fig_3a_points
MOF	MOF_CO2_Perm/Barrer	MOF_CH4_Perm/Barrer	MOF_alpha	MMM_alpha
ABAVIJ_clean	706423	93636.7	7.5443	14.416
ABIYIV_clean	643763	170048	3.78578	14.1704
ABULOB_clean	928288	372677	2.49087	14.2854
ABUWOJ_clean	1.46667e+06	1.10851e+06	1.32311	14.4246
ACAJIY_clean	471810	107493	4.38921	14.0334
ACAJOF_clean	700256	208267	3.36229	14.1907
ACAKUM_clean	549144	298569	1.83926	13.9491
ACIBIY_clean	154139	19491.1	7.9082	13.7555
ACUFEK_clean	1.11382e+06	2.33938e+06	0.476119	14.2902
ACUJOZ_manual	2.71325e+06	4.24289e+06	0.639482	14.5728
ACUTOI_clean	140740	190115	0.740291	12.2622
ADABIS_clean	1.43288e+06	164631	8.70359	14.6188
ADABUE_clean	476064	72348.5	6.58016	14.203
ADARAA_clean	3.7928e+06	3.00263e+06	1.26316	14.6373
ADASAB_charged	693994	1.08349e+06	0.640517	14.0356
ADASEF_clean	539442	2.42711e+06	0.222257	13.8224
ADASIJ_clean	3.95874e+06	5.02303e+06	0.788118	14.6383
ADASOP_clean	5.10691e+06	6.18168e+06	0.826136	14.6701
ADASUV_clean	1.47112e+06	3.47123e+06	0.423803	14.4012
ADATAC_clean	638112	4.73767e+06	0.134689	13.9476
ADATEG_manual	665551	1.15218e+06	0.577646	14.0038
ADATIK_clean	2.00295e+06	4.95481e+06	0.404243	14.4974
ADAXEK_clean	2.73282e+06	1.23112e+06	2.21977	14.5976
ADIQEL_clean	1.18589e+06	229154	5.17508	14.4736
ADOBAX_charged	267449	146278	1.82836	13.2989
ADOBEB_charged	341787	252291	1.35473	13.5014
ADOBOL_charged	516094	740493	0.69696	13.8203
ADOBUR_charged	429611	670436	0.640794	13.655
ADODAA_charged	2.61545e+06	2.0998e+06	1.24557	14.5747
ADUROI_clean	1.13983e+06	1.94814e+06	0.585087	14.3043
ADUWON_clean	1.41232e+06	4.6177e+06	0.305849	14.383
AFEJOK_ion_b	1.58197e+06	637874	2.48007	14.4783
AFENEE_clean	843906	151035	5.5875	14.3812
AFIPAH_clean	560519	329959	1.69875	13.9541
AFITEP_clean	1.03209e+06	320282	3.22245	14.3587
AFITUF_clean	1.49404e+06	813928	1.83559	14.4445
AFOVAT_clean	1.88217e+06	978537	1.92346	14.5125
AFOYAW_clean	623000	265651	2.34518	14.0658
AFOYEB_clean	3.63133e+06	1.65728e+06	2.19114	14.6415
AFUKET_clean	1.28606e+06	553342	2.32417	14.4087
AGIREP_clean	7.06823e+06	6.31701e+06	1.11892	14.7021
AGOFEJ_clean	685479	1.02961e+06	0.665763	14.0289
AGONAM_clean	2.613e+06	1.21421e+06	2.15202	14.5885
AGONEQ_clean	7.77395e+06	5.33587e+06	1.45692	14.7109
AGOVOJ_clean	2.20812e+06	4.94765e+06	0.446296	14.5235
AGUBUA_clean	3.47028e+06	2.32086e+06	1.49526	14.6271
AGUWUV_clean	1.14777e+06	347733	3.30072	14.4006
AHINIP_clean	132919	37795.3	3.51681	12.8104
AHIYOH_clean	868638	405705	2.14106	14.2391
AHOJUC_clean	859138	51000.4	16.8457	14.8658
AHOKAJ_clean	1.10994e+06	32176.2	34.4957	15.4023
AHUFIU_clean	1.44452e+06	1.31412e+06	1.09924	14.4133
AJOVEB_clean	1.08362e+06	625150	1.73338	14.3233
AJUNOK_clean	287522	66683.2	4.31176	13.6739
AKUKUO_clean	1.4351e+06	390023	3.67953	14.4824
ALATAK_clean	442124	2689.28	164.402	20.3203
ALEJEI_clean	1.44647e+06	4.2571e+06	0.339779	14.3928
ALEJIM_clean	2.99593e+06	5.56244e+06	0.5386	14.5905
ALIXOJ_clean	4.06756e+06	2.25807e+06	1.80134	14.6522
ALOLIY_clean	1.37423e+06	1.07411e+06	1.27941	14.4009
ALOLOD_charged	2.17739e+06	1.20425e+06	1.80809	14.5452
ALONEV_clean	595483	661439	0.900285	13.9449
ALUJUN_clean	1.29462e+06	334873	3.866	14.4579
AMAFOK_clean	2.26758e+06	780204	2.9064	14.5737
AMIKOX_clean	13426.7	30.0195	447.266	16.5796
AMILOY_clean	1.74161e+06	1.08484e+06	1.6054	14.4846
AMOYOR_clean	1.83691e+06	451278	4.07045	14.5528
AMUFAR_clean	975361	131099	7.43986	14.5021
AMUFEV_clean	1.23641e+06	200639	6.16239	14.5162
AMUFIZ_clean	2.41114e+06	217110	11.1056	14.7209
AMUFOF_clean	1.27685e+06	435797	2.92991	14.4249
ANAWOD_clean	3.94053e+06	2.3091e+06	1.70652	14.6472
ANENEN_clean	761878	220261	3.45898	14.2378
ANENIR_clean	636251	171403	3.71202	14.1599
ANEPIT_clean	34452.8	320.232	107.587	17.8769
ANOMUM_clean	4.27601e+06	3.29543e+06	1.29756	14.6535
APEBEE_clean	730155	173997	4.19636	14.2553
APETAS_clean	1.07691e+06	309386	3.48079	14.3842
APUPEH_clean	589068	2.40986e+06	0.24444	13.8942
AQAJEI_clean	381490	89262.7	4.27379	13.8838
AQEQES_clean	4.51129e+06	2.65756e+06	1.69753	14.6636
AQEQIW_clean	4.26071e+06	2.59359e+06	1.64278	14.6564
AQETIA_clean	643033	12044.9	53.3863	16.5302
AQETUM_clean	533998	284329	1.87809	13.9317
AQIQIC_clean	580632	138711	4.18592	14.1394
AQODOA_clean	266715	9290.44	28.7086	16.0141
AQOLID_clean	4.07452e+06	3.06661e+06	1.32867	14.6477
AQOLUP_clean	4.08118e+06	2.41918e+06	1.68701	14.6515
AQOMAW_clean	2.1723e+06	1.50706e+06	1.44141	14.5379
AQOMEA01_clean	4.7146e+06	2.64844e+06	1.78014	14.6693
AQOMEA_clean	3.67788e+06	2.87522e+06	1.27917	14.6331
AQOSEG_clean	549010	119739	4.58504	14.1349
AQUCOF_clean	1.82727e+06	1.37835e+06	1.3257	14.4917
AQUCOG_clean	3.38977e+06	4.46213e+06	0.759675	14.6147
AQUCUM_clean	3.75486e+06	5.24664e+06	0.715669	14.63
AQUDAS_clean	1.78013e+06	1.32529e+06	1.3432	14.4848
AQUDAT_clean	1.00314e+06	201354	4.98195	14.4154
AQUDEX_clean	954356	170682	5.59142	14.423
AQUDIB_clean	2.93866e+06	3.78027e+06	0.777366	14.5902
AQUDOH_clean	1.05701e+06	195476	5.40739	14.4479
ARAFOP_clean	2.59958e+06	989026	2.62842	14.5949
ARINOF_clean	432616	64389.8	6.7187	14.1681
AROFET_clean	3.66331e+06	2.52577e+06	1.45037	14.6345
ARUCOH01_clean	226295	54357.8	4.16306	13.4505
ARUYES_clean	211969	674206	0.314399	12.7855
ARUYUH01_clean	461495	324727	1.42118	13.7838
ARUYUH_clean	319232	185956	1.71671	13.4719
ASADAA_clean	1.67674e+06	787636	2.12882	14.4862
ASALAH_clean	545231	54989.9	9.91512	14.4793
ASALIP_clean	539222	49055.1	10.9922	14.5452
ASEKAM_clean	2.58127e+06	1.8921e+06	1.36424	14.5739
ASINEX_clean	1.45056e+06	1.14695e+06	1.26471	14.4193
ASINIB_clean	1.64887e+06	1.29289e+06	1.27533	14.4608
ASIQEA_clean	1.54793e+06	1.07293e+06	1.44272	14.4454
ASIRUR_clean	220583	69843.8	3.15823	13.2801
ASOHUL_clean	8.18696e+06	4.01496e+06	2.03911	14.7173
ASOSUY_clean	2.47455e+06	1.48214e+06	1.66958	14.5702
ASOVEL_clean	1.43002e+06	469957	3.04288	14.4638
ASOYOY_clean	1.65046e+06	1.12701e+06	1.46446	14.4657
ASUWUI_clean	574283	235193	2.44175	14.0201
ATIBAG_clean	153228	43005.3	3.563	12.9695
ATIBOU01_clean	230970	73782	3.13044	13.3227
ATIBOU02_clean	266289	80041.9	3.32687	13.4874
ATIBOU_clean	162586	47692.4	3.40905	13.0027
ATIBUA_clean	101845	27000.7	3.77196	12.5989
ATICAH_clean	246804	58439.3	4.22326	13.5352
ATICEL_clean	223379	60073.6	3.71842	13.3747
ATIXUX_clean	408531	280238	1.4578	13.6815
ATOGEV_clean	1.74009e+06	1.14605e+06	1.51834	14.4823
ATOWIQ_clean	3.30079e+06	2.47211e+06	1.33521	14.6174
ATOWOW_clean	2.23271e+06	2.58348e+06	0.864225	14.5338
ATULIM_clean	1.9169e+06	531615	3.6058	14.5522
ATUZEW_clean	1.28889e+06	829755	1.55334	14.3858
AVAGIP_clean	67340.8	30536.2	2.20528	11.6893
AVAGOV_clean	110007	52335.3	2.10198	12.2512
AVAGUB_clean	203509	102282	1.98968	13.0085
AVAJUE_clean	794132	1.29177e+06	0.614762	14.119
AVAKAL_clean	496394	1.06198e+06	0.467422	13.7704
AVESUR_clean	4.61968e+06	2.59745e+06	1.77854	14.6671
AVEVEE_clean	829458	211416	3.92334	14.2988
AVILEY_clean	843475	3.27214e+06	0.257775	14.1375
AVIMUO_clean	250549	50172.3	4.99376	13.648
AVIPAX_clean	2.94814e+06	1.79967e+06	1.63815	14.6026
AVUCEA_clean	3.66256e+06	2.79113e+06	1.31221	14.6329
AVUHIJ_clean	748136	20170.7	37.0903	15.7409
AWAGOV_clean	274356	85203.8	3.22	13.5018
AWAREV_clean	7.05088e+06	1.59586e+06	4.41824	14.721
AWARIZ_clean	8.94076e+06	1.5966e+06	5.59986	14.7389
AWEDOW_charged	232515	101511	2.29054	13.2085
AWEDUC_charged	334386	56966.1	5.86991	13.9499
AWEVIJ_clean	928213	565126	1.64249	14.2498
AWEZOS01_clean	202111	35060.3	5.76465	13.5901
AWEZOS_clean	200951	28730.9	6.99425	13.7659
AWIBAK_clean	172213	30768.8	5.59701	13.4418
AWIBEO_clean	133483	27271.8	4.89455	13.1032
AWIBIS_clean	109075	21377.7	5.10227	12.981
AXIGAR_clean	577336	587385	0.982891	13.9276
AXINAX01_clean	606215	1.32945e+06	0.455988	13.9297
AXINAX_clean	422521	740440	0.570635	13.6331
AXIPEE01_clean	2.27852e+06	1.3733e+06	1.65915	14.5526
AXIPEE02_clean	1.09363e+06	576755	1.89617	14.333
AXIPEE03_clean	1.00207e+06	578718	1.73154	14.2891
AXOHIE_clean	151746	36842.1	4.11882	13.0671
AXUBAW_manual	1.76277e+06	1.8217e+06	0.967655	14.4735
AXUBOL_clean	592422	315790	1.876	14.004
AXUDII04_clean	924669	469535	1.96933	14.2617
AXUHEH_clean	419537	272455	1.53984	13.7124
AXUPEO_clean	1.10088e+06	329357	3.34253	14.3872
AYAWEE_clean	1.10121e+06	142377	7.73446	14.5412
AYOQEM_clean	4.32554e+06	3.89741e+06	1.10985	14.6532
AYOYEU_clean	660473	102487	6.44446	14.3335
AYOYOE_clean	469036	13157.4	35.6481	16.0444
AYUJIP_clean	321387	278251	1.15503	13.4157
AZAFIS_clean	3.54078e+06	2.04083e+06	1.73497	14.6328
AZAWAB_clean	1.74402e+06	860081	2.02774	14.4947
AZILEC_clean	385973	86373.7	4.46864	13.9098
AZIXUD_clean	1.5152e+06	766352	1.97717	14.4526
BABREE_clean	2.31219e+06	1.89666e+06	1.21908	14.5482
BACMOH10_clean	723241	32215.8	22.4499	15.1382
BACMOH_clean	961239	235027	4.0899	14.3654
BADJAU_clean	262479	2919.25	89.9131	19.1818
BAEDTA01_clean	859336	500215	1.71793	14.2147
BAKFAV_clean	1.31609e+06	541476	2.43056	14.4198
BAKGIF_manual	1.89385e+06	1.08835e+06	1.74011	14.5102
BAKJII_clean	3.0144e+06	2.00955e+06	1.50004	14.6046
BAKJOO_clean	2.5899e+06	1.66688e+06	1.55374	14.5775
BAKYOE_clean	2.80822e+06	1.53176e+06	1.83333	14.5968
BALPAH_clean	227134	66517.1	3.41467	13.3469
BALPEL_clean	263360	46694	5.64013	13.7659
BALPIP_clean	285162	119352	2.38926	13.4369
BAQWIC_clean	2.69439e+06	1.63499e+06	1.64795	14.5865
BAQWOI_clean	262384	79902.4	3.2838	13.468
BARZAW_clean	112569	37991.6	2.963	12.5
BARZIE_clean	200264	49948.9	4.00938	13.3149
BARZOK_clean	211251	48471.7	4.35823	13.4173
BAWROI_clean	989703	3.29469e+06	0.300393	14.2266
BAXFIR01_clean	322806	21952.6	14.7047	14.7739
BAXFIR02_clean	837390	89287.7	9.37856	14.5474
BAXFUD_clean	554304	76860.5	7.21181	14.3116
BAXGAK_clean	558131	88423.6	6.31201	14.2564
BAXREY_clean	156463	37048.1	4.22324	13.1163
BAZGAM_clean	704546	207154	3.40108	14.1959
BAZGEQ_clean	725540	1.24551e+06	0.582522	14.0614
BEFKUU_clean	1.29994e+06	498984	2.60518	14.421
BEFLAB01_clean	805461	369680	2.17881	14.2029
BEFLEF_clean	1.87876e+06	618579	3.03723	14.5357
BEFLUV_clean	1.19048e+06	607923	1.95826	14.3689
BEFMAC_clean	1.17819e+06	427498	2.75602	14.3916
BEFNIL_clean	1.47471e+06	678901	2.1722	14.4494
BEFNOR_clean	938770	265698	3.53322	14.3335
BEGBOG_clean	809884	162609	4.98057	14.3381
BEGDEY_clean	1.63059e+06	261199	6.24272	14.5781
BELJIL_clean	971093	417795	2.32433	14.2986
BELVEV_charged	2.71958e+06	1.33764e+06	2.03312	14.594
BENZOL_clean	844424	310004	2.72391	14.2518
BENZUR_clean	708416	213040	3.32527	14.1946
BEPBAB_clean	1.32549e+06	479116	2.76654	14.4322
BEPRIZ_clean	3.36433e+06	2.61021e+06	1.28891	14.6199
BEPVEZ_clean	815616	227191	3.58999	14.2759
BEPVID_clean	403565	109041	3.70104	13.8723
BEPVOJ01_clean	506592	97969.4	5.17092	14.1319
BEPVOJ_clean	343929	55923.1	6.15004	13.9946
BERFIP_clean	511693	85272.8	6.00066	14.1956
BETGEO_clean	823625	533321	1.54433	14.1844
BETGOY_clean	2.8012e+06	1.86337e+06	1.5033	14.5916
BEVQID_clean	965351	160655	6.00886	14.4432
BEVRAW_clean	217917	182897	1.19148	12.9648
BEWCUD_clean	2.72828e+06	4.9148e+06	0.555115	14.5727
BEWVEG_clean	1.99992e+06	773059	2.58702	14.5409
BEXSII_clean	2.0512e+06	1.35422e+06	1.51467	14.5256
BEXTUV_clean	1.72941e+06	208960	8.27628	14.6352
BEXVAD01_clean	3.3022e+06	604018	5.46706	14.6681
BEXVAD_clean	1.80916e+06	222274	8.13934	14.6383
BEXVEH_clean	5.84351e+06	4.1456e+06	1.40957	14.6879
BEZDUH_clean	661909	270035	2.45119	14.1087
BIBBUL_clean	164562	2689.92	61.1772	18.4076
BIBXIV_clean	1.54243e+06	1.01093e+06	1.52574	14.4464
BIBXOB_clean	643518	925645	0.695211	13.9875
BICPOT_clean	4.45536e+06	2.01068e+06	2.21585	14.6669
BIFGOO_clean	1.10245e+06	800187	1.37775	14.3178
BIHMUC_clean	411194	50879.6	8.08171	14.2559
BIJFAD_clean	708388	417864	1.69526	14.1067
BIJJOV_clean	989272	119498	8.27854	14.5376
BINMIW_clean	2.947e+06	1.59281e+06	1.85019	14.6055
BINSAU_clean	1.21628e+06	2.38117e+06	0.510793	14.3299
BIPBAF_clean	5.61698e+06	4.45813e+06	1.25994	14.6831
BIQHEQ_clean	484919	106753	4.54243	14.0615
BIQRIE_clean	1.11223e+06	206523	5.38551	14.4623
BIRGIU_clean	779246	347201	2.24437	14.1887
BIRLIZ_clean	318685	49490.2	6.43936	13.9788
BIRMUM_clean	247543	110047	2.24943	13.2712
BIRSEC_clean	1.62745e+06	869700	1.87128	14.4714
BIRSIG_clean	1.56559e+06	722217	2.16775	14.4674
BIYSUZ_clean	786144	661926	1.18766	14.1413
BIYTOU_clean	2.67045e+06	1.63074e+06	1.63757	14.5847
BOCTEU01_clean	567196	260732	2.1754	13.9942
BOCTOE01_clean	489198	405705	1.2058	13.8148
BOCTOE02_clean	736103	420812	1.74924	14.1321
BOCTOE03_clean	807601	441668	1.82852	14.1874
BOCTOE04_clean	709787	360862	1.96692	14.1226
BOCTOE05_clean	719945	314342	2.29032	14.148
BOCTOE_clean	517240	242982	2.12871	13.9266
BODPAN_clean	2.5526e+06	2.11112e+06	1.20912	14.5692
BOHGOU_clean	107510	931.601	115.403	19.8976
BOHJOZ_auto	642181	166904	3.84761	14.1728
BOHWOM_clean	2.62768e+06	1.59774e+06	1.64462	14.5817
BOJDAG_clean	1.1016e+06	379812	2.90038	14.3718
BOKQEZ_clean	3.23581e+06	1.57471e+06	2.05486	14.6232
BOLPAU_clean	2.77579e+06	1.56126e+06	1.77792	14.5939
BOLZIN_clean	1.05629e+06	1.54176e+06	0.68512	14.2733
BOMCUB_charged	3531.71	465.329	7.58969	14.3305
BONWIL_clean	415953	9342.25	44.5239	16.6329
BOPHEV_clean	755530	142233	5.31191	14.3265
BOPHIZ_clean	2.7707e+06	1.19379e+06	2.32093	14.6015
BOQYUD_clean	473607	1705.05	277.766	21.8296
BORBEQ_clean	241588	75111.9	3.21638	13.3795
BOWQAG_SL	10098.5	22.7658	443.582	16.1839
BOWRAH_clean	2.90331e+06	1.40468e+06	2.06688	14.6059
BOWSOW_clean	4.85924e+06	3.02157e+06	1.60818	14.6711
BOXYIY_clean	602471	303059	1.98796	14.0223
BUBWOM_clean	265231	58610.1	4.52535	13.6343
BUCSAU_clean	989232	164511	6.01316	14.4507
BUCSEY_clean	297493	51298.5	5.79926	13.8676
BUCSIC01_clean	1.1109e+06	182071	6.10144	14.4868
BUCVAY_clean	206577	47935.2	4.30952	13.3899
BUCVIG_clean	202879	44631.8	4.54562	13.4097
BUDDIO_clean	591.101	56.5798	10.4472	14.742
BUFNEW_charged	991045	604870	1.63844	14.2804
BUFNOG_charged	1.41968e+06	1.01408e+06	1.39996	14.4157
BUPFAU_clean	536266	217624	2.46419	13.9758
BUQWER_clean	398495	136536	2.91861	13.7927
BURHUS_clean	688765	316041	2.17935	14.1167
BURJOO_clean	648716	221461	2.92925	14.1247
BUSQIQ_clean	6.04795e+06	1.55844e+06	3.88077	14.7077
BUSRUE_clean	1.31988e+06	634414	2.08047	14.4103
BUVWOF03_clean	294459	171121	1.72077	13.3888
BUVYEX_clean	220448	136626	1.61352	13.0451
BUXNOZ_clean	5.92451e+06	4.7387e+06	1.25024	14.6881
CABDER_clean	475403	112032	4.24347	14.0269
CABJOH_clean	2.8521e+06	1.64592e+06	1.73283	14.5981
CACBUG_clean	263758	49398	5.33945	13.7303
CACNOM_clean	2.28188e+06	858298	2.65861	14.5706
CADPII_clean	1.76669e+06	783596	2.2546	14.5033
CADZIT_clean	269721	57756	4.67	13.6655
CAGXIU_clean	1.36879e+06	413237	3.31237	14.4583
CAHQAG_clean	1.50977e+06	91919.6	16.4249	14.8218
CAHQOS_clean	1.4741e+06	611516	2.41056	14.4557
CAHVAJ_clean	2.15619e+06	809072	2.66502	14.559
CAJBUN_clean	115921	42663.7	2.71709	12.4729
CAJHUS03_clean	21149.4	1057.43	20.0008	15.3096
CAJHUS04_clean	19194.8	938.897	20.444	15.3154
CAJHUS_clean	33061.4	769.725	42.9523	16.7925
CAJLEH_clean	697639	138750	5.02803	14.2786
CAJWIV_ion_b	362314	99053.7	3.65776	13.7874
CAMROA_clean	1.99091e+06	1.40539e+06	1.41663	14.5162
CANROA_clean	1.47993e+06	644623	2.2958	14.4538
CAQCAZ_clean	1.41114e+07	5.67925e+06	2.48473	14.7451
CAVMIX_clean	1.3977e+06	768387	1.819	14.4222
CAVMOD_clean	721470	458631	1.57309	14.111
CAVNOE_clean	5.8442e+06	2.26743e+06	2.57745	14.6961
CAVSUP_clean	919265	631693	1.45524	14.2371
CAVTAW_clean	43145.1	78946.2	0.546512	10.3821
CAVVUS_clean	2.1006e+06	1.45584e+06	1.44287	14.53
CAWDOU02_clean	1.81426e+06	1.08508e+06	1.67201	14.4973
CAXPIC_clean	67535.2	694.766	97.2057	18.9786
CAXTAY_clean	1.59118e+06	1.18332e+06	1.34468	14.4516
CAXTEC_clean	3.27125e+06	2.26481e+06	1.44438	14.6173
CAXXEG_clean	614295	194576	3.15709	14.1069
CAXZOS_clean	1.7369e+06	918386	1.89125	14.4904
CAXZUY_clean	1.77045e+06	861816	2.05433	14.4993
CAYCAI_clean	129449	106722	1.21296	12.2495
CAYDEN_clean	2.03836e+06	934615	2.18096	14.5372
CAYDIR_clean	1.29205e+06	531188	2.43238	14.4136
CAYDUD_clean	1.30162e+06	480322	2.70988	14.4246
CAZFOA_clean	2.18518e+06	250821	8.71209	14.6719
CAZGOZ_clean	568183	144614	3.92896	14.1108
CAZNOI_charged	3.64043e+06	2.95472e+06	1.23207	14.6311
CECVAI_clean	1.01578e+06	1.27503e+06	0.796673	14.259
CEGDUO_clean	189114	39247.8	4.81848	13.3912
CEGFAW_clean	319167	72544.8	4.39958	13.7655
CEHLAD_clean	5.41882e+06	4.54797e+06	1.19148	14.6791
CEJCAW_clean	1.35925e+06	469712	2.89379	14.444
CEJZAU_clean	1.56337e+06	755736	2.06867	14.4645
CEKROB_clean	151867	36705.1	4.1375	13.0714
CELKEL_clean	237613	26027.1	9.12944	14.1341
CELZEA_clean	2.60938e+06	1.51727e+06	1.71979	14.5815
CELZIE_SL	273470	59213.4	4.61837	13.6702
CESFIQ_clean	3.59947e+06	2.68207e+06	1.34205	14.6307
CESFOW_clean	3.8599e+06	2.44957e+06	1.57574	14.6431
CEXJOF_clean	1.37473e+06	618258	2.22356	14.4283
CIFDUS_clean	1.03994e+06	577049	1.80217	14.3082
CIFJAE_clean	3.59644e+06	1.93573e+06	1.85793	14.6364
CIGXIA_manual	5.01842e+06	3.33106e+06	1.50655	14.6737
CIMTAV_charged	389801	188642	2.06635	13.6959
CIPCUB_clean	911500	477913	1.90725	14.2522
CIPLIX_clean	979799	400166	2.44848	14.3075
CIPREZ_charged	143904	13628	10.5595	14.1584
CIPRID_charged	134884	17576.8	7.674	13.6443
CIQQIE_clean	845804	394894	2.14185	14.226
CIQYUX_clean	11224.7	14.5271	772.673	16.3491
CIRTUU_clean	5.22945e+06	6.19936e+06	0.843547	14.6728
CISMEY01_clean	351069	1675.79	209.495	21.392
CISMEY_clean	360897	4616.57	78.1743	18.3353
CISMIC_clean	58067.2	1186.08	48.9574	17.5751
CISXEJ_clean	366842	179745	2.0409	13.6394
CITZIP_manual	4.00656e+06	1.71823e+06	2.3318	14.6557
CIVTEH_clean	251266	79255.1	3.17034	13.4117
CIWREG_clean	1.92789e+06	1.62249e+06	1.18823	14.5032
CIWRIK_clean	1.78558e+06	1.62423e+06	1.09934	14.4802
CIWROQ_clean	2.18116e+06	1.83606e+06	1.18796	14.5342
CIWRUW_clean	2.167e+06	1.81224e+06	1.19576	14.5328
CIWSAD_clean	2.0559e+06	1.71794e+06	1.19673	14.5199
CIWYUD_clean	1.94697e+06	879450	2.21386	14.527
CIWZEP_clean	421485	171375	2.45943	13.7967
CIWZIT_clean	414592	161914	2.56058	13.7923
CIXBUH_clean	1.9632e+06	1.6463e+06	1.19249	14.5081
CIXCAO_clean	2.32428e+06	1.8499e+06	1.25643	14.55
CIYZUG_clean	272165	37597.9	7.23883	13.9757
CIZPOS_clean	1.25378e+06	608060	2.06193	14.3915
COBWEV_clean	414301	449967	0.920736	13.6459
COCMOY_clean	1.04169e+06	2.58526e+06	0.402933	14.256
COCMUE_clean	2.40521e+06	3.91343e+06	0.614606	14.5467
COCNAL_clean	2.63138e+06	5.08741e+06	0.517234	14.5647
COCNEP_clean	4.68818e+06	4.08539e+06	1.14755	14.6632
CODGAE_clean	1.32979e+06	477309	2.78602	14.4339
CODJUC_clean	1.89835e+06	41237.3	46.0347	15.3857
CODMUF_clean	1.38788e+06	413131	3.35942	14.4638
CODNAM_clean	3.03633e+06	1.39131e+06	2.18236	14.6149
CODSUL_clean	261232	60032.1	4.35155	13.6
COJGEO_clean	1.74714e+06	1.05788e+06	1.65154	14.4865
COJMIZ_clean	2.07895e+06	1.30725e+06	1.59032	14.5303
COKFAK_clean	183854	45908.1	4.00483	13.2325
COKMEW_clean	3.22741e+06	4.83085e+06	0.668084	14.6054
COKMIA_clean	3.51571e+06	4.92274e+06	0.714177	14.62
COKMOG_clean	5.41859e+06	5.2939e+06	1.02355	14.6778
COKNAT_clean	7.56684e+06	6.72067e+06	1.12591	14.7073
COKPEZ_clean	4.57202e+06	4.42566e+06	1.03307	14.6592
COKPID_clean	3.35154e+06	4.94484e+06	0.677786	14.6119
COKPOJ_clean	3.58605e+06	4.83829e+06	0.741182	14.6234
COKPUP_clean	6.58734e+06	5.89203e+06	1.11801	14.6964
COKQAW_clean	3.97913e+06	4.74531e+06	0.838538	14.6396
COKQEA_clean	3.33649e+06	4.41714e+06	0.75535	14.6121
COKQIE_clean	4.50715e+06	5.19714e+06	0.867237	14.656
COKQOK_clean	6.15401e+06	5.31917e+06	1.15695	14.6909
COKROL_clean	1.22009e+06	405735	3.0071	14.4121
COKRUR_clean	1.8839e+06	1.17962e+06	1.59703	14.5057
COLPEA_clean	546812	11004.7	49.6892	16.5699
COMDOY_clean	4.32312e+06	1.46334e+06	2.95427	14.6705
COMNAU_clean	300600	33590.3	8.94901	14.2092
COQLAX_clean	194205	51227.7	3.79103	13.2506
COQNIF_clean	3.75106e+06	2.51547e+06	1.4912	14.6382
COSWEO_clean	90795.8	135991	0.66766	11.5507
COTYIV_clean	2.20812e+06	2.95914e+06	0.746204	14.529
COVJAA_clean	88740.5	21283.6	4.16943	12.5781
COVPAG_clean	657321	350839	1.87357	14.0711
COWRAJ_clean	475510	120882	3.93366	14.0035
COWREN_clean	810929	139777	5.8016	14.3768
COWRIR_clean	445427	104245	4.27289	13.9881
COWROX_clean	641571	143769	4.46252	14.2081
COXQUB_clean	984492	64697.4	15.2169	14.7967
COXXIX_clean	1.24552e+06	926629	1.34414	14.3663
CUCKIV_charged	900475	330443	2.72505	14.2817
CUFFEP_clean	1.02424e+07	8.67493e+06	1.18069	14.7265
CUGFAN01_clean	240517	368.277	653.089	23.65
CUGFAN_clean	180875	6305.76	28.684	16.2412
CUGFOB_clean	335602	16940	19.8112	15.1992
CUGFUH_clean	183926	299.787	613.523	23.1479
CUGVUX_clean	803618	59361.8	13.5376	14.7259
CUGXAF_clean	1.47044e+06	773099	1.902	14.4412
CUKXIR_clean	1.59777e+06	369913	4.31931	14.5268
CUMJEB_clean	4.28752e+06	2.82851e+06	1.51582	14.6559
CUMLUT_clean	6.12199e+06	3.76457e+06	1.62621	14.6935
CUMQOQ_clean	1.85732e+06	771207	2.40833	14.5195
CUNFOH01_clean	6.93643e+06	7.12009e+06	0.974205	14.6998
CUNFOH_clean	5.4414e+06	6.74757e+06	0.806424	14.6766
CUPHIG_clean	4.87247e+06	4.10379e+06	1.18731	14.6679
CUPHUS_clean	1.51802e+06	956726	1.58668	14.4429
CUQRIR_clean	550540	237739	2.31574	13.9835
CUQROX_clean	592687	204774	2.89435	14.0692
CUQRUD_clean	1.60321e+06	803199	1.99603	14.4701
CUQSAK_clean	1.69856e+06	1.01969e+06	1.66576	14.4789
CURBOH_clean	1.99037e+06	1.70167e+06	1.16966	14.5112
CUSDIE_charged	6.1647e+06	4.06479e+06	1.51661	14.6934
CUSYAR_clean	718796	1.00564e+06	0.714767	14.0626
CUSZIB_clean	4.30133e+06	3.10005e+06	1.3875	14.6551
CUTFUT_charged	467292	188299	2.48165	13.8785
CUTGEF_clean	1.84386e+06	880010	2.09528	14.5109
CUTGII_clean	1.20834e+06	730239	1.65472	14.3646
CUVGIK_clean	1.52499e+06	473195	3.22276	14.487
CUVGOQ_clean	1.84156e+06	845670	2.17763	14.5123
CUXFIL_clean	1.71785e+06	566067	3.03471	14.5139
CUXFUX_clean	1.54584e+06	540642	2.85927	14.4814
CUXLEO_clean	583859	392097	1.48907	13.969
CUYHIO_clean	65418.9	314.338	208.116	19.8197
CUYRUK_clean	614085	26368.5	23.2886	15.2307
CUZBUW_clean	1.15944e+06	280691	4.13067	14.4321
DABFET_clean	266425	100512	2.65068	13.4015
DABFIX_clean	380353	93280.1	4.07754	13.8635
DABMUR_clean	3.70701e+06	3.74597e+06	0.9896	14.6311
DACYUE_clean	6.74191e+06	5.26669e+06	1.2801	14.6993
DADLEC_clean	340254	171508	1.9839	13.5636
DADXUE_clean	813055	153259	5.30511	14.3547
DAFHID_clean	502942	101662	4.94719	14.112
DAFHOJ_clean	955886	156931	6.09114	14.4435
DAFJOM_clean	826455	235092	3.51545	14.2783
DAFSEL_clean	197559	1691.84	116.771	20.1561
DAGJED_clean	230609	57693.2	3.99715	13.4441
DAJBOI_clean	325663	68948.3	4.7233	13.8147
DAJHOM_manual	388220	58113.8	6.68034	14.1107
DAKHUU_clean	2.07062e+06	856206	2.41836	14.5454
DAKVIW_clean	3.86406e+06	3.20838e+06	1.20437	14.6393
DALVAQ_clean	995535	263701	3.77524	14.3661
DAMDUT_clean	2.44952e+06	1.90512e+06	1.28576	14.5618
DANROC_clean	421891	107030	3.94182	13.9246
DANZAV_charged	2.51273e+06	1.45879e+06	1.72248	14.5742
DANZID_charged	2.09331e+06	1.30367e+06	1.6057	14.5323
DANZOJ_neutral	1.24322e+06	756011	1.64444	14.3752
DAPBED_clean	3.24241e+06	2.59951e+06	1.24732	14.6134
DAPBIH_neutral	259299	290218	0.893464	13.1381
DAPHOU_clean	6.53745e+06	4.86782e+06	1.34299	14.6972
DAPXID_ion_b	840052	636956	1.31885	14.1845
DARBUU_clean	731749	736791	0.993156	14.0887
DARJOX_clean	1.23604e+06	431771	2.86273	14.4119
DARJUD_clean	1.15519e+06	394350	2.92935	14.3903
DAWBIO_clean	1.89381e+06	844645	2.24214	14.5208
DAWBOU_clean	2.63889e+06	1.14288e+06	2.30898	14.5927
DAWCIP_clean	1.76458e+06	1.05022e+06	1.6802	14.4899
DAWDAI_clean	242103	46253.6	5.23425	13.6527
DAXHIV01_clean	3.53408e+06	2.94082e+06	1.20173	14.6264
DAXHIV_clean	3.01479e+06	2.67103e+06	1.1287	14.5996
DAXHUH01_clean	3.22759e+06	2.6911e+06	1.19936	14.6121
DAXHUH_clean	3.40982e+06	2.85094e+06	1.19603	14.6208
DAXKOE_charged	1.2266e+06	259523	4.72638	14.4687
DAYCAI_clean	5.84098e+06	1.57813e+06	3.70121	14.7039
DEBGIA_clean	504418	94781.1	5.32193	14.1404
DEBNUU_clean	56573.5	418.666	135.128	19.0828
DEGJIK_clean	556287	90892.4	6.12027	14.2425
DEJCIF_clean	2.05302e+06	784593	2.61667	14.5474
DEJJIN_clean	2.09304e+06	1.69502e+06	1.23482	14.5251
DEJRUH_clean	314826	57509.1	5.47437	13.8702
DEKHEH_clean	264050	78370.8	3.36924	13.4849
DEKHUX_clean	2.36254e+06	1.58511e+06	1.49046	14.5576
DEKPEP_clean	1.85815e+06	285992	6.49721	14.607
DEKPUF_clean	2.96385e+06	1.84031e+06	1.61052	14.6032
DEMLAJ_clean	156306	26740.8	5.84522	13.4104
DEPSEW_clean	1.47708e+06	475366	3.10725	14.475
DEPTOH_clean	1.50951e+06	495194	3.04832	14.4796
DEQVIF_clean	1.00956e+06	399383	2.52779	14.3233
DEYJIC_clean	678460	200894	3.37721	14.1749
DEYLUQ_clean	1.67727e+06	733243	2.28746	14.49
DEYNIG_clean	579166	354352	1.63443	13.9729
DEYXIQ_clean	1.07978e+06	180725	5.97471	14.4745
DIBPIP_clean	510911	86267.8	5.92238	14.1894
DIBQEM_clean	1.39618e+06	413775	3.37425	14.466
DIBXAO_clean	495888	278912	1.77793	13.8692
DIDBAV_clean	1.72775e+06	1.00302e+06	1.72255	14.485
DIDBEZ_clean	1.99733e+06	1.16992e+06	1.70724	14.5229
DINNIZ_clean	1.12087e+06	583548	1.92079	14.3439
DIRBIP_clean	2.84889e+06	1.08064e+06	2.63631	14.6108
DISSUU_clean	1.06896e+06	327496	3.26406	14.3736
DITSIK_clean	812376	296096	2.74362	14.2341
DITYEM_clean	724143	62125.9	11.656	14.629
DITYOW_clean	3.19647e+06	1.55745e+06	2.05237	14.6213
DIVGIA_clean	237104	76925.4	3.08226	13.3423
DIVNAY_clean	1.74867e+06	762685	2.29278	14.5014
DIVPUU_clean	2.05065e+06	1.21809e+06	1.6835	14.5289
DIWMON_clean	780953	407077	1.91844	14.1738
DIXKOL_clean	2.06294e+06	896323	2.30156	14.5423
DIXNUV01_clean	1.9844e+06	244718	8.10894	14.6496
DIYKAZ_clean	604782	105384	5.73886	14.256
DIYTEM_clean	707126	208392	3.39325	14.1973
DOCKOW_clean	862569	364388	2.36717	14.2458
DOFTID_clean	6.87234e+06	6.3285e+06	1.08593	14.6997
DOFTOJ_clean	6.34059e+06	4.87899e+06	1.29957	14.6944
DOGBAE_clean	3.81313e+06	3.957e+06	0.963642	14.6349
DOGZIJ_clean	597311	149068	4.00696	14.1436
DOHXUV_clean	255162	72326.1	3.52794	13.4736
DOKHUH_clean	527106	103645	5.0857	14.1471
DOLXOR01_clean	2.15814e+06	2.71045e+06	0.796229	14.5243
DOLXOR_clean	2.01515e+06	2.49834e+06	0.806594	14.5071
DONNAW_clean	6.27902e+06	3.26631e+06	1.92236	14.6976
DONNEA_clean	4.66563e+06	2.2141e+06	2.10724	14.671
DONNIE_clean	7.5905e+06	4.11762e+06	1.84342	14.7114
DONXUB_clean	1.53265e+06	565370	2.71089	14.4752
DOPHOH_clean	5.03164e+06	3.28669e+06	1.53091	14.6742
DOPHUN_clean	5.14923e+06	3.59775e+06	1.43124	14.6758
DORFOG_clean	966000	237007	4.07582	14.3667
DORFUM_clean	383263	114299	3.35316	13.802
DOTFID_clean	1.77977e+06	1.02213e+06	1.74124	14.4937
DOTTEM_clean	6.53905e+06	3.54729e+06	1.84339	14.7004
DOTWAL_clean	331352	81474.1	4.06696	13.7592
DOYBEA_clean	5.01043e+06	3.14614e+06	1.59257	14.6742
DUBJUH_clean	2.88414e+06	1.71241e+06	1.68426	14.5994
DUBKAO_clean	3.34688e+06	1.73764e+06	1.92611	14.6268
DUBWON_clean	7.09561e+06	3.98874e+06	1.77891	14.7062
DUDKOE_clean	6.67757e+06	5.38594e+06	1.23981	14.6983
DUFXOT_clean	956591	8178.1	116.97	17.7401
DUJRAD_clean	2.96491e+06	1.65171e+06	1.79505	14.6057
DUKNEE_clean	221787	42952.5	5.16355	13.5748
DUKNII_clean	193359	47340.7	4.08442	13.2936
DUKYOZ_clean	2909.1	26.3707	110.316	15.1719
DULCAQ_clean	162472	55071.3	2.95022	12.9154
DUNJON_clean	388413	160725	2.41664	13.7255
DUNXUH01_clean	1.59692e+06	899324	1.77569	14.4634
DUNXUH21_clean	1.59232e+06	879078	1.81135	14.4635
DUNYOC_clean	1.14225e+06	946534	1.20678	14.3268
DUPJAB_clean	1.61891e+06	1.20976e+06	1.33822	14.4567
DUPKAC_clean	2.27021e+06	3.31676e+06	0.684466	14.5345
DUQSEO_clean	1.74378e+06	373797	4.66506	14.5548
DUSHEG_clean	2.7344e+06	1.48337e+06	1.84336	14.5922
DUSHIK_clean	3.2585e+06	1.32383e+06	2.46142	14.6294
DUVNIS01_charged	1.2461e+06	834514	1.4932	14.3712
DUVNIS_charged	1.36599e+06	985328	1.38633	14.4018
DUWFAE_clean	203880	7388.74	27.5934	16.0807
DUWFOS_clean	616678	253182	2.43571	14.065
DUWRAQ_clean	2.27403e+06	706379	3.21927	14.5798
DUWRIY_clean	978193	167793	5.82976	14.4402
DUWROE_clean	1.49283e+06	239040	6.24513	14.5608
DUWRUK_clean	1.45113e+06	403292	3.5982	14.4832
DUWSAR_clean	2.87694e+06	2.56053e+06	1.12357	14.5911
DUXLUF01_clean	8321.29	70.0551	118.782	15.8313
DUXLUF02_clean	128636	622.615	206.605	21.1598
DUXSIA_clean	268123	48669	5.50911	13.7628
DUYVEA_clean	160529	23662.3	6.78416	13.591
DUZPUL_clean	6.68236e+06	4.97201e+06	1.34399	14.699
DUZWOM_clean	323155	58518.8	5.52224	13.8926
EBATUY_clean	422555	105433	4.00781	13.9313
EBAVIP_clean	348687	65912.1	5.29019	13.9192
EBAVOV_clean	317174	60069.5	5.28012	13.8546
EBAWIQ_clean	216129	32290.5	6.69327	13.7692
EBEMEE_clean	454881	78202.9	5.81668	14.1225
EBEMII_clean	415433	76144	5.45589	14.0428
EBIHII_clean	3.46887e+06	1.91861e+06	1.80801	14.6307
EBIMEJ_clean	1.09335e+06	217598	5.02465	14.4445
EBIPIQ_clean	625388	49710.9	12.5805	14.6604
EBIPOX_clean	2.70844e+06	1.7863e+06	1.51623	14.5855
EBISAM_clean	491350	69018.6	7.11909	14.2563
EBISEQ_clean	463791	67089.6	6.91302	14.2158
EBITAL01_clean	424713	92864.7	4.57346	13.9822
EBITAL_clean	355018	75350.7	4.71155	13.8749
EBOBIJ_clean	2.17386e+06	1.39648e+06	1.55667	14.5402
EBOXEA_clean	1.0491e+06	672843	1.5592	14.3029
EBUQIB_clean	550891	230169	2.39342	13.9892
ECAHEX_clean	400095	160957	2.48573	13.7567
ECAHOH_clean	354700	133322	2.66047	13.6712
ECASAD_clean	294757	80807	3.64767	13.6174
ECASOS_clean	27050.6	100.512	269.127	17.822
ECEBEW_clean	277478	124485	2.22901	13.3893
ECEDAU_clean	258933	112476	2.30213	13.3265
ECEZAO_clean	1.14538e+06	305838	3.74506	14.4151
ECIWIW_clean	489810	243928	2.00801	13.8773
ECIWOC_clean	1.1626e+06	495637	2.34566	14.3729
ECIWUJ_clean	3531.39	97.6937	36.1476	15.0951
ECIYEU_clean	1.66995e+06	521256	3.20371	14.5107
ECOGEI_clean	344791	100579	3.42807	13.7251
ECORIX_clean	4.5887e+06	783716	5.85506	14.7024
ECOROD_clean	3.86819e+06	539925	7.16431	14.7018
ECUTON_clean	1.53032e+06	22518.6	67.9581	15.9775
EDAFUM_clean	129271	11176	11.5669	14.2938
EDAGAT_clean	222340	18602.3	11.9523	14.4544
EDAGEX_clean	148995	10346	14.4012	14.7289
EDAPIK_clean_h	724076	597113	1.21263	14.0939
EDAVOV_clean	1.36751e+06	861009	1.58827	14.4081
EDECOG_clean	2.12781e+06	4.08336e+06	0.521092	14.5156
EDIKEH_clean	1.79477e+06	340791	5.26646	14.5741
EDIKIL_clean	1.60787e+06	1.43116e+06	1.12347	14.4493
EDOMAM_clean	2.85844e+06	2.03318e+06	1.4059	14.5939
EDUTIG_clean	1.01031e+06	1.61222e+06	0.626656	14.2498
EDUVEE_clean	3.73263e+06	2.78856e+06	1.33855	14.6359
EDUVOO_clean	535959	1.24875e+06	0.429195	13.8318
EFAYEQ_clean_h	944993	1.28046e+06	0.738009	14.2208
EFAYIU_clean	565046	999691	0.565221	13.8833
EFEGOM_clean	3.82207e+06	1.78925e+06	2.13613	14.6477
EFESEP_clean	932564	627543	1.48606	14.2455
EFESOZ_clean	849463	528211	1.60819	14.2037
EFIMOV_clean	1.33932e+06	458537	2.92087	14.4402
EFIMUB_clean	366673	172466	2.12606	13.6474
EFOGOX_clean	321798	59877.9	5.37423	13.8744
EGELUY01_manual	5.22171e+06	3.94845e+06	1.32247	14.6764
EGELUY_SL	4.82872e+06	3.52789e+06	1.36873	14.6684
EGOZAB_clean	1.48256e+06	950575	1.55964	14.4346
EHALOP_manual	4.70958e+06	3.51644e+06	1.3393	14.6654
EHEKUY_clean	235627	56186.4	4.19366	13.4907
EHIPOC_clean	253909	64523.2	3.93515	13.5222
EHUCOA_clean	536988	197961	2.71259	13.994
EHUSUX_clean	2.04781e+06	869514	2.35512	14.5417
EHUTAE_clean	2.21306e+06	1.28725e+06	1.71921	14.5473
EJAXIW_clean	773258	277140	2.79013	14.2118
EJONOH_clean	571647	169548	3.3716	14.078
EJOQUR_clean	2.77109e+06	2.17014e+06	1.27692	14.5863
EJOZOU_clean	974645	469612	2.07543	14.2903
EKADIF_clean	1.6363e+06	951515	1.71968	14.4693
EKEKOW_clean	1.93259e+06	1.03741e+06	1.86289	14.5179
EKIDEH_clean	2.81911e+06	1.68282e+06	1.67523	14.5952
EKIDIL_clean	2.18549e+06	1.63785e+06	1.33436	14.5373
EKIGIQ_clean	851104	196520	4.33088	14.3281
EKOPIE_clean	3.88366e+06	3.15806e+06	1.22976	14.6403
EKOPOK_clean	3.59916e+06	2.23424e+06	1.61091	14.6337
ELEREU_clean	2.33753e+06	1.43922e+06	1.62417	14.5576
ELERIY_clean	3.45772e+06	2.67094e+06	1.29457	14.6242
ELIJUF_clean	1.08373e+06	286082	3.78819	14.3975
ELOFIU_charged	31259.9	265.568	117.71	17.7557
ELOHOE_clean	91615.9	29284.3	3.1285	12.3188
ELUQIM01_clean	37606.1	1047.76	35.8919	16.6205
ELUQIM13_clean	28912.4	741.27	39.0039	16.5203
ELUZES_clean	973063	1.23322e+06	0.789039	14.2377
EMAGAB_clean	438437	136915	3.20225	13.8898
EMEJUD_clean	238183	68341.1	3.4852	13.4029
EMICUZ_clean	369521	25102.5	14.7205	14.7758
EMIFOW_clean	1.03586e+07	1.14358e+07	0.905807	14.726
EMIGIR_charged	1.23289e+07	1.20011e+07	1.02731	14.7351
EMIGUD_charged	6.21059e+06	6.14038e+06	1.01143	14.6907
EMIHAK_charged	5.64807e+06	6.48775e+06	0.870573	14.6809
EMUBIZ_clean	4.13929e+06	3.66759e+06	1.12861	14.6478
EMUYAM_clean	195249	12250.6	15.938	14.9173
ENAFAB_clean	2.85808e+06	2.09578e+06	1.36373	14.5933
ENANIS_clean	696333	189535	3.6739	14.2047
ENESOH_clean	3.72887e+06	2.77815e+06	1.34221	14.6358
ENESUN_clean	2.47648e+06	2.2545e+06	1.09846	14.5611
ENISOK_clean	4.33933e+06	1.70639e+06	2.54299	14.667
ENISUQ_clean	2.57005e+06	1.09727e+06	2.34223	14.5884
EPECUZ_clean	498428	145618	3.42285	13.9956
EPEXUU_clean	247732	78245.9	3.16607	13.3973
EPEYAB_clean	360049	88520.2	4.06742	13.8224
EQERAU_clean	1.88816e+06	1.08569e+06	1.73912	14.5094
EQUCOI_clean	948975	213306	4.4489	14.3751
EQUNIP_clean	6.07133e+06	4.67055e+06	1.29992	14.6906
ERAHOV_clean	3.08822e+06	2.47114e+06	1.24972	14.6054
ERALUG_clean	2.56178e+06	1.63599e+06	1.56589	14.5755
ERAMUH_clean	7.77385e+06	3.57554e+06	2.17418	14.7147
ERIGER_clean	320908	149713	2.14349	13.5247
ERIRIG_auto	507011	1.32673e+06	0.38215	13.782
ERUFUS_clean	764679	292157	2.61736	14.1974
ERULEK_clean	2.43639e+06	1.92701e+06	1.26434	14.5604
ERUNOW_clean	2.75765e+06	1.56304e+06	1.76428	14.5926
ERUNUC_clean	2.92283e+06	2.23934e+06	1.30522	14.5965
ESARAT_clean	792464	152685	5.19018	14.3394
ESARUN_clean	686190	188232	3.64546	14.1957
ESEBOV_clean	524817	1.85709e+06	0.282602	13.8038
ESEDIQ_clean	643687	288695	2.22964	14.079
ESEQUO_clean	516615	140922	3.66597	14.0361
ESIDOB_clean	2.71374e+06	1.10856e+06	2.44798	14.5998
ESIWAF_clean	3.15683e+06	1.6473e+06	1.91637	14.6176
ESURER01_clean	2.18853e+06	1.03639e+06	2.11168	14.552
ESURER02_clean	2.33793e+06	1.07372e+06	2.17741	14.5672
ESURER03_clean	2.33879e+06	1.08224e+06	2.16107	14.5669
ESURER04_clean	2.32893e+06	1.08065e+06	2.15512	14.566
ESURER_clean	2.29013e+06	1.03244e+06	2.21818	14.5636
ESUSAO01_clean	1.81796e+06	652326	2.78688	14.5224
ESUSAO_clean	1.7966e+06	612429	2.93356	14.5228
ESUSIW_clean	1.9178e+06	891379	2.15149	14.522
ESUSOC01_clean	3.13883e+06	1.20232e+06	2.61064	14.6257
ESUSOC02_clean	3.17199e+06	1.50767e+06	2.10391	14.6208
ESUSOC_clean	2.88485e+06	1.04827e+06	2.75201	14.6144
ESUTAP_clean	2.6673e+06	1.26566e+06	2.10744	14.5916
ESUTIX_clean	2.67789e+06	1.19777e+06	2.23574	14.5942
ESUVAR01_clean	876107	322740	2.71459	14.2687
ESUVAR_clean	1.71905e+06	664800	2.58582	14.5037
ESUVOF_clean	2.37803e+06	1.05516e+06	2.25372	14.5719
ETAXUT_clean	2.15517e+06	1.95673e+06	1.10141	14.5297
ETEJIX01_clean	4.20931e+06	3.53255e+06	1.19158	14.6505
ETEJIX_clean	4.5941e+06	3.28835e+06	1.39708	14.6631
ETEMEX_clean	240440	47717.7	5.0388	13.6216
ETEXEI01_clean	2.82557e+06	1.73717e+06	1.62654	14.595
ETEXEI_clean	2.1971e+06	1.18554e+06	1.85324	14.5481
ETIXEM_clean	480402	94009.1	5.11017	14.0984
ETIXIQ_clean	624070	318765	1.95778	14.0433
ETIXOW_clean	3.98343e+06	1.42265e+06	2.80001	14.6597
ETIYEN_clean	1.82733e+06	762939	2.39512	14.5151
ETUWIA_clean	3.74097e+06	2.72542e+06	1.37262	14.6366
ETUXEW_clean	1.15771e+06	381806	3.0322	14.3946
EVEGOB_clean	1.98269e+06	1.37786e+06	1.43896	14.5156
EVEGUH_clean	2.21028e+06	1.3445e+06	1.64394	14.5456
EVOTIT_SL	735120	436681	1.68343	14.1278
EVUNOY_clean	315189	97852	3.22108	13.6273
EVUQOC_clean	546265	307887	1.77424	13.9409
EWEWUZ_charged	604452	98498.4	6.13666	14.2798
EWIDUK_SL	931267	226257	4.11598	14.3544
EWIPIL_clean	1.58336e+06	896187	1.76678	14.4607
EWUSOF_clean	1.58546e+06	1.92567e+06	0.823329	14.4373
EWUSUL_clean	1.29861e+06	1.43712e+06	0.903623	14.3687
EXAXAE01_clean	4.6411e+06	4.25734e+06	1.09014	14.6615
EXAXAE_clean	3.45742e+06	3.23063e+06	1.0702	14.6215
EXEQII_SL	4.05373e+06	2.54026e+06	1.59579	14.6497
EXIBUI_clean	1.3346e+06	389458	3.42682	14.454
EXIDEV_clean	770186	95516.8	8.06336	14.4672
EXOFIH_clean	8.70963e+06	4.18303e+06	2.08214	14.7213
EXOGAB_clean	1.36427e+06	156292	8.72902	14.612
EXOTOB_clean	3.7836e+06	2.46346e+06	1.53589	14.6399
EXOTUH_SL	1.6213e+06	700566	2.31427	14.4812
EXUHEM_clean	537689	94615.9	5.68286	14.1978
EXUHUC_clean	258567	137564	1.87962	13.2685
EYULOA_clean	648710	203421	3.189	14.1398
EZESAF_clean	200837	76072.6	2.64007	13.0993
EZOBUR01_clean	2.6369e+06	1.33769e+06	1.97123	14.5874
EZOFEF_clean	987951	401523	2.46051	14.3115
EZUCIM_clean	947810	443530	2.13697	14.2802
EZUCOS_SL	629828	134365	4.68744	14.2122
FABCUI_clean	514900	101107	5.09263	14.1351
FABFOF_ion_b	307876	5277.13	58.3416	17.6959
FABGOG_clean	944677	107513	8.78665	14.5475
FAFMAC_clean	2.09975e+06	735817	2.85363	14.5569
FAGQAI_clean	638906	1.15784e+06	0.551808	13.9738
FAGREM_clean	2.94377e+06	1.70267e+06	1.72891	14.6036
FAHQEN_clean	366430	47888.6	7.65172	14.1689
FAHQIQ_clean	2.54723e+06	1.54791e+06	1.64559	14.5757
FAHQIR_clean	349340	59593.3	5.86207	13.976
FAJYAS_clean	2.45287e+06	2.05551e+06	1.19331	14.5606
FAKHIK_clean	597675	136650	4.37378	14.1667
FALBAX_manual	397390	2.83097e+06	0.140373	13.5331
FALPOY_clean	2.7816e+06	1.41905e+06	1.96019	14.597
FALZAU_clean	1.52233e+06	535829	2.84108	14.4766
FALZEY_clean	1.59782e+06	1.26257e+06	1.26553	14.4509
FALZIC_clean	1.40316e+06	1.4755e+06	0.950973	14.3989
FALZOI_clean	1.39358e+06	1.37721e+06	1.01189	14.3982
FANQER_clean	968634	770439	1.25725	14.2544
FAPXIG_clean	8.32467e+06	4.48442e+06	1.85635	14.7175
FAPXOM_clean	8.26273e+06	4.57527e+06	1.80595	14.7168
FAQGIO_clean	665919	159991	4.16224	14.2093
FAQVEA_clean	357094	72107.8	4.95222	13.9022
FARFIO_clean	4.50918e+06	3.73673e+06	1.20672	14.6592
FARFOU_clean	4.95868e+06	4.01968e+06	1.2336	14.6702
FARFUA_clean	3.91803e+06	3.14384e+06	1.24626	14.6416
FARHIR_ion_b	1.08619e+06	391034	2.77773	14.362
FARHOX_ion_b	529544	205437	2.57764	13.9752
FASVIH_clean	5.43696e+06	3.15643e+06	1.7225	14.6834
FATKIV_clean	332811	135951	2.44803	13.5922
FATQID_clean	1.564e+06	5.51662e+06	0.283508	14.419
FAVDAK_clean	4.31791e+06	3.6077e+06	1.19686	14.6538
FAVDEO_clean	7.95129e+06	8.7731e+06	0.906326	14.7096
FAVFUG_clean	1.99042e+06	1.0319e+06	1.92889	14.5265
FAVKAP_clean	2.75911e+06	1.92091e+06	1.43635	14.5878
FAVKET_clean	642970	330185	1.9473	14.0616
FAWCEN02_SL	579969	129394	4.48221	14.1577
FAWCEN03_SL	695428	167924	4.14132	14.2294
FAYPAY_clean	1.06879e+06	2.08146e+06	0.513483	14.2724
FAYPEC_clean	1.21762e+06	689217	1.76667	14.3712
FAYQAZ_clean	876974	783522	1.11927	14.1984
FAZPED_clean	928850	464426	2	14.2651
FAZRAA_charged	531836	106690	4.98488	14.1449
FEBPUY_clean	2.22207e+06	1.15336e+06	1.92661	14.5519
FECCIZ_clean	1.11675e+06	296750	3.76327	14.4071
FECFAV_clean	2.81637e+06	2.35962e+06	1.19357	14.5882
FECJUT_clean	2.39288e+06	1.85708e+06	1.28852	14.5569
FECWOB01_clean	621286	107557	5.77636	14.2701
FEDJUU_charged	1.1124e+06	155081	7.17304	14.5241
FEFVES_clean	419123	73876.8	5.67327	14.0661
FEFZOF_clean	1.47465e+06	965364	1.52755	14.432
FEJDEE_clean	1.79459e+06	526544	3.40824	14.533
FEJDII01_clean	1.04406e+06	521542	2.00187	14.3175
FEJDII_clean	2.00378e+06	1.11035e+06	1.80464	14.5256
FEJKEM_clean	1.75706e+06	65720.4	26.7354	15.0363
FENVOL_charged	1.02021e+06	447845	2.27803	14.3181
FEPQEW_clean	453798	295749	1.5344	13.779
FERGUG_charged	455280	77269.3	5.89212	14.1288
FERHAN_clean	2.20465e+06	1.99694e+06	1.10402	14.5352
FERVEF_clean	1.93631e+06	538968	3.59263	14.5541
FERVIJ_clean	1.53931e+06	432834	3.55636	14.4982
FERVOP_clean	1.0146e+06	225784	4.49369	14.4006
FERVUV_clean	1.12496e+06	334692	3.36118	14.3956
FERWAC_clean	854347	396779	2.15321	14.2315
FESBEM_clean	761537	138938	5.48111	14.338
FESTUT_clean	1.31979e+06	296176	4.45609	14.4812
FEVREF_clean	287731	220008	1.30782	13.3133
FEVSAC_clean	46860.9	62955.1	0.744355	10.6038
FEWWEL_clean	4.26455e+06	2.13179e+06	2.00046	14.6599
FEWWIP_clean	2.50116e+06	1.0759e+06	2.32471	14.583
FEWXIQ_clean	871960	1.22159e+06	0.713793	14.1771
FEYJID_clean	2.57316e+06	1.42715e+06	1.80301	14.5801
FEZCIX_clean	48340.3	237948	0.203155	10.3433
FEZREJ_clean	3.80582e+06	3.47532e+06	1.0951	14.636
FIBHIJ_clean	270557	46519.3	5.81602	13.8058
FIBKEI_clean	4.7293e+06	3.43119e+06	1.37833	14.6662
FIFMIS01_clean	233924	67134.6	3.4844	13.3855
FIFMIS_clean	293534	83736	3.50547	13.5973
FIFMOY_clean	128289	39066.5	3.28386	12.7211
FIFNUE01_clean	544367	134733	4.04035	14.0936
FIFNUE_clean	534065	135413	3.94398	14.0758
FIGLAK_clean	7729.75	86.1638	89.7099	15.7127
FIHFAF_clean	1.65513e+06	687717	2.40671	14.4892
FIHLOZ_clean	246075	44396.5	5.54267	13.705
FIHRIZ_clean	1.56538e+06	868151	1.80312	14.4581
FIJCUX01_clean	1.70698e+06	971533	1.757	14.4824
FIJDIM01_clean	1.53302e+06	494842	3.098	14.4852
FIJDIM02_clean	1.59425e+06	490966	3.24717	14.4997
FIJDIM03_clean	1.594e+06	514806	3.0963	14.4959
FIJDIM04_clean	1.45895e+06	449169	3.24812	14.4752
FIJDIM05_clean	1.55715e+06	482950	3.22425	14.4928
FIJDIM06_clean	1.4859e+06	527956	2.81444	14.4689
FIJDIM07_clean	1.59929e+06	593831	2.69317	14.4867
FIJDIM08_clean	1.88459e+06	663735	2.83938	14.5322
FIJDIM09_clean	1.54578e+06	554955	2.78542	14.4795
FIJDIM10_clean	1.47641e+06	563098	2.62194	14.4618
FIJDIM11_clean	1.51636e+06	488963	3.10118	14.4823
FIJDIM12_clean	1.56138e+06	530220	2.94478	14.4864
FIJDIM_clean	1.49528e+06	483357	3.09353	14.4781
FIJFIO_clean	2.09917e+06	444958	4.71767	14.5923
FIJFOU_clean	2.92789e+06	854438	3.42669	14.6261
FIJGEK_clean	756104	155253	4.87014	14.3049
FIJYED_clean	1.45416e+06	539109	2.69734	14.4593
FIJZEE_clean	2.15949e+06	1.91084e+06	1.13013	14.5307
FIKTOK_clean	1.53182e+06	130791	11.712	14.7043
FIMXUW_clean	296950	84663	3.50743	13.6076
FIMZAE_clean	1.61215e+06	900286	1.79071	14.4667
FINQOK_clean	1.17747e+06	623819	1.88752	14.3623
FINQUQ_clean	1.30556e+06	680829	1.9176	14.4016
FIPJEV_clean	1.33531e+06	322638	4.13871	14.4751
FIPWOS_clean	135810	7674.01	17.6975	15.172
FIPXAF_clean	428639	33962.2	12.6211	14.6216
FIPXEJ_clean	1.05567e+06	103184	10.2309	14.6211
FIQYOU_clean	128689	9852.57	13.0615	14.5267
FIQYUA_clean	265308	21951.1	12.0863	14.5021
FIQZAH_clean	571610	38698.7	14.7708	14.7801
FISXEM_clean	3.19629e+06	1.18057e+06	2.70741	14.6296
FITGEW_clean	109876	61122.4	1.79763	12.1685
FITHAS_charged	357203	80509.6	4.43677	13.8525
FIVQOR_clean	4.8994e+06	2.30709e+06	2.12362	14.6763
FIVYUF_clean	447351	47977.7	9.32414	14.3836
FIWKUT_clean	5.16724e+06	4.23203e+06	1.22098	14.6745
FIXVUE_clean	5.1201e+06	6.15362e+06	0.832047	14.6704
FODZUU_clean	1.47535e+06	420031	3.51249	14.4855
FOFHAK_clean	5.52133e+06	1.57321e+06	3.50959	14.6981
FOFHEO_clean	2.99405e+06	1.56255e+06	1.91613	14.609
FOFTOL_clean	1.38506e+06	555371	2.49394	14.4385
FOFTUR_clean	1.99645e+06	1.00475e+06	1.98701	14.5284
FOGFAK_clean	1.43468e+06	242509	5.91596	14.5435
FOHCAH_clean	1.27719e+06	27679.8	46.1415	15.6363
FOHCIP_clean	2.63063e+06	1.72807e+06	1.52229	14.5801
FOHQUO_clean	307018	87316.1	3.51617	13.6374
FOHRUR_clean	17714.9	18.2884	968.639	17.1062
FOHSAW01_clean	308556	62871.5	4.90773	13.7952
FOJKIA_clean	659308	201299	3.27526	14.1538
FOJPEB_clean	489068	125683	3.89127	14.0181
FOJVUX_clean	560343	35284.5	15.8807	14.8454
FOKWIN_clean	464771	56939.5	8.16253	14.3099
FOKYUB_clean	1.22585e+06	699491	1.75248	14.3733
FOKZIQ_clean	482008	102286	4.71238	14.0706
FOLLEZ_clean	1.77009e+06	433507	4.08318	14.5449
FOMWOV_clean	1.62966e+06	834050	1.95391	14.4738
FONKEA_clean	510792	185687	2.75082	13.9629
FOPFAS_clean	3.88332e+06	3.7917e+06	1.02416	14.6381
FOPTOU_clean	120737	57383	2.10405	12.372
FOQNOQ01_clean	1.39283e+06	686806	2.02799	14.427
FOQNOQ02_clean	1.07556e+06	455841	2.35951	14.343
FOQNOQ_clean	915052	375372	2.43772	14.2767
FOQNUW01_clean	1.32209e+06	532491	2.48284	14.4229
FOQNUW02_clean	1.4723e+06	766185	1.9216	14.4421
FOQNUW_clean	1.43588e+06	754828	1.90226	14.4335
FOQPAE01_clean	1.18688e+06	678872	1.74831	14.3608
FOQPAE02_clean	1.10978e+06	632818	1.75372	14.334
FOQPAE_clean	1.07322e+06	623993	1.71992	14.3187
FOQSUA_charged	477746	5719.47	83.5297	18.0856
FORTUD_clean	845149	671823	1.25799	14.1849
FOSTOY_clean	4.81187e+06	3.76015e+06	1.2797	14.6673
FOSTUE_clean	4.53865e+06	4.03878e+06	1.12377	14.6592
FOXHUX_clean	281355	90781.8	3.09924	13.5105
FOXKIO_clean	1.15466e+06	56747.2	20.3474	14.9563
FUBDAI_clean	2.31174e+06	1.848e+06	1.25094	14.5487
FUBDEM_clean	2.2212e+06	1.82261e+06	1.21869	14.539
FUBNOH_clean	395843	79969.8	4.94991	13.9696
FUDGES_clean	7.59861e+06	7.14125e+06	1.06405	14.7072
FUFREE_clean	364095	8687.04	41.9124	16.6315
FUHNIH_clean	630947	321336	1.96351	14.0506
FULQUZ_clean	4.42086e+06	3.53547e+06	1.25043	14.6572
FUMJAA_clean	8.67354e+06	6.39347e+06	1.35662	14.7176
FUNLAD_clean	1.4388e+06	630096	2.28346	14.4447
FURFOP_clean	299381	41440.7	7.22432	14.0261
FURRUG01_ion_b	368501	308558	1.19427	13.5597
FURRUG_ion_b	208276	191061	1.0901	12.8898
FURSES_clean	384468	117030	3.28522	13.7981
FUSGOR_clean	421835	143170	2.94639	13.8394
FUSQUH_clean	476608	192065	2.4815	13.8932
FUTYEA_clean	4.12376e+06	3.42013e+06	1.20573	14.648
FUTYOK_clean	4.21888e+06	3.01e+06	1.40162	14.6528
FUTYUQ_clean	5.94095e+06	4.16774e+06	1.42546	14.6895
FUTZIF_clean	3.87852e+06	2.40032e+06	1.61583	14.6441
FUVBAB_clean	4.45575e+06	3.54551e+06	1.25673	14.6582
FUVDEH05_clean	1.43777e+06	525335	2.73687	14.457
FUVDEH06_clean	1.15885e+06	268122	4.3221	14.4384
FUVDEH07_clean	930279	332857	2.79483	14.2991
FUVDEH08_clean	1.34542e+06	367448	3.66153	14.4633
FUVFUZ_clean	1.5379e+06	314049	4.897	14.5324
FUVGAG01_clean	2.46868e+06	712974	3.46251	14.599
FUVGAG02_clean	1.65285e+06	529130	3.12372	14.5061
FUVGAG_clean	1.42045e+06	285317	4.97852	14.5154
FUWFUA_clean	2.68597e+06	2.08975e+06	1.28531	14.5805
FUWQIZ_clean	2.95225e+06	1.85226e+06	1.59386	14.6022
FUWXOL_SL	1.11787e+07	4.19189e+06	2.66673	14.7365
FUXCOS_clean	625208	271413	2.30353	14.0655
FUYZAB_ion_b	787139	257034	3.06239	14.234
FUZPUN_clean	375100	81974.7	4.5758	13.9
GACBIY_clean	2.52352e+06	1.42743e+06	1.76788	14.5758
GACBOE_clean	4.66783e+06	3.85676e+06	1.2103	14.6632
GACVIS_clean	6.76149e+06	4.48718e+06	1.50685	14.7009
GADFAV_clean	605480	995914	0.607964	13.9384
GADNUX_clean	5.62272e+06	4.62725e+06	1.21513	14.6829
GAFGEC_clean	521575	105792	4.93018	14.1307
GAGXAP_clean	148536	15283.6	9.71869	14.0347
GAGZEV_clean	649066	2.11634e+06	0.306692	13.9703
GAHWIX_clean	1.44957e+06	3.56795e+06	0.406275	14.3954
GAHXUL_clean	1.15639e+06	313508	3.68856	14.4164
GALCAZ_clean	2.28011e+06	1.17484e+06	1.94077	14.5578
GALFAB_clean	365821	91865.6	3.98214	13.826
GALHOS_ion_b	221384	124147	1.78325	13.0764
GALJAG_clean	5.81977e+06	4.72405e+06	1.23195	14.6863
GAMXAV_clean	1.56473e+06	1.0626e+06	1.47254	14.4495
GANBAZ01_clean	1.77847e+06	902834	1.96987	14.4986
GANBAZ02_clean	2.61893e+06	2.13968e+06	1.22399	14.5746
GANBAZ_clean	2.2172e+06	1.30567e+06	1.69814	14.5473
GANBED01_clean	291824	20380.6	14.3187	14.7367
GANBED02_clean	1.76121e+06	1.34864e+06	1.30591	14.4809
GANBED_clean	1.50564e+06	1.23123e+06	1.22287	14.4307
GAPDEH_clean	485630	132398	3.66796	13.9969
GAQYIH_clean	817630	1.80042e+06	0.454132	14.1285
GARLAP_clean	1.1955e+06	538104	2.22169	14.3792
GARQAU_clean	472011	209364	2.2545	13.8682
GARTUR_clean	3.65554e+06	3.54943e+06	1.0299	14.6295
GASSUR_clean	3.35934e+06	1.81038e+06	1.8556	14.6265
GATHAL_clean	1.04311e+06	9202.62	113.349	17.4972
GATQIE_clean	8.28841e+06	6.31268e+06	1.31298	14.7145
GAVYAG_clean	1.13355e+06	379032	2.99065	14.3855
GAWBEM_clean	63024	968.272	65.0891	18.2054
GAWCUF_clean	382484	77431.6	4.93963	13.9466
GAWMOJ_clean	2.24835e+06	2.65387e+06	0.847198	14.5351
GAXDIS10_clean	322796	163942	1.96897	13.5111
GAXQIH_clean	415544	141133	2.94434	13.8277
GAYFUJ_clean	2.39621e+06	1.43202e+06	1.67331	14.5637
GAYGAQ_clean_h	2.77709e+06	1.49598e+06	1.85637	14.5952
GAYPED_clean	5.01108e+06	4.2031e+06	1.19224	14.671
GECRAI_charged	528122	3403.79	155.157	19.8036
GEFFUT_clean	299501	59270.5	5.05312	13.7896
GELJAJ_clean	953313	265659	3.58849	14.3419
GELVID01_clean	555018	17121.5	32.4164	15.7466
GELVID_clean	1.24797e+06	25393.6	49.145	15.7304
GEPDEM_clean	278878	33160.5	8.40994	14.1198
GERWEH_clean	1.9439e+06	1.04786e+06	1.85511	14.5192
GETXAG_clean	715.19	35.8672	19.9399	14.8101
GEVYEN_clean	269923	725.661	371.968	22.8858
GEWXAJ_clean	1.95114e+06	670543	2.90978	14.5418
GEZFOI_charged	163057	25277.5	6.4507	13.5452
GEZYOB_clean	1.13403e+06	560197	2.02435	14.3522
GEZYUH_clean	1.42061e+06	878165	1.6177	14.422
GIFKEL_clean	5.12507e+06	1.59986e+06	3.20344	14.6894
GIJXAA_clean	3.60642e+06	2.20122e+06	1.63838	14.6343
GIMHAM_clean	336609	44465.6	7.57009	14.1212
GIMSIG_clean	1.95763e+06	1.35416e+06	1.44564	14.5125
GIQYEL_clean	971860	604758	1.60702	14.2701
GIRDUI_clean	819227	144740	5.65997	14.3739
GIRGUL_clean	867563	206638	4.19846	14.3299
GISNED_clean	671363	2.69669e+06	0.248958	13.9908
GISWEM_clean	546928	109566	4.99176	14.1601
GISZUF_clean	853007	401215	2.12606	14.2295
GITTOT01_manual	614347	143538	4.28004	14.1753
GITVAH_clean	1.66371e+06	794075	2.09516	14.4832
GITWIQ_clean	1.19302e+06	379006	3.14777	14.4089
GIWBIY_charged	730062	281001	2.59808	14.172
GIXMUX_clean	146531	15817.8	9.26369	13.9561
GIYTAK_clean	1.567e+06	827525	1.89359	14.4607
GIZVER_clean	1.27127e+06	359950	3.53179	14.4421
GOBSUM_clean	615804	249060	2.47251	14.0664
GOGSIF_clean	990743	643974	1.53848	14.2763
GOGWAB_clean	6.22197e+06	4.40715e+06	1.41179	14.6935
GOGWEF_clean	5.9586e+06	4.20667e+06	1.41647	14.6897
GOJRED_manual	124344	32465.7	3.83001	12.8104
GOLYOX_clean	195355	43964.9	4.44343	13.3602
GOLYUD_clean	171783	39706.5	4.32633	13.223
GOMFOF_clean	380749	434455	0.876384	13.5606
GOMPOO_clean	1.45714e+06	368329	3.95608	14.4941
GOMRAC_clean	706113	198680	3.55401	14.2052
GOMREG_clean	677058	237125	2.85528	14.1446
GONMON_clean	506380	82045.3	6.17195	14.2026
GONMUT_clean	762868	186065	4.10001	14.2704
GONSUZ_clean	1.71183e+06	546718	3.1311	14.5152
GONTAG_clean	975828	693627	1.40685	14.264
GOQSIQ_clean	389470	264747	1.4711	13.6392
GOQTIR_clean	1.20985e+06	429731	2.81536	14.4029
GOQXAN_clean	1.0983e+06	385684	2.84767	14.3688
GORQAF_clean	1.58587e+06	2.35475e+06	0.673478	14.4336
GOSDEZ_clean	2.23031e+06	1.21573e+06	1.83454	14.5511
GOVHOQ_clean	538197	237930	2.26199	13.9642
GOWHOR_clean	857494	235093	3.64747	14.3006
GOXGAD_clean	627371	144635	4.33761	14.1895
GOXMEN_clean	304487	41104.2	7.40769	14.0545
GOYYEA_clean	444600	19956.3	22.2786	15.2876
GOZNAM_clean	1.52648e+06	1.24839e+06	1.22275	14.4352
GOZNEQ_clean	1.25315e+06	1.05671e+06	1.18591	14.3637
GUANZS_clean	2.16438e+06	1.09508e+06	1.97647	14.547
GUBBAG_clean	530277	467454	1.13439	13.8737
GUBKUL_clean	762782	2.7184e+06	0.280599	14.0775
GUBSED_clean	405701	66284.1	6.12064	14.0857
GUFBOA_clean	226337	34708.8	6.52104	13.7756
GUFBUG_clean	830478	376249	2.20726	14.2198
GUGXOX_clean	548293	94840.5	5.78122	14.2137
GUHNUU_clean	4.25757e+06	2.94489e+06	1.44575	14.6544
GUJREK01_clean	763037	422327	1.80675	14.1554
GUJREK_clean	767647	413820	1.85503	14.1612
GUKFEY_clean	526866	276206	1.90751	13.9241
GUKYUI_clean	800958	299384	2.67536	14.2238
GULWEQ_clean	3.47909e+06	3.45351e+06	1.00741	14.6217
GULWOA_clean	2.86218e+06	2.08277e+06	1.37422	14.5937
GUMBIA_clean	329333	77005.7	4.27674	13.7764
GUMDEZ_clean	1.93087e+06	573318	3.36789	14.5488
GUNZIA_clean	936970	441187	2.12375	14.2743
GUPBEZ02_clean	1.3279e+06	3.24931e+06	0.408673	14.3624
GUPBIE_clean	1.45895e+06	265982	5.48517	14.5356
GUPNUC01_clean	751835	470911	1.59656	14.1363
GUPNUC_clean	538103	484996	1.1095	13.8832
GUPREQ_clean	603457	202893	2.97426	14.0851
GUQWOG_clean	1.5238e+06	626970	2.43042	14.4662
GURTIX_charged	4.59787e+06	2.59074e+06	1.77473	14.6665
GUSNEN01_SL	2337.2	360.283	6.48712	14.3604
GUVKUE_clean	2.05249e+06	1.7924e+06	1.14511	14.5185
GUVLAL_clean	2.38329e+06	2.03835e+06	1.16923	14.554
GUVZII_clean	3.73407e+06	4.70038e+06	0.794419	14.63
GUZVOO_clean	2.14054e+06	1.51536e+06	1.41256	14.5339
HABQUY_clean	613231	1.80045e+06	0.340598	13.9309
HABRAF_manual	560598	1.39957e+06	0.400548	13.8659
HABREJ_clean	1.60621e+06	976065	1.6456	14.462
HABRUZ_clean	941624	265344	3.5487	14.3354
HADDOI_clean	168436	42347.7	3.97746	13.1427
HADPOU_clean	1.40561e+07	7.93555e+06	1.77129	14.7428
HAFDUQ_clean	717876	174105	4.12324	14.2435
HAFFAY_clean	609378	144270	4.22388	14.1676
HAFFEC_clean	743418	177619	4.18545	14.263
HAFTOZ_clean	1.50396e+06	1.31885e+06	1.14035	14.4281
HAFWUI_charged	200597	33281.9	6.02723	13.6235
HAHCUR_clean	3.54781e+06	1.90892e+06	1.85854	14.6345
HAJLEK_clean	324083	59234.9	5.47116	13.8892
HAJLIO_clean	384473	53385.2	7.20186	14.1515
HAJLOU_clean	322736	60533.1	5.33157	13.8719
HAJLUA_clean	308384	46498	6.6322	13.9798
HAJMAH_clean	273932	36085.6	7.59117	14.0195
HAJMEL_clean	325741	56055.2	5.81107	13.9275
HAJRES_clean	190082	35642.5	5.33303	13.477
HAJYEZ_clean	1.1157e+06	198521	5.62004	14.4713
HAKCIG_clean	174316	38531.5	4.52398	13.2706
HALQUJ_clean	1.19473e+06	687981	1.73658	14.3629
HAMJOW_clean	2.99288e+06	2.11701e+06	1.41373	14.6022
HANKEO_clean	7.54526e+06	5.27257e+06	1.43104	14.7087
HANKIS_clean	8.45603e+06	5.32021e+06	1.58942	14.7172
HANKOY_clean	6.65847e+06	5.59048e+06	1.19104	14.6978
HANKUE_clean	8.24253e+06	5.54821e+06	1.48562	14.715
HAPBIM_clean	534338	349093	1.53065	13.9077
HAPGIR_clean	2.67424e+06	1.22862e+06	2.17662	14.5931
HAPHUD_clean	2.16621e+06	1.50567e+06	1.4387	14.5372
HAQJIV_clean	3.68648e+06	2.83422e+06	1.3007	14.6337
HASTAY_clean	630799	267242	2.36041	14.0744
HAVVUX_clean	9.73446e+06	7.389e+06	1.31743	14.7243
HAWWEK_clean	852247	636028	1.33995	14.1932
HAXNOJ_clean	1.43133e+06	1.34486e+06	1.0643	14.4092
HAZGOF01_clean_h	652115	5747.89	113.453	18.4085
HAZGOF02_clean_h	640118	10245.7	62.4768	16.8777
HAZGOF03_clean_h	669999	5538.27	120.976	18.544
HAZGOF04_clean_h	773792	7390.28	104.704	17.8516
HAZGOF05_clean_h	889399	7883.45	112.819	17.7857
HAZGOF06_clean_h	795349	6675.89	119.137	18.1535
HAZGOF07_clean_h	632026	6584.95	95.9804	17.989
HAZGOF08_clean_h	724149	6345.4	114.122	18.2186
HAZGOF_clean	973383	9077.88	107.226	17.4872
HAZNED_clean	500887	146794	3.41217	13.998
HAZNIH_clean	506442	150413	3.367	14.0019
HAZWIP_clean	2.10527e+06	3.55403e+06	0.59236	14.5142
HEBTAL_clean	714566	123327	5.79409	14.329
HEBTEP_clean	698511	117599	5.93975	14.3278
HEDCAW_clean	4.05506e+06	2.82514e+06	1.43535	14.6481
HEFDED_clean	132843	79262.7	1.67599	12.3964
HEFDIH_clean	271141	19549.2	13.8697	14.6894
HEKTAU_clean	1.8203e+06	589282	3.08901	14.5294
HEKTUO01_clean	1.82003e+06	387520	4.69659	14.5645
HEKTUO_clean	1.63867e+06	377183	4.34448	14.5334
HENYUV_clean	1.24925e+06	477371	2.61693	14.4078
HETZUC_charged	346822	286035	1.21252	13.5011
HEXNUU_clean	410199	102517	4.00128	13.9102
HEXVEM_clean	793803	1.16909e+06	0.678992	14.1219
HEZKIH_clean	1.19416e+06	145316	8.21766	14.5737
HEZPIL01_clean	1.80358e+06	855565	2.10806	14.5054
HGCNCO_clean	1.26265e+06	700423	1.8027	14.386
HIBGEF_clean	171825	12427.7	13.826	14.6574
HIBGIJ_clean	116336	21638.3	5.37638	13.0925
HICGEG_clean	907794	552179	1.64402	14.239
HICVOG_clean	2.55009e+06	952510	2.67723	14.5922
HIDBIH_clean	435272	89262.7	4.8763	14.0226
HIDBON_clean	750956	3675.53	204.312	19.9331
HIFGEK_clean	1.09649e+06	675297	1.62372	14.3243
HIFTOG02_clean	1.12921e+06	753444	1.49874	14.3322
HIFTOG_clean	1.36972e+06	859844	1.59299	14.4088
HIFTUM_clean	511903	283928	1.80293	13.8952
HIFZAY_charged	358739	96628.1	3.71257	13.785
HIQNIG_clean	260047	57191.2	4.54697	13.6209
HIQNUS_clean	913560	137980	6.62097	14.4515
HISGAT_clean	242525	69767	3.47622	13.4189
HISGIB_clean	875540	269087	3.25374	14.2922
HITXUE_clean	1.22935e+06	468593	2.6235	14.4024
HIWKEE_clean	296972	128481	2.31141	13.468
HIWKII_clean	582793	126093	4.62194	14.1691
HIWLIK_clean	1.18315e+06	358443	3.3008	14.4111
HIWLOO_clean_h	1.31869e+06	303214	4.34905	14.4778
HIWLOQ_clean	825423	520910	1.58458	14.1875
HIWLUW_clean	1.2596e+06	717088	1.75654	14.3836
HIXDOH01_manual	717780	152510	4.70645	14.2741
HIXDOH_clean	1.38124e+07	4.54098e+06	3.04173	14.7459
HIYZEV01_clean	1.22278e+06	276846	4.41682	14.458
HIYZEV_clean	1.5178e+06	254394	5.96635	14.5569
HIZQEN01_clean	773393	396206	1.95199	14.1702
HIZQEN_clean	1.06172e+06	441351	2.40562	14.3395
HIZQUD_clean	2.2482e+06	1.42032e+06	1.58289	14.5483
HOBGEL_clean	2.92263e+06	903423	3.23507	14.6232
HOBGIP_clean	1.9285e+06	389457	4.95176	14.5813
HOBGOV_clean	745809	157152	4.74578	14.2928
HOCDIO_clean	1.78763e+06	422262	4.23346	14.5505
HOCDOU_clean	913799	391404	2.33467	14.2717
HODWUS_clean	181032	26989.6	6.70748	13.6566
HOFSUS_clean	758930	144581	5.24916	14.3252
HOGJET_clean	4.90652e+06	3.8695e+06	1.268	14.6693
HOGLEV_clean	3.16411e+06	2.93484e+06	1.07812	14.6073
HOGSIG_clean	318886	84183.6	3.78798	13.6991
HOJHUL_clean	222732	2488.3	89.5118	19.3255
HOJNIF_clean	1.10277e+06	13575.3	81.2336	16.669
HOJNOL_clean	565973	9229.94	61.3193	17.0046
HOMZEP_clean	2.29053e+06	1.44325e+06	1.58706	14.5525
HOQMIL04_clean	490694	191632	2.5606	13.9205
HOTFED_clean	83697.9	373.497	224.093	20.4595
HOVGEG_clean	1.16869e+06	629026	1.85793	14.3584
HOVQAM_clean	3.19357e+06	2.07205e+06	1.54126	14.6147
HOVQUG_clean	1.13653e+06	282209	4.02724	14.4221
HOWPUF_clean	4.02617e+06	2.56452e+06	1.56995	14.6486
HOWQEQ_clean	339585	82540.9	4.11414	13.783
HOWROC_clean	115827	61474.7	1.88415	12.2621
HOWSAP_clean	1.94541e+06	886059	2.19558	14.5264
HOWSET_clean	1.31211e+06	605900	2.16556	14.4108
HOWSIX_clean	1.25128e+06	594985	2.10304	14.3921
HOXJIO_charged	839358	361574	2.3214	14.2304
HOXSIY_clean	811024	162100	5.00324	14.3397
HOXSUK_clean	1.86975e+06	1.20048e+06	1.5575	14.5029
HOYREU_clean	1.85576e+06	1.0101e+06	1.83722	14.507
HOYRIY_clean	2.03363e+06	827440	2.45774	14.5421
HOYROE_clean	2.0997e+06	867355	2.42081	14.5486
HOZXEB_clean	761969	263376	2.89308	14.2095
HUCSEF_clean	1.11683e+06	542874	2.05726	14.3473
HUDMAW_clean	243069	41788.7	5.81662	13.7314
HUFHUN_clean	981667	1.07039e+06	0.917114	14.2472
HUFKUQ_clean	622976	985020	0.63245	13.9607
HUFMUS_clean	227687	191423	1.18945	13.0199
HUHJAW_clean	179936	1021.06	176.225	21.1751
HUJGEA_clean	2.7796e+06	1.83885e+06	1.51159	14.5903
HUJVOX_clean	504859	126456	3.99236	14.0453
HULCOI_clean	1.40798e+06	3.17721e+06	0.44315	14.3858
HULTEP_clean	2.75168e+06	1.73986e+06	1.58156	14.5895
HUNCUQ_clean	575998	135474	4.25173	14.1392
HUPQIU_clean	863272	853394	1.01158	14.1851
HUQHUY_clean	1.3469e+06	1.94447e+06	0.692683	14.3763
HURGUX01_clean	250490	38726.6	6.46817	13.8342
HURGUX_clean	245717	40874	6.01158	13.764
HUTTIA_clean	561528	115258	4.8719	14.1658
HUTZEB_clean	2.02517e+06	430235	4.70712	14.5855
HUVNAP_clean	563508	450474	1.25092	13.9277
HUWHOY_clean	834295	435080	1.91756	14.2087
HUWPIA_clean	689827	290480	2.37478	14.1284
HUWZIK_clean	1.11627e+06	27004	41.3371	15.6002
HUXHUF_clean	1.27689e+06	509239	2.50744	14.4119
HUYFAJ_clean	1.60456e+06	2.4669e+06	0.650436	14.4368
HUYJOA_clean	532491	108736	4.89708	14.1395
HUYKOB_clean	2.56794e+06	960097	2.67467	14.5934
HUZFEO_clean	262608	76568.1	3.42973	13.4875
HUZFOY_charged	1.81236e+06	851142	2.12933	14.5072
HUZXEH_clean	2.05948e+06	1.78761e+06	1.15208	14.5195
HUZXIL_clean	2.13228e+06	1.59145e+06	1.33984	14.5316
HUZXOR_clean	2.1196e+06	1.64046e+06	1.29208	14.5293
HUZXUX_clean	1.04042e+06	672344	1.54744	14.2988
HUZYAE_clean	1.56766e+06	1.13761e+06	1.37803	14.4477
HUZYEI_clean	882566	692423	1.2746	14.2086
HUZYIM_clean	979451	551114	1.77722	14.2806
IBIRES_clean	452378	147572	3.06548	13.9013
IBOTIC_clean	1.63194e+06	667697	2.44414	14.4862
IBOTOI_clean	1.85939e+06	2.75508e+06	0.674893	14.4824
IBOZIK_clean	1.4157e+06	631561	2.24159	14.4384
IBUBAL_clean	2.99256e+06	1.7318e+06	1.72801	14.6064
IBUDOZ_clean	984168	316947	3.10515	14.3354
ICAREL_clean	3.49696e+06	3.12594e+06	1.11869	14.6238
ICEGED_clean	3.32895e+06	2.99663e+06	1.1109	14.616
ICIKAH_clean	343022	144389	2.37568	13.6122
ICIKEL_clean	421785	215323	1.95885	13.7538
ICIKIP_clean	353497	137557	2.56982	13.6591
ICISAP_clean	4.15948e+06	2.83944e+06	1.46489	14.6517
ICITEU_charged	473664	1.15314e+06	0.41076	13.7249
ICITIY_clean	4.40876e+06	4.34527e+06	1.01461	14.6547
ICIVAS_clean	274191	305880	0.8964	13.2056
ICIVEW_clean	3.21571e+06	1.53508e+06	2.09481	14.6228
ICIZAV_clean	445082	27173.1	16.3795	14.8926
ICODIP01_clean	2.8113e+06	4.07781e+06	0.689413	14.5806
ICODIP_clean	5.26685e+06	4.41617e+06	1.19263	14.6762
ICORAV_ion_b	1.29182e+06	1.21719e+06	1.06132	14.3715
ICOWON_clean	323384	122523	2.63938	13.5864
IDAGOL_clean	1.58076e+06	143826	10.9908	14.6889
IDAGUR_clean	290607	66544.3	4.36712	13.6889
IDIWIB_clean	5.23822e+06	3.03664e+06	1.72501	14.6798
IDIWUN_clean	1.04845e+06	995534	1.05315	14.2836
IFENOY01_SL	217127	102607	2.11611	13.1049
IFENOY_clean	221541	118092	1.876	13.0915
IFEPUG10_clean	1.52079e+06	570512	2.66566	14.4717
IFEYIB_clean	881155	605874	1.45435	14.2157
IFUDAO_charged	127710	713.87	178.897	20.9103
IFUDES_charged	11859.5	67.5181	175.649	16.2911
IGAHAB_clean	2.93761e+06	1.85461e+06	1.58395	14.6012
IGAHED01_clean	5.04424e+06	2.1048e+06	2.39654	14.6814
IGAHED02_clean	5.64821e+06	2.15263e+06	2.62387	14.6935
IGAHED_clean	5.21438e+06	2.16692e+06	2.40636	14.6847
IGEXOH_clean	3.98571e+06	2.8742e+06	1.38672	14.6454
IGITOJ_clean	4.77158e+06	4.0513e+06	1.17779	14.6655
IGOJEV_clean	1.92126e+06	1.03563e+06	1.85516	14.5162
IGORUS_clean	4.59614e+06	3.50678e+06	1.31064	14.6623
IGUTEK_clean	1.05521e+06	372565	2.83227	14.3528
IGUTUB_clean	374308	54247.7	6.89999	14.1114
IHAJEH_clean	640059	648690	0.986695	14.0013
IHAJIL_clean	1.73143e+06	1.09157e+06	1.58618	14.4825
IHECAB_clean	5154.4	157.407	32.7457	15.191
IHOTEG_clean	139810	72.9385	1916.81	23.0899
IJANAJ_clean	773540	73784.9	10.4837	14.5827
IJANEN_clean	676573	130351	5.19041	14.274
IJAPIU_clean	2.25667e+06	1.54716e+06	1.45859	14.5469
IJAPOA_clean	2.9413e+06	1.75486e+06	1.67609	14.6027
IJEXUR_clean	219761	33281.9	6.60303	13.7676
IJEYON_clean	425698	72078.8	5.90601	14.094
IJIGOX_clean	3.56732e+06	1.71204e+06	2.08367	14.6378
IJISOK_charged	771552	78356.4	9.8467	14.5523
IJUTEM_clean	1.22307e+06	466608	2.62119	14.4005
IKETIB_clean	3.53241e+06	2.88864e+06	1.22286	14.6266
IKETUN_clean	3.08402e+06	3.06383e+06	1.00659	14.6019
IKOKEA_clean	2.87429e+06	1.12903e+06	2.54581	14.6109
IKUBUL_clean	2.76925e+06	1.73561e+06	1.59555	14.5909
ILASIZ_clean	715554	462283	1.54787	14.1047
ILAXEA_clean	222718	42743.1	5.21062	13.5847
ILEHUD_clean	889952	189825	4.68827	14.3612
ILIFOY_clean	5.74681e+06	2.76456e+06	2.07875	14.6911
ILIMUN_clean	209123	72689	2.87696	13.1814
ILITON_clean	839056	1.1257e+06	0.745363	14.1572
ILITUT_manual	672692	1.03521e+06	0.649815	14.0153
ILOJEZ_clean	255045	48436.3	5.26559	13.6962
ILOTOT_clean	698629	94677.1	7.37907	14.4038
IMAGAG_clean	2.07255e+06	1.16335e+06	1.78154	14.5333
IMAXOL_clean	616850	204394	3.01794	14.1008
IMAXUR_clean	1.4761e+06	660178	2.23591	14.4514
IMEDOV_clean	473996	260454	1.81988	13.8373
IMISIH_clean	311276	56920.6	5.4686	13.8619
IMUKUW_clean	2.06349e+06	1.61146e+06	1.28051	14.5225
INAMUG_clean	95813	23863.4	4.01505	12.6045
INASAT_clean	579628	133159	4.3529	14.1491
INIGOD_clean	636380	308469	2.06303	14.062
INIQUR_clean	490758	200454	2.44824	13.9121
INIRAY01_clean	414710	173001	2.39716	13.7782
INIRAY_clean	568714	220123	2.58362	14.0231
INIXOT_clean	4.6181e+06	1.44546e+06	3.19491	14.6795
INOMIJ_clean	6.16473e+06	4.31522e+06	1.4286	14.6928
IPICOA_clean	2.14984e+06	1.3947e+06	1.54143	14.5373
IPICUG_charged	417712	75175.9	5.55647	14.0544
IPIVOT_clean	436224	122688	3.55556	13.9155
IQEWOQ_clean	222069	86875.2	2.55618	13.1973
IQIDES_clean	739757	242649	3.04867	14.2023
IQILIF_clean	1.34166e+06	581525	2.30714	14.4226
IQINAZ_clean	758841	100071	7.58302	14.4398
IQIPAZ_clean	459147	79289.3	5.79079	14.1254
IQOHUT_clean	2.06419e+06	1.1321e+06	1.82333	14.5332
IQOJAB_clean	572442	161221	3.55067	14.0905
IRAGEN_charged	454716	242933	1.87178	13.8083
IRAJER_clean	1.85701e+06	719555	2.58078	14.5232
IRAYOQ_clean	1.10985e+06	475134	2.33586	14.3546
IRIPOO_clean	1.04016e+06	302291	3.44091	14.3699
IRISAD01_charged	9.45619e+06	1.53495e+06	6.16058	14.7436
IROROY_clean	449092	99955.1	4.49293	14.011
ISIMUT_clean	521859	30757.8	16.9667	14.9159
ISUCUV_clean	536334	236880	2.26416	13.9619
ITAPAU_clean	889476	1.14683e+06	0.775592	14.1907
ITAPIC_clean	1.59611e+06	2.01905e+06	0.790525	14.4386
ITIPAE_clean	309157	22612.4	13.672	14.6784
ITIPOS_clean	466970	402786	1.15935	13.7726
IVEQAC_clean	395220	90672	4.35879	13.9161
IVEQEG_clean	669276	117565	5.69281	14.2971
IVETOT_clean	2.5904e+06	2.88417e+06	0.898143	14.5673
IVIKAA_clean	70374.3	591.219	119.033	19.345
IVIPEK_clean	503030	98229.6	5.12096	14.1246
IVOCON_clean	1.14277e+06	810333	1.41025	14.3341
IVOGUX_clean	273545	199511	1.37108	13.2646
IVOLEM_clean	823959	121886	6.76008	14.4262
IVOLIQ_clean	821125	141483	5.80369	14.3813
IWAYAG_clean	1.07282e+06	692855	1.54841	14.3123
IWEVAJ_clean	575381	1.40489e+06	0.409557	13.8869
IWEVUD_clean	8.05071e+06	7.53248e+06	1.0688	14.7113
IWEWAK_clean	8.47078e+06	7.34795e+06	1.15281	14.7152
IWEWEO_clean	9.11299e+06	8.08093e+06	1.12772	14.7196
IWIPIO_clean	696641	952667	0.731253	14.0432
IWOKOW_clean	127363	33067.5	3.85162	12.8393
IXAMIE_clean	1.88009e+06	834822	2.25208	14.5192
IXEBEU_clean	197555	34925.3	5.6565	13.5568
IXECET_clean	868058	357118	2.43074	14.2517
IXEDOE_charged	661720	136321	4.85415	14.2453
IXEJOL_clean	1.04001e+06	905098	1.14906	14.2836
IXODUV_clean	7.1674e+06	4.8264e+06	1.48504	14.7053
IXOFAD_clean	7.27953e+06	4.57387e+06	1.59155	14.707
IXOFEH_clean	7.76189e+06	4.96024e+06	1.56482	14.7114
IXOFIL_clean	6.91013e+06	4.34697e+06	1.58964	14.7031
IXOFOR_clean	5.77564e+06	3.88257e+06	1.48758	14.6874
IXOFUX01_clean	7.18444e+06	4.89105e+06	1.46889	14.7054
IXOFUX_clean	7.78719e+06	5.48057e+06	1.42087	14.7109
IXUQUO_clean	473227	151670	3.12012	13.9376
IXURID_clean	925556	339461	2.72654	14.294
IXUWII_clean	1.55596e+06	885927	1.7563	14.4551
IYAJID_clean	2.12063e+06	1.31915e+06	1.60758	14.5354
IYAKAW_clean	3.27165e+06	2.19614e+06	1.48973	14.6179
IYASOS_clean	6.00081e+06	2.71854e+06	2.20737	14.6957
IYAYUE_clean	2.01643e+06	1.27592e+06	1.58037	14.5227
IYAZAL_clean	1.05136e+06	228958	4.59195	14.4164
IYEHAX_clean	3.57712e+06	2.9431e+06	1.21542	14.6284
IYEQUA_clean	442969	48754.5	9.0857	14.3624
IYESUC_clean	2.07095e+06	1.44963e+06	1.42861	14.5263
IYIHUU_manual	1.33695e+06	2.68585e+06	0.497774	14.3677
IYITOB_clean	3.30512e+06	2.32459e+06	1.42181	14.6187
IYOCIK_clean	5.00763e+06	4.21158e+06	1.18902	14.6709
IYOCOQ_clean	4.25993e+06	3.72844e+06	1.14255	14.6516
IYOCUW_clean	3.88299e+06	2.56664e+06	1.51287	14.6432
IYOQAQ_clean	145362	90230.4	1.61101	12.5046
IYUHEQ_clean	538705	170223	3.16471	14.0274
IYUHUG_ion_b	2.01263e+06	2.78066e+06	0.723794	14.5051
IYUQEZ_clean	129520	79796.3	1.62314	12.3491
IYUQID_clean	315441	477748	0.660266	13.3388
IZEBEV_clean	1.0435e+06	252432	4.1338	14.3969
IZENIM_clean	3.44279e+06	2.19462e+06	1.56874	14.6267
IZENUY_clean	4.47019e+06	3.44865e+06	1.29622	14.6589
IZEPEJ_clean	3.4019e+06	3.48352e+06	0.976569	14.6179
IZEQUB_clean	1.69897e+06	1.35966e+06	1.24955	14.4691
IZIGUV_clean	4.19878e+06	3.32974e+06	1.261	14.6509
IZIKEJ_clean	607254	375393	1.61765	14.0043
IZIKOT02_clean	2.46369e+06	1.29256e+06	1.90606	14.5732
IZUMUM_clean	985974	332576	2.96465	14.3306
IZUVUV_clean	942328	899505	1.04761	14.2323
JABMEF_clean	1.65352e+06	357361	4.62703	14.5423
JADJOQ_clean	4.40438e+06	3.05692e+06	1.44079	14.6585
JADMIN_clean	758599	110829	6.84475	14.4036
JAKBUV_clean	296145	216721	1.36648	13.3522
JAKPET_clean	954274	16639.8	57.3489	16.2105
JALCAD_clean	2.81721e+06	2.08042e+06	1.35415	14.5905
JALPAQ_clean	497594	24624.6	20.2071	15.1226
JASNEX_clean	1625.31	35.9652	45.1911	14.9525
JAVSUV_clean	3.40409e+06	1.43537e+06	2.37158	14.6346
JAVTEG_clean	1.10777e+06	433289	2.55666	14.3617
JENKET_SL	1.41134e+06	1.06846e+06	1.32091	14.4114
JENKIX_SL	963403	541906	1.7778	14.273
JEWYAM_charged	2.72288e+06	2.15666e+06	1.26254	14.5828
JEXWUF01_clean	42076	1024.48	41.0706	16.9549
JEXWUF_clean	44145	1123.79	39.2821	16.9149
JEXXAM05_clean	33140.9	1134.48	29.2123	16.1641
JEXXAM06_clean	55934.4	1101.95	50.7597	17.6122
JEXXAM07_clean	28505	991.276	28.7559	16.0429
JEXXAM_clean	49307.7	1125.08	43.8258	17.2157
JILXOS_clean	2.48658e+06	1.8215e+06	1.36513	14.5663
JITQEI_clean	167560	32459.7	5.1621	13.346
JIXWUJ01_clean	145878	41676.8	3.50023	12.9053
JIXWUJ02_clean	134376	35295.7	3.80716	12.8837
JIXWUJ_clean	166138	50914.7	3.26306	12.9986
JIZWEW_clean	2.84036e+06	1.74811e+06	1.62482	14.5959
JIZWIA_clean	2.54498e+06	1.51637e+06	1.67833	14.576
JIZWOG_clean	1.69168e+06	1.11547e+06	1.51657	14.4742
JOBKUI_clean	4151.99	54.6977	75.9078	15.2879
JODFOZ_clean	224671	32127.3	6.99314	13.834
JOFKIA_clean	1.40527e+06	751303	1.87044	14.4255
JOGHEU_clean	371925	78660.7	4.72822	13.9084
JOGHIY_clean	319380	63993.9	4.9908	13.8289
JOHFIW_manual	4.24394e+06	1.82869e+06	2.32076	14.6624
JOJKUQ_clean	682403	1.21578e+06	0.56129	14.0199
JOKXEM10_clean	1.30363e+06	1.37636e+06	0.947157	14.3715
JOKXEM_clean	1.34529e+06	1.47238e+06	0.913679	14.3824
JOKXOW10_clean	1.48994e+06	1.64478e+06	0.905859	14.4187
JOKXOW_clean	1.48309e+06	1.60372e+06	0.924781	14.4176
JOKXUC10_clean	761732	608565	1.25169	14.1263
JOKXUC_clean	900879	1.07212e+06	0.840279	14.2003
JOKYAJ_clean	450405	355353	1.26749	13.7507
JOKYEN_clean	482980	426028	1.13368	13.7987
JOKYIR10_clean	578754	603289	0.959331	13.9279
JOKYIR_clean	578754	603289	0.959331	13.9279
JOKYOX10_clean	548955	521311	1.05303	13.8946
JOKYOX_clean	459210	436125	1.05293	13.7496
JONKEE_clean	329221	109137	3.01659	13.6432
JOPWUI_clean	405916	109415	3.70988	13.8773
JOQSIT_clean	517407	132878	3.89384	14.0533
JOQSOZ_clean	827791	324891	2.54791	14.2341
JOQZUM_clean	922160	604239	1.52615	14.2417
JORBAV_clean	1.15051e+06	831763	1.38322	14.3359
JORSEQ_clean	335185	56895.2	5.89126	13.9535
JORVET_clean	1.33214e+06	716240	1.85991	14.4069
JOSNAG01_clean	434951	87162.8	4.99009	14.0314
JOSNAG_clean	470690	90200	5.21829	14.0952
JOVXEZ_clean	462504	77056.9	6.00211	14.1454
JOVYAW_clean	1.33529e+06	387617	3.44485	14.4547
JOWFOQ_clean	2.5565e+06	1.78716e+06	1.43048	14.573
JUCGUL_clean	2.06454e+06	1.14116e+06	1.80916	14.5329
JUFBIX_clean	132079	21606.4	6.11295	13.3377
JUFZER_clean	549648	217408	2.52819	13.9969
JUJMOS_clean	573394	159129	3.60333	14.0948
JUJTAL_clean	389810	68719.4	5.67249	14.0241
JUJZEV_clean	196796	6270.19	31.3859	16.4236
JUJZIZ_clean	258734	11358.1	22.7797	15.5391
JUKPAI_clean	1.62202e+06	4.39773e+06	0.368831	14.4334
JUMCOL_clean	7.27835e+06	4.75801e+06	1.5297	14.7067
JUMCUR_clean	5.31526e+06	3.6453e+06	1.45811	14.6792
JUMDAY_clean	5.11353e+06	3.04493e+06	1.67936	14.677
JUMDEC_clean	5.55468e+06	3.55168e+06	1.56396	14.6843
JUNBOL_clean	830859	236295	3.5162	14.2808
JUNBUR_clean	8.69521e+06	6.48557e+06	1.3407	14.7177
JUPNAL_clean	755597	6780.9	111.43	18.0678
JUSBAC_clean	658697	120805	5.45255	14.2769
JUTCOS_clean	890944	370618	2.40394	14.2629
JUTCUW_SL	1.50516e+06	2.7263e+06	0.55209	14.4128
JUVROJ_clean	803403	179008	4.48807	14.3116
JUXZOT_clean	1.16853e+06	619759	1.88546	14.3593
JUYBEM_clean	453659	123202	3.68223	13.9528
JUYROM_clean	3.16179e+06	1.56793e+06	2.01654	14.6192
JUZSEE_clean	916810	128624	7.12781	14.4734
KACGAZ_clean	6.19016e+06	5.066e+06	1.2219	14.6918
KACZEV_clean	4.10488e+06	2.90721e+06	1.41197	14.6495
KACZIZ_clean	3.40099e+06	2.63289e+06	1.29173	14.6216
KADLOT_clean	1.65812e+06	1.22323e+06	1.35553	14.4644
KADLUZ_clean	2.5948e+06	1.96979e+06	1.3173	14.5742
KAFYAT_clean	1.37179e+06	178210	7.6976	14.5838
KAHKUB01_clean	1.13363e+06	699067	1.62164	14.3381
KAHKUB02_clean	503187	232233	2.16673	13.9093
KAHKUB_clean	1.26647e+06	631828	2.00445	14.3934
KAHMOW_clean	245552	269002	0.912827	13.0736
KAHYEY_clean	4.36539e+06	3.10118e+06	1.40766	14.6571
KAJZIH_clean	1.39732e+06	864761	1.61585	14.4164
KAKBUW_clean	333493	88073.5	3.78654	13.7351
KAKCAD_clean	2.22893e+06	1.26027e+06	1.76861	14.5497
KALFOU_clean	1.71341e+06	664288	2.57931	14.5027
KAPGUE_clean	277852	895.723	310.198	22.5194
KAPHOB_clean	536927	287324	1.86872	13.935
KARNAU_clean	2.71595e+06	2.81594e+06	0.964492	14.5778
KASPOL_clean	1.13527e+06	230179	4.93215	14.4527
KAVGAQ_clean	2.1638e+06	1.05909e+06	2.04308	14.5482
KAVTEI_clean	610245	147543	4.13604	14.163
KAWBOB_clean	2.73246e+06	1.52573e+06	1.79092	14.5913
KAXFUM_clean	1.09637e+06	42624.7	25.7215	15.137
KAXQIL_clean	165097	51305.8	3.21791	12.9835
KAXZUG_clean	635422	148915	4.26701	14.1918
KAYBIX_clean	6.72312e+06	1.93135e+06	3.48104	14.7125
KAYBUJ_clean	4.55662e+06	1.51034e+06	3.01696	14.6766
KEBDIG_charged	189567	210209	0.901805	12.7304
KEDJAG01_clean	2.58108e+06	2.55726e+06	1.00932	14.5683
KEDJAG02_clean	2.55113e+06	2.6737e+06	0.954158	14.565
KEDJAG03_clean	2.82442e+06	3.05166e+06	0.925536	14.5848
KEDJAG04_clean	2.62124e+06	2.56975e+06	1.02004	14.5716
KEDJAG06_clean	2.61539e+06	2.56506e+06	1.01962	14.5712
KEDJAG08_clean	2.61064e+06	2.56533e+06	1.01766	14.5708
KEDJAG10_clean	2.58141e+06	2.55915e+06	1.0087	14.5683
KEDJAG12_clean	2.59347e+06	2.70182e+06	0.959897	14.5685
KEDJAG14_clean	2.44652e+06	2.72516e+06	0.897755	14.5552
KEDJAG16_clean	2.54722e+06	2.69522e+06	0.945088	14.5646
KEDJAG18_clean	2.5809e+06	2.78579e+06	0.926454	14.567
KEDJAG20_clean	2.70288e+06	2.74368e+06	0.985131	14.5772
KEDJAG22_clean	2.77775e+06	3.03604e+06	0.914926	14.5815
KEDJAG24_clean	2.79345e+06	3.0182e+06	0.925536	14.5827
KEDJAG28_clean	2.81957e+06	3.06678e+06	0.919393	14.5844
KEDJAG_clean	2.61064e+06	2.56533e+06	1.01766	14.5708
KEFBEE_clean	1.67584e+06	4.44119e+06	0.37734	14.4442
KEFBII_clean	5.26317e+06	4.47899e+06	1.17508	14.676
KEFWAV_clean	870091	175502	4.95771	14.3644
KEFWEZ_charged	1.78829e+06	737859	2.42362	14.5102
KEGYAX_clean	1.12763e+06	263238	4.28366	14.4284
KEGZOL01_clean	1.31022e+06	1.70679e+06	0.767654	14.368
KEGZOL02_clean	1.28368e+06	1.70564e+06	0.752607	14.3595
KEGZOL03_clean	1.41141e+06	1.80599e+06	0.781515	14.3962
KEGZOL04_clean	1.41386e+06	1.80406e+06	0.783714	14.3969
KEGZOL_clean	1.33885e+06	1.74423e+06	0.767586	14.3763
KEHGAH_charged	442599	361517	1.22428	13.7319
KEHGEL_clean	433288	71108.7	6.09333	14.1187
KEJBOQ_clean_h	3.61653e+06	1.43979e+06	2.51185	14.6445
KEJHIQ_clean_h	1.11418e+06	349800	3.18518	14.386
KEJQAR01_clean	1.49971e+06	880471	1.7033	14.4421
KEJQAR_clean	1.25003e+06	909696	1.37412	14.3687
KEVVIS_clean	1.06664e+06	556976	1.91505	14.3233
KEWJIG_clean	1.99586e+06	927447	2.15199	14.5317
KEWNUX_clean	3.48879e+06	3.82788e+06	0.911415	14.6211
KEXFIC10_clean	503267	544485	0.924299	13.8166
KEXFIC_clean	575134	601139	0.95674	13.9231
KEXPIO_clean	1.41627e+06	466529	3.03575	14.4607
KEXPOU_clean	483443	62967.6	7.67765	14.2897
KEYMUY_clean	357806	896603	0.399069	13.4487
KIBXUP_charged	440394	72103.6	6.10779	14.1283
KIFDIM_clean	737573	145898	5.0554	14.3038
KIFKAM_clean	696334	91279.1	7.62862	14.4159
KIFKEQ_clean	845692	396007	2.13555	14.2256
KIFXOO_clean	142321	30920.5	4.60279	13.1012
KIJPUQ_clean	322974	89991.3	3.58894	13.6881
KIKDAL_clean	85382.5	20807.3	4.10349	12.5272
KILJEV_clean	408882	9925.5	41.1951	16.4732
KINLAW_clean	721.231	30.2107	23.8733	14.8244
KINMUR_clean	3.22657e+06	2.18662e+06	1.4756	14.6155
KINNIG_clean	4.88748e+06	4.79582e+06	1.01911	14.6668
KINNUS_charged	283364	57957.6	4.88915	13.7299
KINPUU_clean	251707	68041.5	3.69932	13.4835
KINQAB_clean	215225	63808.7	3.37298	13.2873
KINSEH_clean	1.296e+06	1.01968e+06	1.271	14.3792
KIPKEB_clean	899219	529415	1.69852	14.2366
KIQKOK_clean	650830	200591	3.24456	14.1449
KIRTUC_clean	902497	354033	2.54919	14.2751
KITCAT_clean	1.57702e+06	1.63711e+06	0.963295	14.4391
KITVEQ_clean	740618	283431	2.61304	14.1804
KIVDUQ_clean	898913	492269	1.82606	14.242
KIVVOC_clean	907221	154590	5.86854	14.418
KIYJAF_clean	232235	48113.4	4.82682	13.5652
KIYMIP_clean	369590	76531.2	4.82927	13.9137
KIYQIU_clean	1.77123e+06	725234	2.44229	14.5082
KIYQOA_clean	1.38283e+06	441831	3.12977	14.4561
KIYTOD_clean	1.61052e+06	3.07338e+06	0.524022	14.4349
KOBFIR_clean	2.23033e+06	1.61688e+06	1.37941	14.5429
KOBRAV01_clean	342672	94675.1	3.61945	13.7396
KOBRAV_clean	406874	109471	3.71672	13.8796
KOFVOS_clean	1.26607e+06	522058	2.42515	14.4064
KOHKIC_clean	3.02027e+06	1.84815e+06	1.63421	14.6067
KOHKOI_clean	2.87675e+06	1.82784e+06	1.57386	14.5974
KOJTOU_clean	1.62758e+06	761106	2.13844	14.478
KOJZOZ_clean	1.52781e+06	4.46029e+06	0.342536	14.4124
KOKKOL_clean	904473	359925	2.51295	14.2746
KOKSIO_clean	248254	24126.4	10.2897	14.2872
KOLWEO_clean	211787	59698.7	3.5476	13.2977
KOLYUH_clean	319489	57450.1	5.56116	13.8891
KOMHAW_clean	811063	155239	5.22461	14.35
KOMVIT_clean	118654	59919.7	1.98021	12.3185
KONYOB_clean	641450	71642.9	8.95343	14.4637
KORNAI_clean	1.35851e+06	365475	3.71712	14.4678
KOVGOT01_clean	3.19419e+06	3.00194e+06	1.06404	14.6087
KOVGOT_clean	3.08022e+06	2.87975e+06	1.06962	14.6026
KOXGAH_clean	371252	80356.9	4.62003	13.8971
KOZNEU_clean	2.00794e+06	775346	2.58974	14.5418
KOZNIY_clean	1.34037e+06	904984	1.4811	14.3979
KOZQEX_clean	652515	1.26175e+06	0.517151	13.9866
KOZQIB_clean	474044	772188	0.613896	13.7418
KOZSID_clean	39229.6	18430.7	2.12849	11.1784
KOZSOJ_clean	33475.7	9243.5	3.62154	11.8545
KUFBEU_clean	2.18723e+06	4.72893e+06	0.462521	14.5215
KUGQIN_clean	85188.5	246.386	345.753	20.8836
KUJMEJ_clean	3.42621e+06	1.95787e+06	1.74997	14.6281
KUJNEJ_clean	1.3562e+06	2.48571e+06	0.545597	14.3746
KUJNOT_clean	2.27721e+06	1.40708e+06	1.6184	14.5518
KUJNUZ_clean	2.05237e+06	1.31577e+06	1.55983	14.5266
KUJPAH_clean	3.12852e+06	2.31808e+06	1.34962	14.6089
KUKPUD_clean	2.9244e+06	2.14022e+06	1.36641	14.5974
KULMEK_clean	668553	972281	0.687613	14.0133
KULMIO_clean	3.36835e+06	2.76071e+06	1.2201	14.6192
KULZEY_clean	253702	54268.7	4.67492	13.6171
KUMGIK_clean	2.06806e+06	1.12111e+06	1.84465	14.534
KUMGOQ_clean	244136	106336	2.29588	13.2627
KUNLAH_clean	4.91995e+06	2.56124e+06	1.92092	14.675
KUQXIE_clean	3.16954e+06	1.07651e+06	2.94427	14.6314
KUSQUM_clean	777127	100423	7.73855	14.4542
KUTDAG_clean	809815	470288	1.72196	14.1838
KUTHOY_clean	1.05006e+06	183185	5.73222	14.4578
KUTRIC_clean	244378	60618	4.03144	13.501
KUXREC_clean	4.24533e+06	3.54883e+06	1.19626	14.6517
KUYPIF_clean	115105	60701.3	1.89626	12.2569
LABGAY_clean	541309	95682.9	5.65732	14.1993
LABNAG_clean	3.70193e+06	3.19648e+06	1.15813	14.6327
LABNUA_clean	6.63437e+06	4.32269e+06	1.53478	14.6996
LABQAJ_clean	1.23076e+07	1.05805e+07	1.16323	14.7355
LABQEN_clean	7.07233e+06	5.77631e+06	1.22437	14.7028
LACGED_clean	573610	152235	3.76793	14.1057
LACYOG_clean	3.12715e+06	2.11376e+06	1.47943	14.6105
LACZAT_clean	2.9773e+06	2.3631e+06	1.25991	14.5992
LADWAR_clean	593988	143819	4.1301	14.1482
LAFFEG02_clean	682155	196310	3.47489	14.1832
LAFFEG_clean	657790	180523	3.64381	14.1736
LAFQOA_clean	1.66284e+06	1.16311e+06	1.42965	14.4671
LAFQUG_clean	1.71706e+06	1.16412e+06	1.47499	14.4775
LAFRAN01_clean	1.30991e+06	916895	1.42864	14.388
LAFRAN_manual	1.73494e+06	1.17184e+06	1.48053	14.4806
LAFRER_manual	1.61451e+06	1.22779e+06	1.31497	14.4553
LAFRIV_manual	1.85494e+06	1.38517e+06	1.33915	14.4961
LAFROB_manual	2.00079e+06	1.5441e+06	1.29577	14.5151
LAGHIL_clean	521760	132523	3.93714	14.0614
LAGMUD_clean	1.32056e+06	781977	1.68875	14.3987
LAGNAK_clean	3.27098e+06	2.53299e+06	1.29135	14.6154
LAGNEO_clean	4.48671e+06	3.10793e+06	1.44363	14.6607
LAGNIS_clean	2.06379e+06	1.11939e+06	1.84368	14.5335
LAGNUE_clean	1.42784e+06	567472	2.51614	14.4487
LAGVEX_clean	397508	146820	2.70744	13.7715
LAGWEX_clean_h	3.11376e+06	1.5702e+06	1.98304	14.6163
LAGWIB_clean	2.78301e+06	2.2343e+06	1.24558	14.5867
LAGWUN_clean	2.45354e+06	1.63275e+06	1.5027	14.5658
LAJDUV01_charged	2947.51	686.353	4.29445	13.8646
LAJDUV02_charged	3412.36	767.09	4.44845	13.7988
LAJDUV03_charged	4302.86	862.932	4.98632	13.7699
LAJDUV_charged	1855.47	326.384	5.68493	14.3565
LAJTIC_clean	235724	6111.21	38.5724	16.8319
LAKFIN_clean	2.31785e+06	1.90272e+06	1.21818	14.5487
LALFEL_clean	4.30591e+06	4.17211e+06	1.03207	14.6519
LALPIZ_clean	239785	29966.5	8.00175	13.9997
LAMFEK_clean	723111	669745	1.07968	14.086
LAMGUB_clean	456151	513190	0.888854	13.7304
LAMHAI_clean	567627	602658	0.941874	13.9123
LAPNAU_clean	987480	223251	4.42319	14.3884
LAPNEY_clean	823939	206915	3.98202	14.2986
LAPZEK_clean	4.46038e+06	4.46784e+06	0.998331	14.656
LAPZIO_clean	3.82583e+06	3.99824e+06	0.956879	14.6353
LAQNOJ_clean	4.24104e+06	3.2434e+06	1.30759	14.6526
LAQNUP_clean	3.87896e+06	2.9635e+06	1.30891	14.6409
LARNEA_clean	1.31786e+06	342252	3.85056	14.4627
LARNIE_clean	834723	422267	1.97677	14.2117
LARPIF_clean	993318	13915.6	71.3816	16.5601
LARVIM_clean	2.53829e+06	3.77375e+06	0.672617	14.5595
LARXUA_clean	475287	890312	0.533843	13.7377
LARZEL_SL_part	2.51718e+06	745536	3.37633	14.601
LASDEQ_clean	3.99914e+06	3.22113e+06	1.24153	14.6443
LASWEJ_clean	1.86105e+06	860746	2.16214	14.5147
LASYOU_clean	6.56632e+06	4.11713e+06	1.59488	14.6991
LATCEO_clean	2.3149e+06	3.00218e+06	0.771075	14.5406
LATPIG_clean	4.02811e+06	2.29599e+06	1.75441	14.6505
LAVMAY_clean	1.6506e+06	253950	6.49972	14.5866
LAVSUY_clean	3.75733e+06	1.66109e+06	2.26197	14.6468
LAXCUK_clean	1.79575e+06	1.34555e+06	1.33459	14.487
LAXJAX_clean	1.88885e+06	1.20003e+06	1.574	14.5059
LAXMIJ_clean	249337	19750.7	12.6242	14.5501
LAZLEF_clean	188395	50496.4	3.73087	13.2108
LAZPIN_clean	2365.2	82.9199	28.5239	14.9555
LECFUW_charged	493603	121488	4.06297	14.0366
LECGAD_clean	755636	141218	5.35086	14.3285
LECGEH_clean	641479	125047	5.12989	14.2467
LECGIL_clean	1.31189e+06	1.26684e+06	1.03556	14.3766
LEDLEN_clean	3.4176e+06	2.26463e+06	1.50912	14.6249
LEDWUN_clean	208032	38553.3	5.39595	13.5578
LEHXUT_clean	559323	1.16758e+06	0.479043	13.8695
LEJBUX_clean	2.12442e+06	2.39184e+06	0.888195	14.5222
LEJCAE_clean	2.35498e+06	3.1641e+06	0.744281	14.5441
LEJCEK_clean	413567	865141	0.478034	13.6042
LELDUD_clean	639770	3.88431e+06	0.164706	13.9513
LELMIA01_clean	3.20448e+06	1.91676e+06	1.67182	14.6169
LELMIA_clean	3.55528e+06	2.00142e+06	1.77638	14.6338
LEQQAA_clean	2.21072e+06	1.37353e+06	1.60952	14.545
LEQQEE_clean	346889	51866.9	6.68806	14.0516
LEQVIN_clean	1.55454e+06	330159	4.70846	14.5301
LESWAI_clean	2.36844e+06	1.10954e+06	2.13462	14.5691
LETDEU_clean	1.7086e+06	1.57868e+06	1.08229	14.4669
LETDUK_clean	2.54487e+06	2.99795e+06	0.848871	14.5628
LETPOR01_ion_b	226181	8195.39	27.5986	16.0233
LETPOR_clean	1.37782e+06	1.56231e+06	0.881912	14.3903
LEVBAQ_clean	2.54006e+06	1.21117e+06	2.09719	14.5823
LEVDIB_clean	1.84076e+06	1.40675e+06	1.30851	14.4933
LEVNOQ01_clean	462826	150072	3.08403	13.9191
LEVNOQ_clean	587093	214429	2.73794	14.0533
LEWZET_clean	1.81483e+06	1.21283e+06	1.49636	14.4936
LEZJOQ_clean	2.90377e+06	872676	3.32743	14.6235
LEZMIN_clean	979572	529200	1.85104	14.2836
LICKAL_clean	2.2596e+06	955779	2.36415	14.5634
LIDSAU_clean	1.93985e+06	697298	2.78196	14.5378
LIDSEY_clean	1.62651e+06	599871	2.71143	14.4918
LIDSIC_clean	1.66319e+06	661514	2.51422	14.4931
LIDZOP_clean	344883	80964.6	4.25968	13.8094
LIDZUV_clean	171477	39855.6	4.30245	13.2172
LIFSAW_clean	362783	100201	3.62055	13.7848
LIFSEA_clean	476443	104960	4.53926	14.0507
LIGHAM_clean	384019	162862	2.35793	13.7103
LIHKAQ_clean	6.1099e+06	876529	6.97057	14.729
LIKCOY_charged	1.23401e+06	650471	1.8971	14.3805
LIKDOA_clean	1.93075e+06	2.58458e+06	0.747027	14.4944
LIKFOB_clean	5.95584e+06	1.86954e+06	3.18573	14.7018
LIQCUK_clean	245323	157598	1.55664	13.1642
LIQDAS_clean	1.53076e+06	1.30263e+06	1.17513	14.4349
LIQFEY_clean	1.24866e+06	369362	3.38058	14.4316
LIQJEC_clean	4.83466e+06	3.95688e+06	1.22184	14.6673
LISZOE_clean	702957	82571.4	8.51332	14.4647
LITCIC_clean	1.30283e+06	449400	2.89904	14.4306
LITHUR_clean	2.72192e+06	3.61085e+06	0.753815	14.5751
LIVKUW_clean	1.72737e+06	512646	3.36951	14.523
LIVTEP_charged	513013	214266	2.39428	13.94
LIVWAQ_clean	1.0381e+06	626315	1.65747	14.302
LIWFUS_clean	6.08273e+06	3.57215e+06	1.70282	14.6935
LIWXIZ_clean	212638	20587.8	10.3284	14.2432
LIXWAR01_clean	599519	245117	2.44585	14.048
LIXWAR_clean	550859	249222	2.21031	13.9767
LOBHAM_clean	2.05057e+06	1.02401e+06	2.00249	14.5351
LOCZIO_clean	327134	92536.4	3.5352	13.693
LODPUR_clean	1.63692e+06	196776	8.31869	14.6285
LODTAB_clean	1.94312e+06	949615	2.04622	14.523
LOFZUB_clean	986555	397910	2.47935	14.3117
LOGXEM_clean	2.58111e+06	2.51122e+06	1.02783	14.5686
LOJLAZ01_clean	1.37097e+07	6.95215e+06	1.97202	14.7425
LOJLAZ_clean	1.37261e+07	8.83936e+06	1.55284	14.7413
LOJNAA_clean	186602	44427.5	4.20015	13.279
LOKPEG_clean	1.0144e+06	342126	2.96499	14.3421
LOLQIM_clean	2.01232e+06	831394	2.42042	14.539
LONVAN_clean	5.16794e+06	5.80217e+06	0.890691	14.6719
LORNEL_clean	2.40864e+06	3.19712e+06	0.753378	14.5493
LOSYAV_clean	1.83904e+06	172486	10.6619	14.6941
LOXBEH_clean	4.05437e+06	2.76388e+06	1.46692	14.6484
LOXVUR_clean	1.73312e+06	178517	9.70843	14.6677
LOXWAY_clean	1.26665e+06	396935	3.19108	14.4304
LOXWEC_clean	870191	334809	2.59906	14.2604
LUDCUK_clean	247453	71118.3	3.47946	13.4384
LUDKIG_clean	1.336e+06	389955	3.42603	14.4543
LUDKOM_clean	412483	131844	3.12857	13.8381
LUDKUS_clean	260959	61332.3	4.25483	13.5869
LUDLAZ_clean	407749	102886	3.9631	13.9027
LUDTUZ_clean	8.62908e+06	7.57978e+06	1.13843	14.7163
LUDVEL_clean	6.76518e+06	5.37604e+06	1.25839	14.6995
LUDVIP_clean	1.0182e+06	530058	1.92093	14.3036
LUDVOV_clean	5.50372e+06	4.59904e+06	1.19671	14.6807
LUDVUB_clean	415304	137230	3.02633	13.8344
LUFNAC01_clean	2.13834e+06	1.05717e+06	2.02272	14.5451
LUFNAC02_clean	2.25735e+06	1.16683e+06	1.9346	14.5555
LUFNAC03_clean	2.58887e+06	1.24404e+06	2.08102	14.5856
LUFNAC04_clean	2.46457e+06	1.19118e+06	2.06902	14.576
LUFNAC05_clean	2.39439e+06	1.17413e+06	2.03929	14.5697
LUFNAC_clean	2.22258e+06	1.02863e+06	2.16071	14.5562
LUFQUZ02_clean	6.16458e+06	4.13333e+06	1.49143	14.6932
LUFQUZ_clean	6.11366e+06	1.93975e+06	3.15178	14.7036
LUJSOA_clean	250868	184877	1.35695	13.1624
LUKRIS_clean	148688	46215.1	3.21731	12.8689
LULHUW_clean	670209	338354	1.98079	14.0892
LULJAE_clean	2.05553e+06	1.03936e+06	1.97769	14.5352
LULWUL_clean	367434	150240	2.44564	13.6806
LULXAS_clean	316261	91370.3	3.46131	13.6566
LULXEW_clean	552320	250288	2.20674	13.9783
LUMMAJ_clean	76959.1	207.244	371.346	20.663
LUMYEZ_clean	3.03711e+06	1.98798e+06	1.52774	14.6062
LUMYID_clean	3.27961e+06	2.2612e+06	1.45038	14.6178
LUMYOJ_clean	3.38804e+06	2.40967e+06	1.40602	14.6224
LUMYUP_clean	2.98921e+06	2.10546e+06	1.41974	14.602
LUMZAW_clean	3.34168e+06	2.32381e+06	1.43802	14.6206
LUNBIF_clean	3.36485e+06	5.79021e+06	0.581128	14.6113
LUPTAS_clean	949231	211988	4.47776	14.3763
LUPYAX_clean	4.01275e+06	3.12913e+06	1.28238	14.6452
LURLOB_clean	6.21674e+06	4.07138e+06	1.52694	14.6942
LURRIA_clean	570589	2.74657e+06	0.207746	13.8668
LUSHIR_clean	637389	196875	3.23754	14.1328
LUSHOX01_clean	2.82891e+06	1.13572e+06	2.49085	14.6075
LUSHOX02_clean	3.18732e+06	1.65234e+06	1.92897	14.6193
LUSHOX03_clean	2.66835e+06	1.00995e+06	2.64208	14.5997
LUSHOX_clean	3.67038e+06	1.50179e+06	2.44401	14.6457
LUSHUD_clean	494640	110037	4.4952	14.0697
LUSJEP_clean	822289	300194	2.73919	14.2398
LUSJIT_clean	764127	289647	2.63813	14.1981
LUSJOZ_clean	999118	427653	2.33628	14.3115
LUSYEF_clean	3.12873e+06	2.39943e+06	1.30395	14.6083
LUTZEH_clean	780717	1.44284e+06	0.541096	14.1051
LUVWUU_clean	624070	197445	3.16072	14.1163
LUXFEQ_charged	2.04063e+06	2.17577e+06	0.937888	14.513
LUYHAP_clean	4.14249e+06	4.64211e+06	0.89237	14.6455
LUYSOP_clean	5.08046e+06	2.80414e+06	1.81177	14.6774
MABCUQ_clean	730789	392893	1.86002	14.1337
MABJUV01_clean	414015	44684.2	9.26535	14.3543
MABJUV_clean	434241	51781	8.38611	14.3015
MABKIK01_clean	658216	151942	4.33202	14.2132
MABKIK_clean	288084	73682.9	3.90977	13.6284
MACHIJ_clean	1.82385e+06	1.34526e+06	1.35576	14.4918
MADVUJ_clean	1.38749e+06	466332	2.97532	14.4528
MADWAQ_clean	697984	225081	3.10104	14.1748
MAFDII_SL	1.69469e+06	918903	1.84425	14.4824
MAFFUW_clean	3.26035e+06	1.64647e+06	1.98021	14.6235
MAFJIO_clean	4.5489e+06	3.48655e+06	1.3047	14.6611
MAFLUD_clean	682637	276787	2.46629	14.1275
MAFMAK01_clean	1.04173e+06	637664	1.63367	14.3026
MAFZIE_charged	546471	188866	2.89344	14.018
MAFZOK_clean	1.43656e+06	298354	4.81497	14.5137
MAGNEQ01_clean	1.10181e+06	1.01582e+06	1.08465	14.3071
MAGNEQ_clean	1.21235e+06	1.12436e+06	1.07826	14.3471
MAHCEG_clean	1.55219e+06	1.82335e+06	0.851282	14.431
MAHCIK_clean	1.69699e+06	3.06565e+06	0.553549	14.4524
MAHCOQ_clean	1.52105e+06	2.34778e+06	0.647866	14.4189
MAHTAR01_clean	786657	156864	5.01489	14.3282
MAHTAR_clean	931492	206510	4.51064	14.3707
MAJHUC_clean	78121.4	21583.4	3.61951	12.3092
MAJKAM_clean	1.44112e+06	1.15395e+06	1.24886	14.4166
MAKRIC_clean	145797	71908.5	2.02754	12.5985
MAKSUO_clean	372949	5893.31	63.2835	17.6748
MAKXAZ_clean	947841	396328	2.39156	14.2906
MAMVED_charged	629656	253980	2.47915	14.0805
MANLIX_charged	1.13165e+06	793489	1.42617	14.3306
MAPCIP_clean	9.34208e+06	6.2104e+06	1.50426	14.7227
MAPFIS_clean	1.28365e+06	572600	2.24179	14.4055
MAQBEO_clean	1.0306e+06	504850	2.04141	14.3134
MAQBIS_clean	580146	975236	0.594878	13.9056
MAQRAA_clean	4.25949e+06	2.40495e+06	1.77114	14.6576
MARJAQ_clean	2.84492e+06	1.68304e+06	1.69034	14.5971
MARKOF_clean	432213	101159	4.27263	13.9686
MARLOJ_clean	712429	124358	5.72885	14.3244
MARNOL_clean	364785	108244	3.37002	13.7647
MARNUR_clean	871342	215406	4.04511	14.3249
MARPOL_clean	224587	173245	1.29635	13.0191
MASMIC_clean	1.47065e+06	2.00326e+06	0.734129	14.4096
MASZOX_clean	570265	161860	3.52321	14.0864
MASZUD_clean	560881	155500	3.60695	14.0821
MATFIY_clean	1.15617e+06	624030	1.85274	14.354
MATTUX_clean	1.68088e+06	829693	2.02591	14.4844
MAVNUU_manual	2.57858e+06	1.44847e+06	1.78021	14.5802
MAVRAE_clean	1.01641e+06	1.20891e+06	0.840765	14.261
MAWFEY_clean	5.65483e+06	5.29091e+06	1.06878	14.6824
MAWFIC_clean	3.95572e+06	5.61031e+06	0.70508	14.6374
MAYJOM_clean	3.95254e+06	2.12715e+06	1.85813	14.6491
MAYPIM_clean	739048	127181	5.811	14.3429
MAZSOX_clean	1.26909e+06	375847	3.37662	14.4367
MAZTIR_clean	3.32481e+06	1.13647e+06	2.92557	14.6379
MECVIA_clean	1.18571e+06	879374	1.34836	14.347
MECVOG_clean	991421	630174	1.57325	14.278
MECVUM_clean	1.56887e+06	1.06384e+06	1.47473	14.4504
MECWEX_manual	809594	177889	4.55112	14.3178
MEFHUC_charged	568086	157449	3.60805	14.0897
MEFJUE_clean	3.80396e+06	3.33851e+06	1.13942	14.6364
MEFZUU_manual	1.04857e+06	1.17996e+06	0.888648	14.2775
MEGBAD_clean	2.72364e+06	2.38724e+06	1.14091	14.581
MEGFIN_clean	690706	359108	1.92339	14.1041
MEHMET_clean	552158	1.3715e+06	0.402594	13.854
MEJMOE_clean	990029	1.29403e+06	0.765074	14.2453
MEKDUC_clean	473536	130838	3.61926	13.9766
MIBMER_clean	2.88598e+06	3.48997e+06	0.826935	14.5875
MIDSEZ_clean	349874	53256.2	6.56963	14.0449
MIFKUJ_clean	2.47148e+06	1.14883e+06	2.15131	14.5779
MIFPUO_clean	248271	217480	1.14158	13.1197
MIFQEY_clean	193194	107674	1.79425	12.9121
MIFROK_clean	271692	159595	1.70238	13.2998
MIGMEU_clean	32472	170.626	190.311	18.104
MIGVON_clean	184663	49599.9	3.72305	13.1896
MIHLAR_clean	417034	161781	2.57777	13.7985
MIJHOD_clean	1.23147e+06	272417	4.52053	14.4634
MILQIJ_clean	2.84689e+06	1.48013e+06	1.9234	14.6005
MILROQ_clean	855583	4.80071e+06	0.17822	14.1421
MIMFOF_clean	990629	380026	2.60674	14.3184
MIMKIE_clean	1.07476e+06	533108	2.01603	14.3302
MIMSIM_clean	2.01415e+06	1.29953e+06	1.5499	14.5218
MIMSOS_clean	1.74857e+06	1.07552e+06	1.6258	14.4862
MIMVEJ_clean	8.54884e+06	2.12463e+06	4.02369	14.7295
MINCER_clean	4.55818e+06	1.76018e+06	2.58961	14.6728
MINVOU01_clean	5.57412e+06	3.34291e+06	1.66745	14.6854
MINVOU_clean	5.60514e+06	3.40162e+06	1.64779	14.6858
MINVUA01_SL	1.1198e+07	6.31317e+06	1.77376	14.7333
MINVUA_SL	1.06737e+07	5.94194e+06	1.79633	14.731
MIPHEA_clean	155467	127266	1.22159	12.5146
MIQLII_clean	2.81287e+06	1.75257e+06	1.605	14.5938
MISQIQ01_clean	3.94258e+06	1.34171e+06	2.93848	14.6599
MISQIQ02_clean	3.98972e+06	1.33874e+06	2.9802	14.6617
MISQIQ03_clean	5.12708e+06	1.85277e+06	2.76726	14.686
MISQIQ04_clean	4.86123e+06	1.64353e+06	2.95779	14.6825
MISQIQ05_clean	3.61685e+06	1.18382e+06	3.05523	14.6506
MISQIQ06_clean	3.65844e+06	1.25948e+06	2.90472	14.6504
MISQIQ07_clean	3.97236e+06	1.37772e+06	2.8833	14.6602
MISQIQ_clean	4.2364e+06	1.37116e+06	3.08963	14.6696
MITSUE_clean	6.64307e+06	4.63598e+06	1.43294	14.6991
MIVFEE_clean	2.48482e+06	2.30202e+06	1.07941	14.5615
MIVFOO_clean	4.55091e+06	3.62308e+06	1.25609	14.6607
MIVWAR_clean	230632	62694.7	3.67866	13.3993
MIVWEU_manual	324605	125039	2.59603	13.5852
MIXKUB_clean	195998	25547.1	7.67202	13.8488
MIXYID_clean	1.60393e+06	864152	1.85608	14.4668
MIYWIB_clean	3.30942e+06	3.88537e+06	0.851765	14.6119
MIZKOW_clean	598311	122794	4.87246	14.1981
MIZZOM_clean	1.94015e+06	625501	3.10176	14.5444
MOBBIO_clean	914111	817958	1.11755	14.2198
MOCKAR_clean	5.47644e+06	4.00051e+06	1.36893	14.6815
MODMUN_charged	463850	153903	3.01391	13.9152
MODNAU_charged	376490	138445	2.71942	13.7279
MODNOI_ion_b	528094	253627	2.08217	13.9382
MODNUO_ion_b	711739	248562	2.86342	14.1724
MOFBIU_clean	703685	339744	2.07122	14.1232
MOHSEJ_clean	257547	75537.7	3.40952	13.4668
MOJJUR_clean	282036	72440.1	3.89337	13.6085
MOLKAB_clean	2.62536e+06	1.53895e+06	1.70594	14.5825
MOMRIR_clean	426419	88775.2	4.80336	14.0039
MONFAY_clean	1.25606e+06	236049	5.32118	14.494
MONFEC_clean	869968	214211	4.06126	14.325
MONQIR_clean	1.05137e+06	422807	2.48664	14.3385
MOPKEJ_clean	3.12964e+06	1.02271e+06	3.06013	14.631
MOPQIT_clean	177916	22470.6	7.91774	13.8327
MOQNUB_clean	1.02557e+06	482797	2.12424	14.3145
MOTMAK_clean	2.96538e+06	832266	3.56302	14.6298
MOVFOU_clean	262848	60855.4	4.31923	13.6011
MOXPAR_clean	1.78965e+06	227080	7.88116	14.6312
MOXPEV_charged	322153	97218.2	3.31371	13.6563
MOXPUL_clean	1.13521e+06	740203	1.53365	14.3356
MOYYEF_clean	3.60567e+06	2.23622e+06	1.6124	14.634
MUDTEL_clean	1.32664e+06	4.00583e+06	0.331178	14.3597
MUFZIY_clean	832869	305098	2.72984	14.2455
MUGFOK_clean	829603	430504	1.92705	14.2062
MUGHED_clean	2.23609e+06	1.21873e+06	1.83478	14.5516
MUGQAI_clean	678500	112434	6.03465	14.3214
MUHNAG_clean	584114	135218	4.31979	14.1511
MUHQAI_clean	4762.01	131.352	36.2539	15.1952
MUJPUE_clean	231359	60269.3	3.83875	13.4248
MUJRIT_clean	992082	541344	1.83263	14.2886
MUKQUG_clean	2.28868e+06	1.50347e+06	1.52227	14.5512
MUKRAN_clean	917680	265471	3.4568	14.321
MUKRIU_clean	229518	62778	3.65602	13.3915
MULQOA_clean	5.58214e+06	2.67965e+06	2.08316	14.6886
MULXUO_clean	1.0187e+06	369719	2.75534	14.3358
MUMYAW_clean	206180	84522	2.43937	13.0965
MUNDAC_clean	4.13644e+06	3.36795e+06	1.22818	14.6486
MUNNUF_clean	1.79846e+06	1.09941e+06	1.63585	14.4942
MUNPAN_clean	3.36344e+06	2.17913e+06	1.54348	14.6229
MUNPER_clean	1.91423e+06	1.13632e+06	1.68458	14.5117
MUPTAU_clean	825397	105116	7.85223	14.4761
MUQSAU_clean	928810	475573	1.95303	14.2631
MURFIQ_clean	143050	73315	1.95118	12.5573
MUSCAG_clean	832634	338272	2.46143	14.2329
MUSSIE_clean	1.98896e+06	1.48801e+06	1.33666	14.5144
MUTNAQ_clean	623295	112870	5.52222	14.2566
MUVGOA_clean	345885	114107	3.03124	13.6872
MUVMOG_clean	1.96127e+06	713860	2.74742	14.5396
MUVNEX_clean	2.93826e+06	2.2592e+06	1.30057	14.5974
MUVROM_clean	264172	124249	2.12616	13.3245
MUWRON_clean	3.97588e+06	2.53727e+06	1.56699	14.6469
MUXHIW01_clean	53120	131.803	403.026	19.6716
MUZHUL_charged	3.64944e+06	1.75984e+06	2.07373	14.6409
NABCEA_charged	479930	171650	2.79598	13.9225
NABCIE_clean	436000	5535.86	78.7591	18.0652
NABNUA_clean	230616	29356.2	7.85576	13.9613
NACVUI_clean	563783	180483	3.12375	14.0532
NACYAU_clean	3.88291e+06	4.20843e+06	0.92265	14.637
NACYOG_clean	961934	338505	2.84171	14.3154
NACYUM_clean	633332	173758	3.6449	14.1534
NADKEK_clean	100470	63619.3	1.57925	11.985
NADZEZ_clean	3.08568e+06	822668	3.75082	14.638
NADZID_clean	1.54387e+07	5.3238e+06	2.89993	14.7492
NAFRUI_clean	539241	640265	0.842215	13.866
NAFSOF_clean	1.2995e+06	1.33639e+06	0.972397	14.3711
NAGCAB_clean	3.8841e+06	4.62701e+06	0.839441	14.6362
NAGQET_clean	194199	67419.3	2.88047	13.1016
NAHDIM_clean	193859	54751.7	3.54069	13.2082
NAHFOU_clean	276866	47550.8	5.82253	13.8222
NAHHAI_clean	1.0962e+06	575117	1.90604	14.3343
NAHHOW_clean	4.51062e+06	2.90902e+06	1.55056	14.6623
NAJMIV_charged	153500	53523	2.86793	12.8347
NAJQUN_clean	668404	163541	4.08708	14.207
NAKLIW_clean	1.24e+06	966426	1.28308	14.3627
NANMAS_charged	393352	93798.4	4.19359	13.898
NANNAU_clean	195369	32950.2	5.92922	13.5897
NANNEY_clean	215196	32349.3	6.65224	13.7608
NANPUN_clean	1.41229e+06	1.47293e+06	0.95883	14.4015
NANYUX_charged	1.37379e+06	211862	6.48437	14.5498
NAPNEA_clean	157436	47916	3.28566	12.9447
NAPZOV_clean	261143	140819	1.85446	13.2761
NAPZUB_clean	751768	255534	2.94195	14.2051
NAQQUT_clean	945816	1.07483e+06	0.87997	14.2272
NARHAR_charged	3.87119e+06	1.21594e+06	3.1837	14.6603
NARTUX_clean	179368	43709	4.1037	13.2255
NASREH_clean	2.38167e+06	1.40565e+06	1.69435	14.5628
[truncated: 2,279 more rows]

## Sheet: fig_3b_greenline
MMM_CO2_Perm/Barrer	alpha_MOF
65454.5	3183.28
66363.6	1139.45
67272.7	702.071
68181.8	511.5
69090.9	404.811
70000	336.619
70909.1	289.276
71818.2	254.492
72727.3	227.857
73636.4	206.811
74545.5	189.763
75454.5	175.674
76363.6	163.837
77272.7	153.752
78181.8	145.059
79090.9	137.488
80000	130.837
80909.1	124.948
81818.2	119.697
82727.3	114.988
83636.4	110.74
84545.5	106.889
85454.5	103.383
86363.6	100.178
87272.7	97.2363
88181.8	94.5278
89090.9	92.0259
90000	89.7081
90909.1	87.555
91818.2	85.55
92727.3	83.6784
93636.4	81.9276
94545.5	80.2865
95454.5	78.7453
96363.6	77.2952
97272.7	75.9286
98181.8	74.6386
99090.9	73.4191
100000	72.2647
100000	72.2647
109091	63.4124
118182	57.6992
127273	53.7515
136364	50.895
145455	48.7601
154545	47.1272
163636	45.8576
172727	44.8594
181818	44.0692
190909	43.4421
200000	42.9451
209091	42.5537
218182	42.249
227273	42.0165
236364	41.8447
245455	41.7245
254545	41.6484
263636	41.6104
272727	41.6055
281818	41.6296
290909	41.679
300000	41.751
309091	41.843
318182	41.9528
327273	42.0785
336364	42.2187
345455	42.3718
354545	42.5367
363636	42.7123
372727	42.8976
381818	43.0919
390909	43.2943
400000	43.5042
409091	43.721
418182	43.9441
427273	44.1732
436364	44.4077
445455	44.6473
454545	44.8916
463636	45.1403
472727	45.3931
481818	45.6497
490909	45.91
500000	46.1735
509091	46.4403
518182	46.71
527273	46.9825
536364	47.2576
545455	47.5352
554545	47.8152
563636	48.0973
572727	48.3816
581818	48.6678
590909	48.956
600000	49.2459
609091	49.5375
618182	49.8307
627273	50.1255
636364	50.4217
645455	50.7193
654545	51.0183
663636	51.3185
672727	51.6199
681818	51.9225
690909	52.2262
700000	52.531
709091	52.8368
718182	53.1435
727273	53.4512
736364	53.7598
745455	54.0692
754545	54.3795
763636	54.6905
772727	55.0024
781818	55.3149
790909	55.6282
800000	55.9421
809091	56.2567
818182	56.572
827273	56.8878
836364	57.2042
845455	57.5212
854545	57.8388
863636	58.1568
872727	58.4754
881818	58.7945
890909	59.1141
900000	59.4341
909091	59.7545
918182	60.0754
927273	60.3967
936364	60.7185
945455	61.0406
954545	61.3631
963636	61.686
972727	62.0092
981818	62.3328
990909	62.6567
1000000	62.9809
1000000	62.9809
1.09091e+06	66.2394
1.18182e+06	69.5223
1.27273e+06	72.824
1.36364e+06	76.1406
1.45455e+06	79.4691
1.54545e+06	82.8074
1.63636e+06	86.1538
1.72727e+06	89.5069
1.81818e+06	92.8657
1.90909e+06	96.2294
2000000	99.5972
2.09091e+06	102.969
2.18182e+06	106.343
2.27273e+06	109.721
2.36364e+06	113.1
2.45455e+06	116.482
2.54545e+06	119.866
2.63636e+06	123.252
2.72727e+06	126.639
2.81818e+06	130.027
2.90909e+06	133.417
3000000	136.808
3.09091e+06	140.2
3.18182e+06	143.593
3.27273e+06	146.987
3.36364e+06	150.381
3.45455e+06	153.776
3.54545e+06	157.172
3.63636e+06	160.569
3.72727e+06	163.966
3.81818e+06	167.364
3.90909e+06	170.762
4000000	174.16
4.09091e+06	177.559
4.18182e+06	180.959
4.27273e+06	184.358
4.36364e+06	187.759
4.45455e+06	191.159
4.54545e+06	194.56
4.63636e+06	197.961
4.72727e+06	201.362
4.81818e+06	204.764
4.90909e+06	208.166
5000000	211.568
5.09091e+06	214.97
5.18182e+06	218.373
5.27273e+06	221.775
5.36364e+06	225.178
5.45455e+06	228.581
5.54545e+06	231.985
5.63636e+06	235.388
5.72727e+06	238.792
5.81818e+06	242.195
5.90909e+06	245.599
6000000	249.003
6.09091e+06	252.407
6.18182e+06	255.811
6.27273e+06	259.216
6.36364e+06	262.62
6.45455e+06	266.025
6.54545e+06	269.429
6.63636e+06	272.834
6.72727e+06	276.239
6.81818e+06	279.644
6.90909e+06	283.049
7000000	286.454
7.09091e+06	289.859
7.18182e+06	293.264
7.27273e+06	296.669
7.36364e+06	300.075
7.45455e+06	303.48
7.54545e+06	306.886
7.63636e+06	310.291
7.72727e+06	313.697
7.81818e+06	317.103
7.90909e+06	320.508
8000000	323.914
8.09091e+06	327.32
8.18182e+06	330.726
8.27273e+06	334.132
8.36364e+06	337.538
8.45455e+06	340.944
8.54545e+06	344.35
8.63636e+06	347.756
8.72727e+06	351.162
8.81818e+06	354.568
8.90909e+06	357.975
9000000	361.381
9.09091e+06	364.787
9.18182e+06	368.194
9.27273e+06	371.6
9.36364e+06	375.006
9.45455e+06	378.413
9.54545e+06	381.819
9.63636e+06	385.226
9.72727e+06	388.632
9.81818e+06	392.039
9.90909e+06	395.446
10000000	398.852
10000000	398.852
1.09091e+07	432.92
1.18182e+07	466.99
1.27273e+07	501.061
1.36364e+07	535.134
1.45455e+07	569.207
1.54545e+07	603.282
1.63636e+07	637.357
1.72727e+07	671.433
1.81818e+07	705.51
1.90909e+07	739.586
20000000	773.664
2.09091e+07	807.741
2.18182e+07	841.819
2.27273e+07	875.897
2.36364e+07	909.976
2.45455e+07	944.054
2.54545e+07	978.133
2.63636e+07	1012.21
2.72727e+07	1046.29
2.81818e+07	1080.37
2.90909e+07	1114.45
30000000	1148.53
3.09091e+07	1182.61
3.18182e+07	1216.69
3.27273e+07	1250.77
3.36364e+07	1284.85
3.45455e+07	1318.93
3.54545e+07	1353.01
3.63636e+07	1387.09
3.72727e+07	1421.17
3.81818e+07	1455.25
3.90909e+07	1489.33
40000000	1523.41
4.09091e+07	1557.49
4.18182e+07	1591.57
4.27273e+07	1625.65
4.36364e+07	1659.73
4.45455e+07	1693.81
4.54545e+07	1727.89
4.63636e+07	1761.97
4.72727e+07	1796.05
4.81818e+07	1830.13
4.90909e+07	1864.21
50000000	1898.29
5.09091e+07	1932.37
5.18182e+07	1966.45
5.27273e+07	2000.53
5.36364e+07	2034.61
5.45455e+07	2068.69
5.54545e+07	2102.77
5.63636e+07	2136.85
5.72727e+07	2170.93
5.81818e+07	2205.02
5.90909e+07	2239.1
60000000	2273.18
6.09091e+07	2307.26
6.18182e+07	2341.34
6.27273e+07	2375.42
6.36364e+07	2409.5
6.45455e+07	2443.58
6.54545e+07	2477.66
6.63636e+07	2511.74
6.72727e+07	2545.82
6.81818e+07	2579.9
6.90909e+07	2613.98
70000000	2648.06
7.09091e+07	2682.14
7.18182e+07	2716.23
7.27273e+07	2750.31
7.36364e+07	2784.39
7.45455e+07	2818.47
7.54545e+07	2852.55
7.63636e+07	2886.63
7.72727e+07	2920.71
7.81818e+07	2954.79
7.90909e+07	2988.87
80000000	3022.95
8.09091e+07	3057.03
8.18182e+07	3091.11
8.27273e+07	3125.19
8.36364e+07	3159.28
8.45455e+07	3193.36
8.54545e+07	3227.44
8.63636e+07	3261.52
8.72727e+07	3295.6
8.81818e+07	3329.68
8.90909e+07	3363.76
90000000	3397.84
9.09091e+07	3431.92
9.18182e+07	3466
9.27273e+07	3500.08
9.36364e+07	3534.17
9.45455e+07	3568.25
9.54545e+07	3602.33
9.63636e+07	3636.41
9.72727e+07	3670.49
9.81818e+07	3704.57
9.90909e+07	3738.65
100000000	3772.73

## Sheet: fig_3c_surface
MOF_CO2_Perm/Barrer	MOF_alpha	MOF_CH4_Perm/Barrer	MMM_CO2_Perm/Barrer	MMM_CH4_Perm/Barrer	MMM_alpha
10	0.01	1000	33686.6	3699.29	9.10623
10	0.02	500	33686.6	3571.29	9.43262
10	0.03	333.333	33686.6	3526.11	9.55349
10	0.04	250	33686.6	3503.01	9.61647
10	0.05	200	33686.6	3488.99	9.65512
10	0.06	166.667	33686.6	3479.57	9.68125
10	0.07	142.857	33686.6	3472.81	9.7001
10	0.08	125	33686.6	3467.72	9.71434
10	0.09	111.111	33686.6	3463.75	9.72548
10	0.1	100	33686.6	3460.57	9.73442
10	0.1	100	33686.6	3460.57	9.73442
10	0.2	50	33686.6	3446.16	9.77511
10	0.3	33.3333	33686.6	3441.33	9.78883
10	0.4	25	33686.6	3438.91	9.79572
10	0.5	20	33686.6	3437.46	9.79987
10	0.6	16.6667	33686.6	3436.49	9.80264
10	0.7	14.2857	33686.6	3435.79	9.80461
10	0.8	12.5	33686.6	3435.27	9.8061
10	0.9	11.1111	33686.6	3434.87	9.80725
10	1	10	33686.6	3434.55	9.80818
10	1	10	33686.6	3434.55	9.80818
10	2	5	33686.6	3433.09	9.81235
10	3	3.33333	33686.6	3432.6	9.81374
10	4	2.5	33686.6	3432.36	9.81443
10	5	2	33686.6	3432.21	9.81485
10	6	1.66667	33686.6	3432.11	9.81513
10	7	1.42857	33686.6	3432.05	9.81533
10	8	1.25	33686.6	3431.99	9.81548
10	9	1.11111	33686.6	3431.95	9.81559
10	10	1	33686.6	3431.92	9.81568
10	10	1	33686.6	3431.92	9.81568
10	20	0.5	33686.6	3431.77	9.8161
10	30	0.333333	33686.6	3431.73	9.81624
10	40	0.25	33686.6	3431.7	9.81631
10	50	0.2	33686.6	3431.69	9.81635
10	60	0.166667	33686.6	3431.68	9.81638
10	70	0.142857	33686.6	3431.67	9.8164
10	80	0.125	33686.6	3431.66	9.81641
10	90	0.111111	33686.6	3431.66	9.81643
10	100	0.1	33686.6	3431.66	9.81644
10	100	0.1	33686.6	3431.66	9.81644
10	200	0.05	33686.6	3431.64	9.81648
10	300	0.0333333	33686.6	3431.64	9.81649
10	400	0.025	33686.6	3431.64	9.8165
10	500	0.02	33686.6	3431.63	9.8165
10	600	0.0166667	33686.6	3431.63	9.81651
10	700	0.0142857	33686.6	3431.63	9.81651
10	800	0.0125	33686.6	3431.63	9.81651
10	900	0.0111111	33686.6	3431.63	9.81651
10	1000	0.01	33686.6	3431.63	9.81651
10	1000	0.01	33686.6	3431.63	9.81651
10	2000	0.005	33686.6	3431.63	9.81651
10	3000	0.00333333	33686.6	3431.63	9.81652
10	4000	0.0025	33686.6	3431.63	9.81652
10	5000	0.002	33686.6	3431.63	9.81652
10	6000	0.00166667	33686.6	3431.63	9.81652
10	7000	0.00142857	33686.6	3431.63	9.81652
10	8000	0.00125	33686.6	3431.63	9.81652
10	9000	0.00111111	33686.6	3431.63	9.81652
10	10000	0.001	33686.6	3431.63	9.81652
20	0.01	2000	33689.6	3925.71	8.58177
20	0.02	1000	33689.6	3699.29	9.10702
20	0.03	666.667	33689.6	3615.18	9.31891
20	0.04	500	33689.6	3571.29	9.43344
20	0.05	400	33689.6	3544.34	9.50517
20	0.06	333.333	33689.6	3526.11	9.55432
20	0.07	285.714	33689.6	3512.95	9.59009
20	0.08	250	33689.6	3503.01	9.61731
20	0.09	222.222	33689.6	3495.24	9.6387
20	0.1	200	33689.6	3488.99	9.65596
20	0.1	200	33689.6	3488.99	9.65596
20	0.2	100	33689.6	3460.57	9.73527
20	0.3	66.6667	33689.6	3450.98	9.76232
20	0.4	50	33689.6	3446.16	9.77596
20	0.5	40	33689.6	3443.27	9.78418
20	0.6	33.3333	33689.6	3441.33	9.78968
20	0.7	28.5714	33689.6	3439.95	9.79362
20	0.8	25	33689.6	3438.91	9.79657
20	0.9	22.2222	33689.6	3438.1	9.79888
20	1	20	33689.6	3437.46	9.80072
20	1	20	33689.6	3437.46	9.80072
20	2	10	33689.6	3434.55	9.80903
20	3	6.66667	33689.6	3433.57	9.81181
20	4	5	33689.6	3433.09	9.8132
20	5	4	33689.6	3432.8	9.81403
20	6	3.33333	33689.6	3432.6	9.81459
20	7	2.85714	33689.6	3432.46	9.81498
20	8	2.5	33689.6	3432.36	9.81528
20	9	2.22222	33689.6	3432.28	9.81551
20	10	2	33689.6	3432.21	9.8157
20	10	2	33689.6	3432.21	9.8157
20	20	1	33689.6	3431.92	9.81653
20	30	0.666667	33689.6	3431.82	9.81681
20	40	0.5	33689.6	3431.77	9.81695
20	50	0.4	33689.6	3431.74	9.81704
20	60	0.333333	33689.6	3431.73	9.81709
20	70	0.285714	33689.6	3431.71	9.81713
20	80	0.25	33689.6	3431.7	9.81716
20	90	0.222222	33689.6	3431.69	9.81718
20	100	0.2	33689.6	3431.69	9.8172
20	100	0.2	33689.6	3431.69	9.8172
20	200	0.1	33689.6	3431.66	9.81729
20	300	0.0666667	33689.6	3431.65	9.81731
20	400	0.05	33689.6	3431.64	9.81733
20	500	0.04	33689.6	3431.64	9.81734
20	600	0.0333333	33689.6	3431.64	9.81734
20	700	0.0285714	33689.6	3431.64	9.81735
20	800	0.025	33689.6	3431.64	9.81735
20	900	0.0222222	33689.6	3431.63	9.81735
20	1000	0.02	33689.6	3431.63	9.81735
20	1000	0.02	33689.6	3431.63	9.81735
20	2000	0.01	33689.6	3431.63	9.81736
20	3000	0.00666667	33689.6	3431.63	9.81736
20	4000	0.005	33689.6	3431.63	9.81737
20	5000	0.004	33689.6	3431.63	9.81737
20	6000	0.00333333	33689.6	3431.63	9.81737
20	7000	0.00285714	33689.6	3431.63	9.81737
20	8000	0.0025	33689.6	3431.63	9.81737
20	9000	0.00222222	33689.6	3431.63	9.81737
20	10000	0.002	33689.6	3431.63	9.81737
30	0.01	3000	33692.5	4119.73	8.17832
30	0.02	1500	33692.5	3817.04	8.82686
30	0.03	1000	33692.5	3699.29	9.10781
30	0.04	750	33692.5	3636.66	9.26468
30	0.05	600	33692.5	3597.78	9.36481
30	0.06	500	33692.5	3571.29	9.43426
30	0.07	428.571	33692.5	3552.09	9.48526
30	0.08	375	33692.5	3537.53	9.5243
30	0.09	333.333	33692.5	3526.11	9.55514
30	0.1	300	33692.5	3516.91	9.58013
30	0.1	300	33692.5	3516.91	9.58013
30	0.2	150	33692.5	3474.84	9.69611
30	0.3	100	33692.5	3460.57	9.73611
30	0.4	75	33692.5	3453.38	9.75637
30	0.5	60	33692.5	3449.06	9.76861
30	0.6	50	33692.5	3446.16	9.77681
30	0.7	42.8571	33692.5	3444.1	9.78268
30	0.8	37.5	33692.5	3442.54	9.78709
30	0.9	33.3333	33692.5	3441.33	9.79053
30	1	30	33692.5	3440.37	9.79328
30	1	30	33692.5	3440.37	9.79328
30	2	15	33692.5	3436	9.80572
30	3	10	33692.5	3434.55	9.80988
30	4	7.5	33692.5	3433.82	9.81196
30	5	6	33692.5	3433.38	9.81321
30	6	5	33692.5	3433.09	9.81405
30	7	4.28571	33692.5	3432.88	9.81464
30	8	3.75	33692.5	3432.72	9.81509
30	9	3.33333	33692.5	3432.6	9.81544
30	10	3	33692.5	3432.5	9.81572
30	10	3	33692.5	3432.5	9.81572
30	20	1.5	33692.5	3432.07	9.81697
30	30	1	33692.5	3431.92	9.81739
30	40	0.75	33692.5	3431.85	9.81759
30	50	0.6	33692.5	3431.8	9.81772
30	60	0.5	33692.5	3431.77	9.8178
30	70	0.428571	33692.5	3431.75	9.81786
30	80	0.375	33692.5	3431.74	9.81791
30	90	0.333333	33692.5	3431.73	9.81794
30	100	0.3	33692.5	3431.72	9.81797
30	100	0.3	33692.5	3431.72	9.81797
30	200	0.15	33692.5	3431.67	9.8181
30	300	0.1	33692.5	3431.66	9.81814
30	400	0.075	33692.5	3431.65	9.81816
30	500	0.06	33692.5	3431.65	9.81817
30	600	0.05	33692.5	3431.64	9.81818
30	700	0.0428571	33692.5	3431.64	9.81818
30	800	0.0375	33692.5	3431.64	9.81819
30	900	0.0333333	33692.5	3431.64	9.81819
30	1000	0.03	33692.5	3431.64	9.8182
30	1000	0.03	33692.5	3431.64	9.8182
30	2000	0.015	33692.5	3431.63	9.81821
30	3000	0.01	33692.5	3431.63	9.81821
30	4000	0.0075	33692.5	3431.63	9.81821
30	5000	0.006	33692.5	3431.63	9.81822
30	6000	0.005	33692.5	3431.63	9.81822
30	7000	0.00428571	33692.5	3431.63	9.81822
30	8000	0.00375	33692.5	3431.63	9.81822
30	9000	0.00333333	33692.5	3431.63	9.81822
30	10000	0.003	33692.5	3431.63	9.81822
40	0.01	4000	33695.4	4287.84	7.85836
40	0.02	2000	33695.4	3925.71	8.58326
40	0.03	1333.33	33695.4	3778.85	8.91683
40	0.04	1000	33695.4	3699.29	9.1086
40	0.05	800	33695.4	3649.4	9.23314
40	0.06	666.667	33695.4	3615.18	9.32053
40	0.07	571.429	33695.4	3590.26	9.38523
40	0.08	500	33695.4	3571.29	9.43507
40	0.09	444.444	33695.4	3556.38	9.47464
40	0.1	400	33695.4	3544.34	9.50682
40	0.1	400	33695.4	3544.34	9.50682
40	0.2	200	33695.4	3488.99	9.65763
40	0.3	133.333	33695.4	3470.1	9.71021
40	0.4	100	33695.4	3460.57	9.73695
40	0.5	80	33695.4	3454.82	9.75315
40	0.6	66.6667	33695.4	3450.98	9.76401
40	0.7	57.1429	33695.4	3448.23	9.7718
40	0.8	50	33695.4	3446.16	9.77765
40	0.9	44.4444	33695.4	3444.56	9.78222
40	1	40	33695.4	3443.27	9.78588
40	1	40	33695.4	3443.27	9.78588
40	2	20	33695.4	3437.46	9.80242
40	3	13.3333	33695.4	3435.52	9.80796
40	4	10	33695.4	3434.55	9.81073
40	5	8	33695.4	3433.96	9.8124
40	6	6.66667	33695.4	3433.57	9.81351
40	7	5.71429	33695.4	3433.3	9.8143
40	8	5	33695.4	3433.09	9.8149
40	9	4.44444	33695.4	3432.93	9.81536
40	10	4	33695.4	3432.8	9.81573
40	10	4	33695.4	3432.8	9.81573
40	20	2	33695.4	3432.21	9.8174
40	30	1.33333	33695.4	3432.02	9.81796
40	40	1	33695.4	3431.92	9.81824
40	50	0.8	33695.4	3431.86	9.8184
40	60	0.666667	33695.4	3431.82	9.81851
40	70	0.571429	33695.4	3431.79	9.81859
40	80	0.5	33695.4	3431.77	9.81865
40	90	0.444444	33695.4	3431.76	9.8187
40	100	0.4	33695.4	3431.74	9.81874
40	100	0.4	33695.4	3431.74	9.81874
40	200	0.2	33695.4	3431.69	9.8189
40	300	0.133333	33695.4	3431.67	9.81896
40	400	0.1	33695.4	3431.66	9.81899
40	500	0.08	33695.4	3431.65	9.819
40	600	0.0666667	33695.4	3431.65	9.81902
40	700	0.0571429	33695.4	3431.64	9.81902
40	800	0.05	33695.4	3431.64	9.81903
40	900	0.0444444	33695.4	3431.64	9.81903
40	1000	0.04	33695.4	3431.64	9.81904
40	1000	0.04	33695.4	3431.64	9.81904
40	2000	0.02	33695.4	3431.63	9.81905
40	3000	0.0133333	33695.4	3431.63	9.81906
40	4000	0.01	33695.4	3431.63	9.81906
40	5000	0.008	33695.4	3431.63	9.81906
40	6000	0.00666667	33695.4	3431.63	9.81907
40	7000	0.00571429	33695.4	3431.63	9.81907
40	8000	0.005	33695.4	3431.63	9.81907
40	9000	0.00444444	33695.4	3431.63	9.81907
40	10000	0.004	33695.4	3431.63	9.81907
50	0.01	5000	33698.3	4434.91	7.59842
50	0.02	2500	33698.3	4026.32	8.36951
50	0.03	1666.67	33698.3	3854.22	8.74323
50	0.04	1250	33698.3	3759.37	8.96382
50	0.05	1000	33698.3	3699.29	9.10939
50	0.06	833.333	33698.3	3657.83	9.21265
50	0.07	714.286	33698.3	3627.49	9.2897
50	0.08	625	33698.3	3604.33	9.34941
50	0.09	555.556	33698.3	3586.06	9.39703
50	0.1	500	33698.3	3571.29	9.43589
50	0.1	500	33698.3	3571.29	9.43589
50	0.2	250	33698.3	3503.01	9.6198
50	0.3	166.667	33698.3	3479.57	9.68461
50	0.4	125	33698.3	3467.72	9.71771
50	0.5	100	33698.3	3460.57	9.7378
50	0.6	83.3333	33698.3	3455.78	9.75129
50	0.7	71.4286	33698.3	3452.35	9.76097
50	0.8	62.5	33698.3	3449.78	9.76826
50	0.9	55.5556	33698.3	3447.77	9.77394
50	1	50	33698.3	3446.16	9.7785
50	1	50	33698.3	3446.16	9.7785
50	2	25	33698.3	3438.91	9.79912
50	3	16.6667	33698.3	3436.49	9.80603
50	4	12.5	33698.3	3435.27	9.8095
50	5	10	33698.3	3434.55	9.81158
50	6	8.33333	33698.3	3434.06	9.81297
50	7	7.14286	33698.3	3433.71	9.81396
50	8	6.25	33698.3	3433.45	9.8147
50	9	5.55556	33698.3	3433.25	9.81528
50	10	5	33698.3	3433.09	9.81575
50	10	5	33698.3	3433.09	9.81575
50	20	2.5	33698.3	3432.36	9.81783
50	30	1.66667	33698.3	3432.11	9.81853
50	40	1.25	33698.3	3431.99	9.81888
50	50	1	33698.3	3431.92	9.81909
50	60	0.833333	33698.3	3431.87	9.81923
50	70	0.714286	33698.3	3431.84	9.81932
50	80	0.625	33698.3	3431.81	9.8194
50	90	0.555556	33698.3	3431.79	9.81946
50	100	0.5	33698.3	3431.77	9.8195
50	100	0.5	33698.3	3431.77	9.8195
50	200	0.25	33698.3	3431.7	9.81971
50	300	0.166667	33698.3	3431.68	9.81978
50	400	0.125	33698.3	3431.66	9.81982
50	500	0.1	33698.3	3431.66	9.81984
50	600	0.0833333	33698.3	3431.65	9.81985
50	700	0.0714286	33698.3	3431.65	9.81986
50	800	0.0625	33698.3	3431.65	9.81987
50	900	0.0555556	33698.3	3431.64	9.81988
50	1000	0.05	33698.3	3431.64	9.81988
50	1000	0.05	33698.3	3431.64	9.81988
50	2000	0.025	33698.3	3431.64	9.8199
50	3000	0.0166667	33698.3	3431.63	9.81991
50	4000	0.0125	33698.3	3431.63	9.81991
50	5000	0.01	33698.3	3431.63	9.81991
50	6000	0.00833333	33698.3	3431.63	9.81991
50	7000	0.00714286	33698.3	3431.63	9.81992
50	8000	0.00625	33698.3	3431.63	9.81992
50	9000	0.00555556	33698.3	3431.63	9.81992
50	10000	0.005	33698.3	3431.63	9.81992
60	0.01	6000	33701.2	4564.65	7.38309
60	0.02	3000	33701.2	4119.73	8.18045
60	0.03	2000	33701.2	3925.71	8.58475
60	0.04	1500	33701.2	3817.04	8.82916
60	0.05	1200	33701.2	3747.55	8.99286
60	0.06	1000	33701.2	3699.29	9.11018
60	0.07	857.143	33701.2	3663.83	9.19837
60	0.08	750	33701.2	3636.66	9.26709
60	0.09	666.667	33701.2	3615.18	9.32214
60	0.1	600	33701.2	3597.78	9.36724
60	0.1	600	33701.2	3597.78	9.36724
60	0.2	300	33701.2	3516.91	9.58262
60	0.3	200	33701.2	3488.99	9.6593
60	0.4	150	33701.2	3474.84	9.69863
60	0.5	120	33701.2	3466.29	9.72255
60	0.6	100	33701.2	3460.57	9.73864
60	0.7	85.7143	33701.2	3456.47	9.7502
60	0.8	75	33701.2	3453.38	9.7589
60	0.9	66.6667	33701.2	3450.98	9.7657
60	1	60	33701.2	3449.06	9.77115
60	1	60	33701.2	3449.06	9.77115
60	2	30	33701.2	3440.37	9.79583
60	3	20	33701.2	3437.46	9.80411
60	4	15	33701.2	3436	9.80827
60	5	12	33701.2	3435.13	9.81076
60	6	10	33701.2	3434.55	9.81243
60	7	8.57143	33701.2	3434.13	9.81362
60	8	7.5	33701.2	3433.82	9.81451
60	9	6.66667	33701.2	3433.57	9.81521
60	10	6	33701.2	3433.38	9.81576
60	10	6	33701.2	3433.38	9.81576
60	20	3	33701.2	3432.5	9.81827
60	30	2	33701.2	3432.21	9.8191
60	40	1.5	33701.2	3432.07	9.81952
60	50	1.2	33701.2	3431.98	9.81977
60	60	1	33701.2	3431.92	9.81994
60	70	0.857143	33701.2	3431.88	9.82006
60	80	0.75	33701.2	3431.85	9.82014
60	90	0.666667	33701.2	3431.82	9.82021
60	100	0.6	33701.2	3431.8	9.82027
60	100	0.6	33701.2	3431.8	9.82027
60	200	0.3	33701.2	3431.72	9.82052
60	300	0.2	33701.2	3431.69	9.8206
60	400	0.15	33701.2	3431.67	9.82065
60	500	0.12	33701.2	3431.66	9.82067
60	600	0.1	33701.2	3431.66	9.82069
60	700	0.0857143	33701.2	3431.65	9.8207
60	800	0.075	33701.2	3431.65	9.82071
60	900	0.0666667	33701.2	3431.65	9.82072
60	1000	0.06	33701.2	3431.65	9.82072
60	1000	0.06	33701.2	3431.65	9.82072
60	2000	0.03	33701.2	3431.64	9.82075
60	3000	0.02	33701.2	3431.63	9.82075
60	4000	0.015	33701.2	3431.63	9.82076
60	5000	0.012	33701.2	3431.63	9.82076
60	6000	0.01	33701.2	3431.63	9.82076
60	7000	0.00857143	33701.2	3431.63	9.82076
60	8000	0.0075	33701.2	3431.63	9.82077
60	9000	0.00666667	33701.2	3431.63	9.82077
60	10000	0.006	33701.2	3431.63	9.82077
70	0.01	7000	33704.2	4679.96	7.2018
70	0.02	3500	33704.2	4206.69	8.01204
70	0.03	2333.33	33704.2	3993.62	8.43949
70	0.04	1750	33704.2	3872.44	8.70359
70	0.05	1400	33704.2	3794.25	8.88295
70	0.06	1166.67	33704.2	3739.62	9.01272
70	0.07	1000	33704.2	3699.29	9.11097
70	0.08	875	33704.2	3668.31	9.18793
70	0.09	777.778	33704.2	3643.75	9.24986
70	0.1	700	33704.2	3623.81	9.30075
70	0.1	700	33704.2	3623.81	9.30075
70	0.2	350	33704.2	3530.69	9.54606
70	0.3	233.333	33704.2	3498.35	9.63429
70	0.4	175	33704.2	3481.93	9.67972
70	0.5	140	33704.2	3472	9.70742
70	0.6	116.667	33704.2	3465.34	9.72607
70	0.7	100	33704.2	3460.57	9.73948
70	0.8	87.5	33704.2	3456.98	9.74959
70	0.9	77.7778	33704.2	3454.18	9.75749
70	1	70	33704.2	3451.94	9.76382
70	1	70	33704.2	3451.94	9.76382
70	2	35	33704.2	3441.82	9.79255
70	3	23.3333	33704.2	3438.43	9.8022
70	4	17.5	33704.2	3436.73	9.80704
70	5	14	33704.2	3435.71	9.80995
70	6	11.6667	33704.2	3435.03	9.81189
70	7	10	33704.2	3434.55	9.81328
70	8	8.75	33704.2	3434.18	9.81432
70	9	7.77778	33704.2	3433.9	9.81513
70	10	7	33704.2	3433.67	9.81578
70	10	7	33704.2	3433.67	9.81578
70	20	3.5	33704.2	3432.65	9.8187
70	30	2.33333	33704.2	3432.31	9.81967
70	40	1.75	33704.2	3432.14	9.82016
70	50	1.4	33704.2	3432.04	9.82045
70	60	1.16667	33704.2	3431.97	9.82065
70	70	1	33704.2	3431.92	9.82079
70	80	0.875	33704.2	3431.88	9.82089
70	90	0.777778	33704.2	3431.86	9.82097
70	100	0.7	33704.2	3431.83	9.82104
70	100	0.7	33704.2	3431.83	9.82104
70	200	0.35	33704.2	3431.73	9.82133
70	300	0.233333	33704.2	3431.7	9.82143
70	400	0.175	33704.2	3431.68	9.82148
70	500	0.14	33704.2	3431.67	9.8215
70	600	0.116667	33704.2	3431.66	9.82152
70	700	0.1	33704.2	3431.66	9.82154
70	800	0.0875	33704.2	3431.65	9.82155
70	900	0.0777778	33704.2	3431.65	9.82156
70	1000	0.07	33704.2	3431.65	9.82156
70	1000	0.07	33704.2	3431.65	9.82156
70	2000	0.035	33704.2	3431.64	9.82159
70	3000	0.0233333	33704.2	3431.63	9.8216
70	4000	0.0175	33704.2	3431.63	9.82161
70	5000	0.014	33704.2	3431.63	9.82161
70	6000	0.0116667	33704.2	3431.63	9.82161
70	7000	0.01	33704.2	3431.63	9.82161
70	8000	0.00875	33704.2	3431.63	9.82161
70	9000	0.00777778	33704.2	3431.63	9.82162
70	10000	0.007	33704.2	3431.63	9.82162
80	0.01	8000	33707.1	4783.12	7.04709
80	0.02	4000	33707.1	4287.84	7.86108
80	0.03	2666.67	33707.1	4058.22	8.30588
80	0.04	2000	33707.1	3925.71	8.58623
80	0.05	1600	33707.1	3839.46	8.77911
80	0.06	1333.33	33707.1	3778.85	8.91992
80	0.07	1142.86	33707.1	3733.93	9.02724
80	0.08	1000	33707.1	3699.29	9.11176
80	0.09	888.889	33707.1	3671.78	9.18003
80	0.1	800	33707.1	3649.4	9.23634
80	0.1	800	33707.1	3649.4	9.23634
80	0.2	400	33707.1	3544.34	9.51011
80	0.3	266.667	33707.1	3507.66	9.60956
80	0.4	200	33707.1	3488.99	9.66097
80	0.5	160	33707.1	3477.68	9.69239
80	0.6	133.333	33707.1	3470.1	9.71357
80	0.7	114.286	33707.1	3464.66	9.72882
80	0.8	100	33707.1	3460.57	9.74032
80	0.9	88.8889	33707.1	3457.38	9.74931
80	1	80	33707.1	3454.82	9.75653
80	1	80	33707.1	3454.82	9.75653
80	2	40	33707.1	3443.27	9.78927
80	3	26.6667	33707.1	3439.4	9.80028
80	4	20	33707.1	3437.46	9.80581
80	5	16	33707.1	3436.29	9.80913
80	6	13.3333	33707.1	3435.52	9.81135
80	7	11.4286	33707.1	3434.96	9.81294
80	8	10	33707.1	3434.55	9.81413
80	9	8.88889	33707.1	3434.22	9.81505
80	10	8	33707.1	3433.96	9.81579
80	10	8	33707.1	3433.96	9.81579
80	20	4	33707.1	3432.8	9.81913
80	30	2.66667	33707.1	3432.41	9.82024
80	40	2	33707.1	3432.21	9.8208
80	50	1.6	33707.1	3432.1	9.82113
80	60	1.33333	33707.1	3432.02	9.82136
80	70	1.14286	33707.1	3431.96	9.82152
80	80	1	33707.1	3431.92	9.82164
80	90	0.888889	33707.1	3431.89	9.82173
80	100	0.8	33707.1	3431.86	9.8218
80	100	0.8	33707.1	3431.86	9.8218
80	200	0.4	33707.1	3431.74	9.82214
80	300	0.266667	33707.1	3431.71	9.82225
80	400	0.2	33707.1	3431.69	9.8223
80	500	0.16	33707.1	3431.67	9.82234
80	600	0.133333	33707.1	3431.67	9.82236
80	700	0.114286	33707.1	3431.66	9.82238
80	800	0.1	33707.1	3431.66	9.82239
80	900	0.0888889	33707.1	3431.65	9.8224
80	1000	0.08	33707.1	3431.65	9.8224
80	1000	0.08	33707.1	3431.65	9.8224
80	2000	0.04	33707.1	3431.64	9.82244
80	3000	0.0266667	33707.1	3431.64	9.82245
80	4000	0.02	33707.1	3431.63	9.82245
80	5000	0.016	33707.1	3431.63	9.82246
80	6000	0.0133333	33707.1	3431.63	9.82246
80	7000	0.0114286	33707.1	3431.63	9.82246
80	8000	0.01	33707.1	3431.63	9.82246
80	9000	0.00888889	33707.1	3431.63	9.82246
80	10000	0.008	33707.1	3431.63	9.82246
90	0.01	9000	33710	4875.95	6.91352
90	0.02	4500	33710	4363.75	7.725
90	0.03	3000	33710	4119.73	8.18257
90	0.04	2250	33710	3976.97	8.47631
90	0.05	1800	33710	3883.26	8.68084
90	0.06	1500	33710	3817.04	8.83145
90	0.07	1285.71	33710	3767.75	8.94697
90	0.08	1125	33710	3729.64	9.03839
90	0.09	1000	33710	3699.29	9.11254
90	0.1	900	33710	3674.56	9.17389
90	0.1	900	33710	3674.56	9.17389
90	0.2	450	33710	3557.88	9.47475
90	0.3	300	33710	3516.91	9.58511
90	0.4	225	33710	3496.02	9.64239
90	0.5	180	33710	3483.35	9.67746
90	0.6	150	33710	3474.84	9.70115
90	0.7	128.571	33710	3468.74	9.71821
90	0.8	112.5	33710	3464.15	9.7311
90	0.9	100	33710	3460.57	9.74117
90	1	90	33710	3457.7	9.74925
90	1	90	33710	3457.7	9.74925
90	2	45	33710	3444.72	9.786
90	3	30	33710	3440.37	9.79837
90	4	22.5	33710	3438.19	9.80459
90	5	18	33710	3436.88	9.80832
90	6	15	33710	3436	9.81081
90	7	12.8571	33710	3435.38	9.8126
90	8	11.25	33710	3434.91	9.81393
90	9	10	33710	3434.55	9.81498
90	10	9	33710	3434.25	9.81581
90	10	9	33710	3434.25	9.81581
90	20	4.5	33710	3432.94	9.81956
90	30	3	33710	3432.5	9.82081
90	40	2.25	33710	3432.28	9.82144
90	50	1.8	33710	3432.15	9.82182
90	60	1.5	33710	3432.07	9.82207
90	70	1.28571	33710	3432	9.82225
90	80	1.125	33710	3431.96	9.82238
90	90	1	33710	3431.92	9.82249
90	100	0.9	33710	3431.89	9.82257
90	100	0.9	33710	3431.89	9.82257
90	200	0.45	33710	3431.76	9.82295
90	300	0.3	33710	3431.72	9.82307
90	400	0.225	33710	3431.69	9.82313
90	500	0.18	33710	3431.68	9.82317
90	600	0.15	33710	3431.67	9.8232
90	700	0.128571	33710	3431.67	9.82321
90	800	0.1125	33710	3431.66	9.82323
90	900	0.1	33710	3431.66	9.82324
90	1000	0.09	33710	3431.65	9.82325
90	1000	0.09	33710	3431.65	9.82325
90	2000	0.045	33710	3431.64	9.82328
90	3000	0.03	33710	3431.64	9.8233
90	4000	0.0225	33710	3431.63	9.8233
90	5000	0.018	33710	3431.63	9.82331
90	6000	0.015	33710	3431.63	9.82331
90	7000	0.0128571	33710	3431.63	9.82331
90	8000	0.01125	33710	3431.63	9.82331
90	9000	0.01	33710	3431.63	9.82331
90	10000	0.009	33710	3431.63	9.82331
100	0.01	10000	33712.9	4959.93	6.79705
100	0.02	5000	33712.9	4434.91	7.60171
100	0.03	3333.33	33712.9	4178.38	8.06842
100	0.04	2500	33712.9	4026.32	8.37313
100	0.05	2000	33712.9	3925.71	8.58772
100	0.06	1666.67	33712.9	3854.22	8.74701
100	0.07	1428.57	33712.9	3800.8	8.86995
100	0.08	1250	33712.9	3759.37	8.9677
100	0.09	1111.11	33712.9	3726.3	9.04728
100	0.1	1000	33712.9	3699.29	9.11333
100	0.1	1000	33712.9	3699.29	9.11333
100	0.2	500	33712.9	3571.29	9.43997
100	0.3	333.333	33712.9	3526.11	9.56094
100	0.4	250	33712.9	3503.01	9.62397
100	0.5	200	33712.9	3488.99	9.66265
100	0.6	166.667	33712.9	3479.57	9.6888
100	0.7	142.857	33712.9	3472.81	9.70766
100	0.8	125	33712.9	3467.72	9.72191
100	0.9	111.111	33712.9	3463.75	9.73306
100	1	100	33712.9	3460.57	9.74201
100	1	100	33712.9	3460.57	9.74201
100	2	50	33712.9	3446.16	9.78273
100	3	33.3333	33712.9	3441.33	9.79646
100	4	25	33712.9	3438.91	9.80336
100	5	20	33712.9	3437.46	9.80751
100	6	16.6667	33712.9	3436.49	9.81028
100	7	14.2857	33712.9	3435.79	9.81226
100	8	12.5	33712.9	3435.27	9.81374
100	9	11.1111	33712.9	3434.87	9.8149
100	10	10	33712.9	3434.55	9.81582
100	10	10	33712.9	3434.55	9.81582
100	20	5	33712.9	3433.09	9.81999
100	30	3.33333	33712.9	3432.6	9.82139
100	40	2.5	33712.9	3432.36	9.82208
100	50	2	33712.9	3432.21	9.8225
100	60	1.66667	33712.9	3432.11	9.82278
100	70	1.42857	33712.9	3432.05	9.82298
100	80	1.25	33712.9	3431.99	9.82313
100	90	1.11111	33712.9	3431.95	9.82324
100	100	1	33712.9	3431.92	9.82333
100	100	1	33712.9	3431.92	9.82333
100	200	0.5	33712.9	3431.77	9.82375
100	300	0.333333	33712.9	3431.73	9.82389
100	400	0.25	33712.9	3431.7	9.82396
100	500	0.2	33712.9	3431.69	9.824
100	600	0.166667	33712.9	3431.68	9.82403
100	700	0.142857	33712.9	3431.67	9.82405
100	800	0.125	33712.9	3431.66	9.82407
100	900	0.111111	33712.9	3431.66	9.82408
100	1000	0.1	33712.9	3431.66	9.82409
100	1000	0.1	33712.9	3431.66	9.82409
100	2000	0.05	33712.9	3431.64	9.82413
100	3000	0.0333333	33712.9	3431.64	9.82414
100	4000	0.025	33712.9	3431.64	9.82415
100	5000	0.02	33712.9	3431.63	9.82415
100	6000	0.0166667	33712.9	3431.63	9.82416
100	7000	0.0142857	33712.9	3431.63	9.82416
100	8000	0.0125	33712.9	3431.63	9.82416
100	9000	0.0111111	33712.9	3431.63	9.82416
100	10000	0.01	33712.9	3431.63	9.82416
100	0.01	10000	33712.9	4959.93	6.79705
100	0.02	5000	33712.9	4434.91	7.60171
100	0.03	3333.33	33712.9	4178.38	8.06842
100	0.04	2500	33712.9	4026.32	8.37313
100	0.05	2000	33712.9	3925.71	8.58772
100	0.06	1666.67	33712.9	3854.22	8.74701
100	0.07	1428.57	33712.9	3800.8	8.86995
100	0.08	1250	33712.9	3759.37	8.9677
100	0.09	1111.11	33712.9	3726.3	9.04728
100	0.1	1000	33712.9	3699.29	9.11333
100	0.1	1000	33712.9	3699.29	9.11333
100	0.2	500	33712.9	3571.29	9.43997
100	0.3	333.333	33712.9	3526.11	9.56094
100	0.4	250	33712.9	3503.01	9.62397
100	0.5	200	33712.9	3488.99	9.66265
100	0.6	166.667	33712.9	3479.57	9.6888
100	0.7	142.857	33712.9	3472.81	9.70766
100	0.8	125	33712.9	3467.72	9.72191
100	0.9	111.111	33712.9	3463.75	9.73306
100	1	100	33712.9	3460.57	9.74201
100	1	100	33712.9	3460.57	9.74201
100	2	50	33712.9	3446.16	9.78273
100	3	33.3333	33712.9	3441.33	9.79646
100	4	25	33712.9	3438.91	9.80336
100	5	20	33712.9	3437.46	9.80751
100	6	16.6667	33712.9	3436.49	9.81028
100	7	14.2857	33712.9	3435.79	9.81226
100	8	12.5	33712.9	3435.27	9.81374
100	9	11.1111	33712.9	3434.87	9.8149
100	10	10	33712.9	3434.55	9.81582
100	10	10	33712.9	3434.55	9.81582
100	20	5	33712.9	3433.09	9.81999
100	30	3.33333	33712.9	3432.6	9.82139
100	40	2.5	33712.9	3432.36	9.82208
100	50	2	33712.9	3432.21	9.8225
100	60	1.66667	33712.9	3432.11	9.82278
100	70	1.42857	33712.9	3432.05	9.82298
100	80	1.25	33712.9	3431.99	9.82313
100	90	1.11111	33712.9	3431.95	9.82324
100	100	1	33712.9	3431.92	9.82333
100	100	1	33712.9	3431.92	9.82333
100	200	0.5	33712.9	3431.77	9.82375
100	300	0.333333	33712.9	3431.73	9.82389
100	400	0.25	33712.9	3431.7	9.82396
100	500	0.2	33712.9	3431.69	9.824
100	600	0.166667	33712.9	3431.68	9.82403
100	700	0.142857	33712.9	3431.67	9.82405
100	800	0.125	33712.9	3431.66	9.82407
100	900	0.111111	33712.9	3431.66	9.82408
100	1000	0.1	33712.9	3431.66	9.82409
100	1000	0.1	33712.9	3431.66	9.82409
100	2000	0.05	33712.9	3431.64	9.82413
100	3000	0.0333333	33712.9	3431.64	9.82414
100	4000	0.025	33712.9	3431.64	9.82415
100	5000	0.02	33712.9	3431.63	9.82415
100	6000	0.0166667	33712.9	3431.63	9.82416
100	7000	0.0142857	33712.9	3431.63	9.82416
100	8000	0.0125	33712.9	3431.63	9.82416
100	9000	0.0111111	33712.9	3431.63	9.82416
100	10000	0.01	33712.9	3431.63	9.82416
200	0.01	20000	33742	5501.52	6.13322
200	0.02	10000	33742	4959.93	6.80292
200	0.03	6666.67	33742	4642.98	7.26732
200	0.04	5000	33742	4434.91	7.60828
200	0.05	4000	33742	4287.84	7.86923
200	0.06	3333.33	33742	4178.38	8.07539
200	0.07	2857.14	33742	4093.73	8.24236
200	0.08	2500	33742	4026.32	8.38036
200	0.09	2222.22	33742	3971.37	8.49632
200	0.1	2000	33742	3925.71	8.59514
200	0.1	2000	33742	3925.71	8.59514
200	0.2	1000	33742	3699.29	9.1212
200	0.3	666.667	33742	3615.18	9.33343
200	0.4	500	33742	3571.29	9.44813
200	0.5	400	33742	3544.34	9.51997
200	0.6	333.333	33742	3526.11	9.56919
200	0.7	285.714	33742	3512.95	9.60503
200	0.8	250	33742	3503.01	9.63228
200	0.9	222.222	33742	3495.24	9.65371
200	1	200	33742	3488.99	9.67099
200	1	200	33742	3488.99	9.67099
200	2	100	33742	3460.57	9.75043
200	3	66.6667	33742	3450.98	9.77752
200	4	50	33742	3446.16	9.79118
200	5	40	33742	3443.27	9.79942
200	6	33.3333	33742	3441.33	9.80493
200	7	28.5714	33742	3439.95	9.80887
200	8	25	33742	3438.91	9.81183
200	9	22.2222	33742	3438.1	9.81413
200	10	20	33742	3437.46	9.81598
200	10	20	33742	3437.46	9.81598
200	20	10	33742	3434.55	9.8243
200	30	6.66667	33742	3433.57	9.82709
200	40	5	33742	3433.09	9.82848
200	50	4	33742	3432.8	9.82931
200	60	3.33333	33742	3432.6	9.82987
200	70	2.85714	33742	3432.46	9.83027
200	80	2.5	33742	3432.36	9.83057
200	90	2.22222	33742	3432.28	9.8308
200	100	2	33742	3432.21	9.83098
200	100	2	33742	3432.21	9.83098
200	200	1	33742	3431.92	9.83182
200	300	0.666667	33742	3431.82	9.8321
200	400	0.5	33742	3431.77	9.83224
200	500	0.4	33742	3431.74	9.83232
200	600	0.333333	33742	3431.73	9.83238
200	700	0.285714	33742	3431.71	9.83242
200	800	0.25	33742	3431.7	9.83245
200	900	0.222222	33742	3431.69	9.83247
200	1000	0.2	33742	3431.69	9.83249
200	1000	0.2	33742	3431.69	9.83249
200	2000	0.1	33742	3431.66	9.83257
200	3000	0.0666667	33742	3431.65	9.8326
200	4000	0.05	33742	3431.64	9.83262
200	5000	0.04	33742	3431.64	9.83262
200	6000	0.0333333	33742	3431.64	9.83263
200	7000	0.0285714	33742	3431.64	9.83263
200	8000	0.025	33742	3431.64	9.83264
200	9000	0.0222222	33742	3431.63	9.83264
200	10000	0.02	33742	3431.63	9.83264
300	0.01	30000	33771.1	5778.78	5.84399
300	0.02	15000	33771.1	5282.85	6.39259
300	0.03	10000	33771.1	4959.93	6.80878
300	0.04	7500	33771.1	4732.94	7.13533
300	0.05	6000	33771.1	4564.65	7.39839
300	0.06	5000	33771.1	4434.91	7.61483
300	0.07	4285.71	33771.1	4331.83	7.79604
300	0.08	3750	33771.1	4247.95	7.94997
300	0.09	3333.33	33771.1	4178.38	8.08234
300	0.1	3000	33771.1	4119.73	8.1974
300	0.1	3000	33771.1	4119.73	8.1974
300	0.2	1500	33771.1	3817.04	8.84746
300	0.3	1000	33771.1	3699.29	9.12906
300	0.4	750	33771.1	3636.66	9.2863
300	0.5	600	33771.1	3597.78	9.38666
300	0.6	500	33771.1	3571.29	9.45627
300	0.7	428.571	33771.1	3552.09	9.50739
300	0.8	375	33771.1	3537.53	9.54652
300	0.9	333.333	33771.1	3526.11	9.57744
300	1	300	33771.1	3516.91	9.60248
300	1	300	33771.1	3516.91	9.60248
300	2	150	33771.1	3474.84	9.71873
300	3	100	33771.1	3460.57	9.75883
300	4	75	33771.1	3453.38	9.77913
300	5	60	33771.1	3449.06	9.7914
300	6	50	33771.1	3446.16	9.79962
300	7	42.8571	33771.1	3444.1	9.8055
300	8	37.5	33771.1	3442.54	9.80993
300	9	33.3333	33771.1	3441.33	9.81337
300	10	30	33771.1	3440.37	9.81614
300	10	30	33771.1	3440.37	9.81614
300	20	15	33771.1	3436	9.8286
300	30	10	33771.1	3434.55	9.83277
300	40	7.5	33771.1	3433.82	9.83486
300	50	6	33771.1	3433.38	9.83611
300	60	5	33771.1	3433.09	9.83694
300	70	4.28571	33771.1	3432.88	9.83754
300	80	3.75	33771.1	3432.72	9.83799
300	90	3.33333	33771.1	3432.6	9.83834
300	100	3	33771.1	3432.5	9.83862
300	100	3	33771.1	3432.5	9.83862
300	200	1.5	33771.1	3432.07	9.83987
300	300	1	33771.1	3431.92	9.84029
300	400	0.75	33771.1	3431.85	9.8405
300	500	0.6	33771.1	3431.8	9.84063
300	600	0.5	33771.1	3431.77	9.84071
300	700	0.428571	33771.1	3431.75	9.84077
300	800	0.375	33771.1	3431.74	9.84081
300	900	0.333333	33771.1	3431.73	9.84085
300	1000	0.3	33771.1	3431.72	9.84088
300	1000	0.3	33771.1	3431.72	9.84088
300	2000	0.15	33771.1	3431.67	9.841
300	3000	0.1	33771.1	3431.66	9.84105
300	4000	0.075	33771.1	3431.65	9.84107
300	5000	0.06	33771.1	3431.65	9.84108
300	6000	0.05	33771.1	3431.64	9.84109
300	7000	0.0428571	33771.1	3431.64	9.84109
300	8000	0.0375	33771.1	3431.64	9.8411
300	9000	0.0333333	33771.1	3431.64	9.8411
300	10000	0.03	33771.1	3431.64	9.8411
400	0.01	40000	33800.1	5947.26	5.68331
400	0.02	20000	33800.1	5501.52	6.14378
400	0.03	13333.3	33800.1	5189.97	6.51259
400	0.04	10000	33800.1	4959.93	6.81463
400	0.05	8000	33800.1	4783.12	7.06654
400	0.06	6666.67	33800.1	4642.98	7.27983
400	0.07	5714.29	33800.1	4529.17	7.46276
400	0.08	5000	33800.1	4434.91	7.62137
400	0.09	4444.44	33800.1	4355.56	7.76022
400	0.1	4000	33800.1	4287.84	7.88278
400	0.1	4000	33800.1	4287.84	7.88278
400	0.2	2000	33800.1	3925.71	8.60993
400	0.3	1333.33	33800.1	3778.85	8.94454
400	0.4	1000	33800.1	3699.29	9.13691
400	0.5	800	33800.1	3649.4	9.26183
400	0.6	666.667	33800.1	3615.18	9.34949
400	0.7	571.429	33800.1	3590.26	9.4144
400	0.8	500	33800.1	3571.29	9.46439
400	0.9	444.444	33800.1	3556.38	9.50408
400	1	400	33800.1	3544.34	9.53636
400	1	400	33800.1	3544.34	9.53636
400	2	200	33800.1	3488.99	9.68764
400	3	133.333	33800.1	3470.1	9.74038
400	4	100	33800.1	3460.57	9.76721
400	5	80	33800.1	3454.82	9.78346
400	6	66.6667	33800.1	3450.98	9.79435
400	7	57.1429	33800.1	3448.23	9.80216
400	8	50	33800.1	3446.16	9.80804
400	9	44.4444	33800.1	3444.56	9.81262
400	10	40	33800.1	3443.27	9.81629
400	10	40	33800.1	3443.27	9.81629
400	20	20	33800.1	3437.46	9.83288
400	30	13.3333	33800.1	3435.52	9.83843
400	40	10	33800.1	3434.55	9.84122
400	50	8	33800.1	3433.96	9.84289
400	60	6.66667	33800.1	3433.57	9.844
400	70	5.71429	33800.1	3433.3	9.8448
400	80	5	33800.1	3433.09	9.8454
400	90	4.44444	33800.1	3432.93	9.84586
400	100	4	33800.1	3432.8	9.84623
400	100	4	33800.1	3432.8	9.84623
400	200	2	33800.1	3432.21	9.84791
400	300	1.33333	33800.1	3432.02	9.84847
400	400	1	33800.1	3431.92	9.84875
400	500	0.8	33800.1	3431.86	9.84891
400	600	0.666667	33800.1	3431.82	9.84903
400	700	0.571429	33800.1	3431.79	9.84911
400	800	0.5	33800.1	3431.77	9.84917
400	900	0.444444	33800.1	3431.76	9.84921
400	1000	0.4	33800.1	3431.74	9.84925
400	1000	0.4	33800.1	3431.74	9.84925
400	2000	0.2	33800.1	3431.69	9.84942
400	3000	0.133333	33800.1	3431.67	9.84947
400	4000	0.1	33800.1	3431.66	9.8495
400	5000	0.08	33800.1	3431.65	9.84952
400	6000	0.0666667	33800.1	3431.65	9.84953
400	7000	0.0571429	33800.1	3431.64	9.84954
400	8000	0.05	33800.1	3431.64	9.84954
400	9000	0.0444444	33800.1	3431.64	9.84955
400	10000	0.04	33800.1	3431.64	9.84955
500	0.01	50000	33829.1	6060.48	5.58192
500	0.02	25000	33829.1	5659.41	5.97749
500	0.03	16666.7	33829.1	5364.53	6.30607
500	0.04	12500	33829.1	5138.58	6.58335
500	0.05	10000	33829.1	4959.93	6.82047
500	0.06	8333.33	33829.1	4815.13	7.02557
500	0.07	7142.86	33829.1	4695.4	7.20473
500	0.08	6250	33829.1	4594.74	7.36257
500	0.09	5555.56	33829.1	4508.93	7.50269
500	0.1	5000	33829.1	4434.91	7.6279
500	0.1	5000	33829.1	4434.91	7.6279
500	0.2	2500	33829.1	4026.32	8.40198
500	0.3	1666.67	33829.1	3854.22	8.77716
500	0.4	1250	33829.1	3759.37	8.9986
500	0.5	1000	33829.1	3699.29	9.14474
500	0.6	833.333	33829.1	3657.83	9.2484
500	0.7	714.286	33829.1	3627.49	9.32575
500	0.8	625	33829.1	3604.33	9.38568
500	0.9	555.556	33829.1	3586.06	9.43349
500	1	500	33829.1	3571.29	9.4725
500	1	500	33829.1	3571.29	9.4725
500	2	250	33829.1	3503.01	9.65713
500	3	166.667	33829.1	3479.57	9.72219
500	4	125	33829.1	3467.72	9.75541
500	5	100	33829.1	3460.57	9.77558
500	6	83.3333	33829.1	3455.78	9.78912
500	7	71.4286	33829.1	3452.35	9.79884
500	8	62.5	33829.1	3449.78	9.80616
500	9	55.5556	33829.1	3447.77	9.81187
500	10	50	33829.1	3446.16	9.81644
500	10	50	33829.1	3446.16	9.81644
500	20	25	33829.1	3438.91	9.83714
500	30	16.6667	33829.1	3436.49	9.84408
500	40	12.5	33829.1	3435.27	9.84756
500	50	10	33829.1	3434.55	9.84965
500	60	8.33333	33829.1	3434.06	9.85104
500	70	7.14286	33829.1	3433.71	9.85204
500	80	6.25	33829.1	3433.45	9.85279
500	90	5.55556	33829.1	3433.25	9.85337
500	100	5	33829.1	3433.09	9.85383
500	100	5	33829.1	3433.09	9.85383
500	200	2.5	33829.1	3432.36	9.85593
500	300	1.66667	33829.1	3432.11	9.85663
500	400	1.25	33829.1	3431.99	9.85698
500	500	1	33829.1	3431.92	9.85719
500	600	0.833333	33829.1	3431.87	9.85733
500	700	0.714286	33829.1	3431.84	9.85743
500	800	0.625	33829.1	3431.81	9.8575
500	900	0.555556	33829.1	3431.79	9.85756
500	1000	0.5	33829.1	3431.77	9.8576
500	1000	0.5	33829.1	3431.77	9.8576
500	2000	0.25	33829.1	3431.7	9.85781
500	3000	0.166667	33829.1	3431.68	9.85788
500	4000	0.125	33829.1	3431.66	9.85792
500	5000	0.1	33829.1	3431.66	9.85794
500	6000	0.0833333	33829.1	3431.65	9.85795
500	7000	0.0714286	33829.1	3431.65	9.85796
500	8000	0.0625	33829.1	3431.65	9.85797
500	9000	0.0555556	33829.1	3431.64	9.85798
500	10000	0.05	33829.1	3431.64	9.85798
600	0.01	60000	33858	6141.79	5.51272
600	0.02	30000	33858	5778.78	5.85902
600	0.03	20000	33858	5501.52	6.1543
600	0.04	15000	33858	5282.85	6.40904
600	0.05	12000	33858	5105.96	6.63107
600	0.06	10000	33858	4959.93	6.8263
600	0.07	8571.43	33858	4837.33	6.99931
600	0.08	7500	33858	4732.94	7.15369
600	0.09	6666.67	33858	4642.98	7.2923
600	0.1	6000	33858	4564.65	7.41743
600	0.1	6000	33858	4564.65	7.41743
600	0.2	3000	33858	4119.73	8.21849
600	0.3	2000	33858	3925.71	8.62467
600	0.4	1500	33858	3817.04	8.87022
600	0.5	1200	33858	3747.55	9.03469
600	0.6	1000	33858	3699.29	9.15255
600	0.7	857.143	33858	3663.83	9.24115
600	0.8	750	33858	3636.66	9.31019
600	0.9	666.667	33858	3615.18	9.3655
600	1	600	33858	3597.78	9.41081
600	1	600	33858	3597.78	9.41081
600	2	300	33858	3516.91	9.62719
600	3	200	33858	3488.99	9.70423
600	4	150	33858	3474.84	9.74374
600	5	120	33858	3466.29	9.76777
600	6	100	33858	3460.57	9.78393
600	7	85.7143	33858	3456.47	9.79555
600	8	75	33858	3453.38	9.80429
600	9	66.6667	33858	3450.98	9.81112
600	10	60	33858	3449.06	9.81659
600	10	60	33858	3449.06	9.81659
600	20	30	33858	3440.37	9.84139
600	30	20	33858	3437.46	9.84971
600	40	15	33858	3436	9.85389
600	50	12	33858	3435.13	9.85639
600	60	10	33858	3434.55	9.85807
600	70	8.57143	33858	3434.13	9.85926
600	80	7.5	33858	3433.82	9.86016
600	90	6.66667	33858	3433.57	9.86086
600	100	6	33858	3433.38	9.86142
600	100	6	33858	3433.38	9.86142
600	200	3	33858	3432.5	9.86393
600	300	2	33858	3432.21	9.86477
600	400	1.5	33858	3432.07	9.86519
600	500	1.2	33858	3431.98	9.86544
600	600	1	33858	3431.92	9.86561
600	700	0.857143	33858	3431.88	9.86573
600	800	0.75	33858	3431.85	9.86582
600	900	0.666667	33858	3431.82	9.86589
600	1000	0.6	33858	3431.8	9.86594
600	1000	0.6	33858	3431.8	9.86594
600	2000	0.3	33858	3431.72	9.8662
600	3000	0.2	33858	3431.69	9.86628
600	4000	0.15	33858	3431.67	9.86632
600	5000	0.12	33858	3431.66	9.86635
600	6000	0.1	33858	3431.66	9.86636
600	7000	0.0857143	33858	3431.65	9.86638
600	8000	0.075	33858	3431.65	9.86639
600	9000	0.0666667	33858	3431.65	9.86639
600	10000	0.06	33858	3431.65	9.8664
700	0.01	70000	33886.8	6203.03	5.46295
700	0.02	35000	33886.8	5872.18	5.77075
700	0.03	23333.3	33886.8	5611.9	6.03839
700	0.04	17500	33886.8	5401.78	6.27327
700	0.05	14000	33886.8	5228.61	6.48105
700	0.06	11666.7	33886.8	5083.41	6.66616
700	0.07	10000	33886.8	4959.93	6.83212
700	0.08	8750	33886.8	4853.63	6.98176
700	0.09	7777.78	33886.8	4761.15	7.11737
700	0.1	7000	33886.8	4679.96	7.24083
700	0.1	7000	33886.8	4679.96	7.24083
700	0.2	3500	33886.8	4206.69	8.05546
700	0.3	2333.33	33886.8	3993.62	8.48524
700	0.4	1750	33886.8	3872.44	8.75077
700	0.5	1400	33886.8	3794.25	8.9311
700	0.6	1166.67	33886.8	3739.62	9.06157
700	0.7	1000	33886.8	3699.29	9.16035
700	0.8	875	33886.8	3668.31	9.23773
700	0.9	777.778	33886.8	3643.75	9.29999
700	1	700	33886.8	3623.81	9.35117
700	1	700	33886.8	3623.81	9.35117
700	2	350	33886.8	3530.69	9.5978
700	3	233.333	33886.8	3498.35	9.68651
700	4	175	33886.8	3481.93	9.73219
700	5	140	33886.8	3472	9.76003
700	6	116.667	33886.8	3465.34	9.77879
700	7	100	33886.8	3460.57	9.79227
700	8	87.5	33886.8	3456.98	9.80244
700	9	77.7778	33886.8	3454.18	9.81038
700	10	70	33886.8	3451.94	9.81675
700	10	70	33886.8	3451.94	9.81675
700	20	35	33886.8	3441.82	9.84562
700	30	23.3333	33886.8	3438.43	9.85533
700	40	17.5	33886.8	3436.73	9.8602
700	50	14	33886.8	3435.71	9.86312
700	60	11.6667	33886.8	3435.03	9.86507
700	70	10	33886.8	3434.55	9.86647
700	80	8.75	33886.8	3434.18	9.86752
700	90	7.77778	33886.8	3433.9	9.86833
700	100	7	33886.8	3433.67	9.86898
700	100	7	33886.8	3433.67	9.86898
700	200	3.5	33886.8	3432.65	9.87192
700	300	2.33333	33886.8	3432.31	9.8729
700	400	1.75	33886.8	3432.14	9.87339
700	500	1.4	33886.8	3432.04	9.87368
700	600	1.16667	33886.8	3431.97	9.87388
700	700	1	33886.8	3431.92	9.87402
700	800	0.875	33886.8	3431.88	9.87412
700	900	0.777778	33886.8	3431.86	9.8742
700	1000	0.7	33886.8	3431.83	9.87427
700	1000	0.7	33886.8	3431.83	9.87427
700	2000	0.35	33886.8	3431.73	9.87456
700	3000	0.233333	33886.8	3431.7	9.87466
700	4000	0.175	33886.8	3431.68	9.87471
700	5000	0.14	33886.8	3431.67	9.87474
700	6000	0.116667	33886.8	3431.66	9.87476
700	7000	0.1	33886.8	3431.66	9.87477
700	8000	0.0875	33886.8	3431.65	9.87478
700	9000	0.0777778	33886.8	3431.65	9.87479
700	10000	0.07	33886.8	3431.65	9.8748
800	0.01	80000	33915.6	6250.8	5.42581
800	0.02	40000	33915.6	5947.26	5.70274
800	0.03	26666.7	33915.6	5702.72	5.94727
800	0.04	20000	33915.6	5501.52	6.16478
800	0.05	16000	33915.6	5333.07	6.3595
800	0.06	13333.3	33915.6	5189.97	6.53485
800	0.07	11428.6	33915.6	5066.9	6.69357
800	0.08	10000	33915.6	4959.93	6.83793
800	0.09	8888.89	33915.6	4866.1	6.96978
800	0.1	8000	33915.6	4783.12	7.09069
800	0.1	8000	33915.6	4783.12	7.09069
800	0.2	4000	33915.6	4287.84	7.90972
800	0.3	2666.67	33915.6	4058.22	8.35727
800	0.4	2000	33915.6	3925.71	8.63936
800	0.5	1600	33915.6	3839.46	8.83343
800	0.6	1333.33	33915.6	3778.85	8.97511
800	0.7	1142.86	33915.6	3733.93	9.0831
800	0.8	1000	33915.6	3699.29	9.16814
800	0.9	888.889	33915.6	3671.78	9.23683
800	1	800	33915.6	3649.4	9.29349
800	1	800	33915.6	3649.4	9.29349
800	2	400	33915.6	3544.34	9.56896
800	3	266.667	33915.6	3507.66	9.66902
800	4	200	33915.6	3488.99	9.72075
800	5	160	33915.6	3477.68	9.75236
800	6	133.333	33915.6	3470.1	9.77368
800	7	114.286	33915.6	3464.66	9.78902
800	8	100	33915.6	3460.57	9.8006
800	9	88.8889	33915.6	3457.38	9.80964
800	10	80	33915.6	3454.82	9.8169
800	10	80	33915.6	3454.82	9.8169
800	20	40	33915.6	3443.27	9.84984
800	30	26.6667	33915.6	3439.4	9.86093
800	40	20	33915.6	3437.46	9.86649
800	50	16	33915.6	3436.29	9.86983
800	60	13.3333	33915.6	3435.52	9.87206
800	70	11.4286	33915.6	3434.96	9.87366
800	80	10	33915.6	3434.55	9.87485
800	90	8.88889	33915.6	3434.22	9.87579
800	100	8	33915.6	3433.96	9.87653
800	100	8	33915.6	3433.96	9.87653
800	200	4	33915.6	3432.8	9.87989
800	300	2.66667	33915.6	3432.41	9.88101
800	400	2	33915.6	3432.21	9.88157
800	500	1.6	33915.6	3432.1	9.88191
800	600	1.33333	33915.6	3432.02	9.88213
800	700	1.14286	33915.6	3431.96	9.88229
800	800	1	33915.6	3431.92	9.88241
800	900	0.888889	33915.6	3431.89	9.8825
800	1000	0.8	33915.6	3431.86	9.88258
800	1000	0.8	33915.6	3431.86	9.88258
800	2000	0.4	33915.6	3431.74	9.88291
800	3000	0.266667	33915.6	3431.71	9.88303
800	4000	0.2	33915.6	3431.69	9.88308
800	5000	0.16	33915.6	3431.67	9.88312
800	6000	0.133333	33915.6	3431.67	9.88314
800	7000	0.114286	33915.6	3431.66	9.88315
800	8000	0.1	33915.6	3431.66	9.88317
800	9000	0.0888889	33915.6	3431.65	9.88318
800	10000	0.08	33915.6	3431.65	9.88318
900	0.01	90000	33944.4	6289.11	5.39733
900	0.02	45000	33944.4	6008.92	5.649
900	0.03	30000	33944.4	5778.78	5.87398
900	0.04	22500	33944.4	5586.36	6.0763
900	0.05	18000	33944.4	5423.11	6.25922
900	0.06	15000	33944.4	5282.85	6.4254
900	0.07	12857.1	33944.4	5161.04	6.57704
900	0.08	11250	33944.4	5054.28	6.71597
900	0.09	10000	33944.4	4959.93	6.84372
900	0.1	9000	33944.4	4875.95	6.96159
900	0.1	9000	33944.4	4875.95	6.96159
900	0.2	4500	33944.4	4363.75	7.77872
900	0.3	3000	33944.4	4119.73	8.23947
900	0.4	2250	33944.4	3976.97	8.53525
900	0.5	1800	33944.4	3883.26	8.7412
900	0.6	1500	33944.4	3817.04	8.89286
900	0.7	1285.71	33944.4	3767.75	9.00919
900	0.8	1125	33944.4	3729.64	9.10124
900	0.9	1000	33944.4	3699.29	9.17591
900	1	900	33944.4	3674.56	9.23768
900	1	900	33944.4	3674.56	9.23768
900	2	450	33944.4	3557.88	9.54064
900	3	300	33944.4	3516.91	9.65176
900	4	225	33944.4	3496.02	9.70944
900	5	180	33944.4	3483.35	9.74476
900	6	150	33944.4	3474.84	9.76861
900	7	128.571	33944.4	3468.74	9.78579
900	8	112.5	33944.4	3464.15	9.79876
900	9	100	33944.4	3460.57	9.8089
900	10	90	33944.4	3457.7	9.81705
900	10	90	33944.4	3457.7	9.81705
900	20	45	33944.4	3444.72	9.85404
900	30	30	33944.4	3440.37	9.86651
900	40	22.5	33944.4	3438.19	9.87276
900	50	18	33944.4	3436.88	9.87652
900	60	15	33944.4	3436	9.87903
900	70	12.8571	33944.4	3435.38	9.88083
900	80	11.25	33944.4	3434.91	9.88218
900	90	10	33944.4	3434.55	9.88323
900	100	9	33944.4	3434.25	9.88406
900	100	9	33944.4	3434.25	9.88406
900	200	4.5	33944.4	3432.94	9.88784
900	300	3	33944.4	3432.5	9.8891
900	400	2.25	33944.4	3432.28	9.88974
900	500	1.8	33944.4	3432.15	9.89011
900	600	1.5	33944.4	3432.07	9.89037
900	700	1.28571	33944.4	3432	9.89055
900	800	1.125	33944.4	3431.96	9.89068
900	900	1	33944.4	3431.92	9.89079
900	1000	0.9	33944.4	3431.89	9.89087
900	1000	0.9	33944.4	3431.89	9.89087
900	2000	0.45	33944.4	3431.76	9.89125
900	3000	0.3	33944.4	3431.72	9.89138
900	4000	0.225	33944.4	3431.69	9.89144
900	5000	0.18	33944.4	3431.68	9.89148
900	6000	0.15	33944.4	3431.67	9.8915
900	7000	0.128571	33944.4	3431.67	9.89152
900	8000	0.1125	33944.4	3431.66	9.89153
900	9000	0.1	33944.4	3431.66	9.89154
900	10000	0.09	33944.4	3431.65	9.89155
1000	0.01	100000	33973.1	6320.52	5.37505
1000	0.02	50000	33973.1	6060.48	5.60568
1000	0.03	33333.3	33973.1	5843.38	5.81394
1000	0.04	25000	33973.1	5659.41	6.00293
1000	0.05	20000	33973.1	5501.52	6.17522
1000	0.06	16666.7	33973.1	5364.53	6.33291
1000	0.07	14285.7	33973.1	5244.54	6.4778
1000	0.08	12500	33973.1	5138.58	6.61138
1000	0.09	11111.1	33973.1	5044.32	6.73491
1000	0.1	10000	33973.1	4959.93	6.84951
1000	0.1	10000	33973.1	4959.93	6.84951
1000	0.2	5000	33973.1	4434.91	7.66038
1000	0.3	3333.33	33973.1	4178.38	8.13069
1000	0.4	2500	33973.1	4026.32	8.43775
1000	0.5	2000	33973.1	3925.71	8.654
1000	0.6	1666.67	33973.1	3854.22	8.81452
1000	0.7	1428.57	33973.1	3800.8	8.9384
1000	0.8	1250	33973.1	3759.37	9.03691
1000	0.9	1111.11	33973.1	3726.3	9.1171
1000	1	1000	33973.1	3699.29	9.18367
1000	1	1000	33973.1	3699.29	9.18367
1000	2	500	33973.1	3571.29	9.51283
1000	3	333.333	33973.1	3526.11	9.63472
1000	4	250	33973.1	3503.01	9.69824
1000	5	200	33973.1	3488.99	9.73722
1000	6	166.667	33973.1	3479.57	9.76357
1000	7	142.857	33973.1	3472.81	9.78258
1000	8	125	33973.1	3467.72	9.79694
1000	9	111.111	33973.1	3463.75	9.80817
1000	10	100	33973.1	3460.57	9.8172
1000	10	100	33973.1	3460.57	9.8172
1000	20	50	33973.1	3446.16	9.85823
1000	30	33.3333	33973.1	3441.33	9.87207
1000	40	25	33973.1	3438.91	9.87902
1000	50	20	33973.1	3437.46	9.8832
1000	60	16.6667	33973.1	3436.49	9.88599
1000	70	14.2857	33973.1	3435.79	9.88798
1000	80	12.5	33973.1	3435.27	9.88948
1000	90	11.1111	33973.1	3434.87	9.89065
1000	100	10	33973.1	3434.55	9.89158
1000	100	10	33973.1	3434.55	9.89158
1000	200	5	33973.1	3433.09	9.89578
1000	300	3.33333	33973.1	3432.6	9.89718
1000	400	2.5	33973.1	3432.36	9.89789
1000	500	2	33973.1	3432.21	9.89831
1000	600	1.66667	33973.1	3432.11	9.89859
1000	700	1.42857	33973.1	3432.05	9.89879
1000	800	1.25	33973.1	3431.99	9.89894
1000	900	1.11111	33973.1	3431.95	9.89905
1000	1000	1	33973.1	3431.92	9.89915
1000	1000	1	33973.1	3431.92	9.89915
1000	2000	0.5	33973.1	3431.77	9.89957
1000	3000	0.333333	33973.1	3431.73	9.89971
1000	4000	0.25	33973.1	3431.7	9.89978
1000	5000	0.2	33973.1	3431.69	9.89982
1000	6000	0.166667	33973.1	3431.68	9.89985
1000	7000	0.142857	33973.1	3431.67	9.89987
1000	8000	0.125	33973.1	3431.66	9.89989
1000	9000	0.111111	33973.1	3431.66	9.8999
1000	10000	0.1	33973.1	3431.66	9.89991
1000	0.01	100000	33973.1	6320.52	5.37505
1000	0.02	50000	33973.1	6060.48	5.60568
1000	0.03	33333.3	33973.1	5843.38	5.81394
1000	0.04	25000	33973.1	5659.41	6.00293
1000	0.05	20000	33973.1	5501.52	6.17522
1000	0.06	16666.7	33973.1	5364.53	6.33291
1000	0.07	14285.7	33973.1	5244.54	6.4778
1000	0.08	12500	33973.1	5138.58	6.61138
1000	0.09	11111.1	33973.1	5044.32	6.73491
1000	0.1	10000	33973.1	4959.93	6.84951
1000	0.1	10000	33973.1	4959.93	6.84951
1000	0.2	5000	33973.1	4434.91	7.66038
1000	0.3	3333.33	33973.1	4178.38	8.13069
1000	0.4	2500	33973.1	4026.32	8.43775
1000	0.5	2000	33973.1	3925.71	8.654
1000	0.6	1666.67	33973.1	3854.22	8.81452
1000	0.7	1428.57	33973.1	3800.8	8.9384
1000	0.8	1250	33973.1	3759.37	9.03691
1000	0.9	1111.11	33973.1	3726.3	9.1171
1000	1	1000	33973.1	3699.29	9.18367
1000	1	1000	33973.1	3699.29	9.18367
1000	2	500	33973.1	3571.29	9.51283
1000	3	333.333	33973.1	3526.11	9.63472
1000	4	250	33973.1	3503.01	9.69824
1000	5	200	33973.1	3488.99	9.73722
1000	6	166.667	33973.1	3479.57	9.76357
1000	7	142.857	33973.1	3472.81	9.78258
1000	8	125	33973.1	3467.72	9.79694
1000	9	111.111	33973.1	3463.75	9.80817
1000	10	100	33973.1	3460.57	9.8172
1000	10	100	33973.1	3460.57	9.8172
1000	20	50	33973.1	3446.16	9.85823
1000	30	33.3333	33973.1	3441.33	9.87207
1000	40	25	33973.1	3438.91	9.87902
1000	50	20	33973.1	3437.46	9.8832
1000	60	16.6667	33973.1	3436.49	9.88599
1000	70	14.2857	33973.1	3435.79	9.88798
1000	80	12.5	33973.1	3435.27	9.88948
1000	90	11.1111	33973.1	3434.87	9.89065
1000	100	10	33973.1	3434.55	9.89158
1000	100	10	33973.1	3434.55	9.89158
1000	200	5	33973.1	3433.09	9.89578
1000	300	3.33333	33973.1	3432.6	9.89718
1000	400	2.5	33973.1	3432.36	9.89789
1000	500	2	33973.1	3432.21	9.89831
1000	600	1.66667	33973.1	3432.11	9.89859
1000	700	1.42857	33973.1	3432.05	9.89879
1000	800	1.25	33973.1	3431.99	9.89894
1000	900	1.11111	33973.1	3431.95	9.89905
1000	1000	1	33973.1	3431.92	9.89915
1000	1000	1	33973.1	3431.92	9.89915
1000	2000	0.5	33973.1	3431.77	9.89957
1000	3000	0.333333	33973.1	3431.73	9.89971
1000	4000	0.25	33973.1	3431.7	9.89978
1000	5000	0.2	33973.1	3431.69	9.89982
1000	6000	0.166667	33973.1	3431.68	9.89985
1000	7000	0.142857	33973.1	3431.67	9.89987
1000	8000	0.125	33973.1	3431.66	9.89989
1000	9000	0.111111	33973.1	3431.66	9.8999
1000	10000	0.1	33973.1	3431.66	9.89991
2000	0.01	200000	34257.2	6470.83	5.29409
2000	0.02	100000	34257.2	6320.52	5.42
2000	0.03	66666.7	34257.2	6184.37	5.53932
2000	0.04	50000	34257.2	6060.48	5.65256
2000	0.05	40000	34257.2	5947.26	5.76017
2000	0.06	33333.3	34257.2	5843.38	5.86256
2000	0.07	28571.4	34257.2	5747.75	5.9601
2000	0.08	25000	34257.2	5659.41	6.05313
2000	0.09	22222.2	34257.2	5577.57	6.14196
2000	0.1	20000	34257.2	5501.52	6.22686
2000	0.1	20000	34257.2	5501.52	6.22686
2000	0.2	10000	34257.2	4959.93	6.90679
2000	0.3	6666.67	34257.2	4642.98	7.37827
2000	0.4	5000	34257.2	4434.91	7.72443
2000	0.5	4000	34257.2	4287.84	7.98937
2000	0.6	3333.33	34257.2	4178.38	8.19868
2000	0.7	2857.14	34257.2	4093.73	8.3682
2000	0.8	2500	34257.2	4026.32	8.50831
2000	0.9	2222.22	34257.2	3971.37	8.62604
2000	1	2000	34257.2	3925.71	8.72636
2000	1	2000	34257.2	3925.71	8.72636
2000	2	1000	34257.2	3699.29	9.26046
2000	3	666.667	34257.2	3615.18	9.47592
2000	4	500	34257.2	3571.29	9.59238
2000	5	400	34257.2	3544.34	9.66532
2000	6	333.333	34257.2	3526.11	9.71529
2000	7	285.714	34257.2	3512.95	9.75167
2000	8	250	34257.2	3503.01	9.77934
2000	9	222.222	34257.2	3495.24	9.80109
2000	10	200	34257.2	3488.99	9.81864
2000	10	200	34257.2	3488.99	9.81864
2000	20	100	34257.2	3460.57	9.89929
2000	30	66.6667	34257.2	3450.98	9.9268
2000	40	50	34257.2	3446.16	9.94067
2000	50	40	34257.2	3443.27	9.94903
2000	60	33.3333	34257.2	3441.33	9.95462
2000	70	28.5714	34257.2	3439.95	9.95862
2000	80	25	34257.2	3438.91	9.96163
2000	90	22.2222	34257.2	3438.1	9.96397
2000	100	20	34257.2	3437.46	9.96585
2000	100	20	34257.2	3437.46	9.96585
2000	200	10	34257.2	3434.55	9.9743
2000	300	6.66667	34257.2	3433.57	9.97712
2000	400	5	34257.2	3433.09	9.97853
2000	500	4	34257.2	3432.8	9.97938
2000	600	3.33333	34257.2	3432.6	9.97995
2000	700	2.85714	34257.2	3432.46	9.98035
2000	800	2.5	34257.2	3432.36	9.98065
2000	900	2.22222	34257.2	3432.28	9.98089
2000	1000	2	34257.2	3432.21	9.98108
2000	1000	2	34257.2	3432.21	9.98108
2000	2000	1	34257.2	3431.92	9.98193
2000	3000	0.666667	34257.2	3431.82	9.98221
2000	4000	0.5	34257.2	3431.77	9.98235
2000	5000	0.4	34257.2	3431.74	9.98244
2000	6000	0.333333	34257.2	3431.73	9.98249
2000	7000	0.285714	34257.2	3431.71	9.98253
2000	8000	0.25	34257.2	3431.7	9.98256
2000	9000	0.222222	34257.2	3431.69	9.98259
2000	10000	0.2	34257.2	3431.69	9.98261
3000	0.01	300000	34536.1	6524.47	5.29332
3000	0.02	150000	34536.1	6419.02	5.38028
3000	0.03	100000	34536.1	6320.52	5.46413
3000	0.04	75000	34536.1	6228.3	5.54503
3000	0.05	60000	34536.1	6141.79	5.62314
3000	0.06	50000	34536.1	6060.48	5.69859
3000	0.07	42857.1	34536.1	5983.9	5.77151
3000	0.08	37500	34536.1	5911.65	5.84205
3000	0.09	33333.3	34536.1	5843.38	5.9103
3000	0.1	30000	34536.1	5778.78	5.97638
3000	0.1	30000	34536.1	5778.78	5.97638
3000	0.2	15000	34536.1	5282.85	6.53741
3000	0.3	10000	34536.1	4959.93	6.96303
3000	0.4	7500	34536.1	4732.94	7.29698
3000	0.5	6000	34536.1	4564.65	7.56599
3000	0.6	5000	34536.1	4434.91	7.78734
3000	0.7	4285.71	34536.1	4331.83	7.97265
3000	0.8	3750	34536.1	4247.95	8.13006
3000	0.9	3333.33	34536.1	4178.38	8.26544
3000	1	3000	34536.1	4119.73	8.38311
3000	1	3000	34536.1	4119.73	8.38311
3000	2	1500	34536.1	3817.04	9.04789
3000	3	1000	34536.1	3699.29	9.33587
3000	4	750	34536.1	3636.66	9.49667
3000	5	600	34536.1	3597.78	9.5993
3000	6	500	34536.1	3571.29	9.67049
3000	7	428.571	34536.1	3552.09	9.72277
3000	8	375	34536.1	3537.53	9.76279
3000	9	333.333	34536.1	3526.11	9.7944
3000	10	300	34536.1	3516.91	9.82002
3000	10	300	34536.1	3516.91	9.82002
3000	20	150	34536.1	3474.84	9.9389
3000	30	100	34536.1	3460.57	9.9799
3000	40	75	34536.1	3453.38	10.0007
3000	50	60	34536.1	3449.06	10.0132
3000	60	50	34536.1	3446.16	10.0216
3000	70	42.8571	34536.1	3444.1	10.0276
3000	80	37.5	34536.1	3442.54	10.0322
3000	90	33.3333	34536.1	3441.33	10.0357
3000	100	30	34536.1	3440.37	10.0385
3000	100	30	34536.1	3440.37	10.0385
3000	200	15	34536.1	3436	10.0513
3000	300	10	34536.1	3434.55	10.0555
3000	400	7.5	34536.1	3433.82	10.0577
3000	500	6	34536.1	3433.38	10.0589
3000	600	5	34536.1	3433.09	10.0598
3000	700	4.28571	34536.1	3432.88	10.0604
3000	800	3.75	34536.1	3432.72	10.0609
3000	900	3.33333	34536.1	3432.6	10.0612
3000	1000	3	34536.1	3432.5	10.0615
3000	1000	3	34536.1	3432.5	10.0615
3000	2000	1.5	34536.1	3432.07	10.0628
3000	3000	1	34536.1	3431.92	10.0632
3000	4000	0.75	34536.1	3431.85	10.0634
3000	5000	0.6	34536.1	3431.8	10.0636
3000	6000	0.5	34536.1	3431.77	10.0636
3000	7000	0.428571	34536.1	3431.75	10.0637
3000	8000	0.375	34536.1	3431.74	10.0637
3000	9000	0.333333	34536.1	3431.73	10.0638
3000	10000	0.3	34536.1	3431.72	10.0638
4000	0.01	400000	34810.1	6552.01	5.31289
4000	0.02	200000	34810.1	6470.83	5.37954
4000	0.03	133333	34810.1	6393.77	5.44438
4000	0.04	100000	34810.1	6320.52	5.50748
4000	0.05	80000	34810.1	6250.8	5.56891
4000	0.06	66666.7	34810.1	6184.37	5.62872
4000	0.07	57142.9	34810.1	6121	5.687
4000	0.08	50000	34810.1	6060.48	5.74379
4000	0.09	44444.4	34810.1	6002.62	5.79915
4000	0.1	40000	34810.1	5947.26	5.85314
4000	0.1	40000	34810.1	5947.26	5.85314
4000	0.2	20000	34810.1	5501.52	6.32736
4000	0.3	13333.3	34810.1	5189.97	6.70719
4000	0.4	10000	34810.1	4959.93	7.01826
4000	0.5	8000	34810.1	4783.12	7.2777
4000	0.6	6666.67	34810.1	4642.98	7.49736
4000	0.7	5714.29	34810.1	4529.17	7.68576
4000	0.8	5000	34810.1	4434.91	7.84911
4000	0.9	4444.44	34810.1	4355.56	7.99211
4000	1	4000	34810.1	4287.84	8.11833
4000	1	4000	34810.1	4287.84	8.11833
4000	2	2000	34810.1	3925.71	8.86721
4000	3	1333.33	34810.1	3778.85	9.21182
4000	4	1000	34810.1	3699.29	9.40993
4000	5	800	34810.1	3649.4	9.53859
4000	6	666.667	34810.1	3615.18	9.62887
4000	7	571.429	34810.1	3590.26	9.69572
4000	8	500	34810.1	3571.29	9.7472
4000	9	444.444	34810.1	3556.38	9.78808
4000	10	400	34810.1	3544.34	9.82132
4000	10	400	34810.1	3544.34	9.82132
4000	20	200	34810.1	3488.99	9.97712
4000	30	133.333	34810.1	3470.1	10.0314
4000	40	100	34810.1	3460.57	10.0591
4000	50	80	34810.1	3454.82	10.0758
4000	60	66.6667	34810.1	3450.98	10.087
4000	70	57.1429	34810.1	3448.23	10.0951
4000	80	50	34810.1	3446.16	10.1011
4000	90	44.4444	34810.1	3444.56	10.1058
4000	100	40	34810.1	3443.27	10.1096
4000	100	40	34810.1	3443.27	10.1096
4000	200	20	34810.1	3437.46	10.1267
4000	300	13.3333	34810.1	3435.52	10.1324
4000	400	10	34810.1	3434.55	10.1353
4000	500	8	34810.1	3433.96	10.137
4000	600	6.66667	34810.1	3433.57	10.1382
4000	700	5.71429	34810.1	3433.3	10.139
4000	800	5	34810.1	3433.09	10.1396
4000	900	4.44444	34810.1	3432.93	10.1401
4000	1000	4	34810.1	3432.8	10.1405
4000	1000	4	34810.1	3432.8	10.1405
4000	2000	2	34810.1	3432.21	10.1422
4000	3000	1.33333	34810.1	3432.02	10.1428
4000	4000	1	34810.1	3431.92	10.143
4000	5000	0.8	34810.1	3431.86	10.1432
4000	6000	0.666667	34810.1	3431.82	10.1433
4000	7000	0.571429	34810.1	3431.79	10.1434
4000	8000	0.5	34810.1	3431.77	10.1435
4000	9000	0.444444	34810.1	3431.76	10.1435
4000	10000	0.4	34810.1	3431.74	10.1436
5000	0.01	500000	35079.2	6568.77	5.3403
5000	0.02	250000	35079.2	6502.79	5.39449
5000	0.03	166667	35079.2	6439.53	5.44748
5000	0.04	125000	35079.2	6378.82	5.49933
5000	0.05	100000	35079.2	6320.52	5.55006
5000	0.06	83333.3	35079.2	6264.47	5.59971
5000	0.07	71428.6	35079.2	6210.56	5.64832
5000	0.08	62500	35079.2	6158.66	5.69591
5000	0.09	55555.6	35079.2	6108.67	5.74253
5000	0.1	50000	35079.2	6060.48	5.78819
5000	0.1	50000	35079.2	6060.48	5.78819
5000	0.2	25000	35079.2	5659.41	6.19838
5000	0.3	16666.7	35079.2	5364.53	6.53911
5000	0.4	12500	35079.2	5138.58	6.82663
5000	0.5	10000	35079.2	4959.93	7.07252
5000	0.6	8333.33	35079.2	4815.13	7.2852
5000	0.7	7142.86	35079.2	4695.4	7.47098
5000	0.8	6250	35079.2	4594.74	7.63465
5000	0.9	5555.56	35079.2	4508.93	7.77995
5000	1	5000	35079.2	4434.91	7.90979
5000	1	5000	35079.2	4434.91	7.90979
5000	2	2500	35079.2	4026.32	8.71248
5000	3	1666.67	35079.2	3854.22	9.10151
5000	4	1250	35079.2	3759.37	9.33114
5000	5	1000	35079.2	3699.29	9.48268
5000	6	833.333	35079.2	3657.83	9.59017
5000	7	714.286	35079.2	3627.49	9.67038
5000	8	625	35079.2	3604.33	9.73253
5000	9	555.556	35079.2	3586.06	9.7821
5000	10	500	35079.2	3571.29	9.82256
5000	10	500	35079.2	3571.29	9.82256
5000	20	250	35079.2	3503.01	10.014
5000	30	166.667	35079.2	3479.57	10.0815
5000	40	125	35079.2	3467.72	10.1159
5000	50	100	35079.2	3460.57	10.1368
5000	60	83.3333	35079.2	3455.78	10.1509
5000	70	71.4286	35079.2	3452.35	10.161
5000	80	62.5	35079.2	3449.78	10.1685
5000	90	55.5556	35079.2	3447.77	10.1745
5000	100	50	35079.2	3446.16	10.1792
5000	100	50	35079.2	3446.16	10.1792
5000	200	25	35079.2	3438.91	10.2007
5000	300	16.6667	35079.2	3436.49	10.2079
5000	400	12.5	35079.2	3435.27	10.2115
5000	500	10	35079.2	3434.55	10.2136
5000	600	8.33333	35079.2	3434.06	10.2151
5000	700	7.14286	35079.2	3433.71	10.2161
5000	800	6.25	35079.2	3433.45	10.2169
5000	900	5.55556	35079.2	3433.25	10.2175
5000	1000	5	35079.2	3433.09	10.218
5000	1000	5	35079.2	3433.09	10.218
5000	2000	2.5	35079.2	3432.36	10.2202
5000	3000	1.66667	35079.2	3432.11	10.2209
5000	4000	1.25	35079.2	3431.99	10.2212
5000	5000	1	35079.2	3431.92	10.2215
5000	6000	0.833333	35079.2	3431.87	10.2216
5000	7000	0.714286	35079.2	3431.84	10.2217
5000	8000	0.625	35079.2	3431.81	10.2218
5000	9000	0.555556	35079.2	3431.79	10.2218
5000	10000	0.5	35079.2	3431.77	10.2219
6000	0.01	600000	35343.6	6580.04	5.37133
6000	0.02	300000	35343.6	6524.47	5.41708
6000	0.03	200000	35343.6	6470.83	5.46199
6000	0.04	150000	35343.6	6419.02	5.50608
6000	0.05	120000	35343.6	6368.94	5.54937
6000	0.06	100000	35343.6	6320.52	5.59188
6000	0.07	85714.3	35343.6	6273.66	5.63365
6000	0.08	75000	35343.6	6228.3	5.67468
6000	0.09	66666.7	35343.6	6184.37	5.71499
6000	0.1	60000	35343.6	6141.79	5.7546
6000	0.1	60000	35343.6	6141.79	5.7546
6000	0.2	30000	35343.6	5778.78	6.1161
6000	0.3	20000	35343.6	5501.52	6.42433
6000	0.4	15000	35343.6	5282.85	6.69026
6000	0.5	12000	35343.6	5105.96	6.92203
6000	0.6	10000	35343.6	4959.93	7.12582
6000	0.7	8571.43	35343.6	4837.33	7.30643
6000	0.8	7500	35343.6	4732.94	7.46758
6000	0.9	6666.67	35343.6	4642.98	7.61227
6000	1	6000	35343.6	4564.65	7.74289
6000	1	6000	35343.6	4564.65	7.74289
6000	2	3000	35343.6	4119.73	8.5791
6000	3	2000	35343.6	3925.71	9.00311
6000	4	1500	35343.6	3817.04	9.25943
6000	5	1200	35343.6	3747.55	9.43111
6000	6	1000	35343.6	3699.29	9.55414
6000	7	857.143	35343.6	3663.83	9.64664
6000	8	750	35343.6	3636.66	9.7187
6000	9	666.667	35343.6	3615.18	9.77644
6000	10	600	35343.6	3597.78	9.82373
6000	10	600	35343.6	3597.78	9.82373
6000	20	300	35343.6	3516.91	10.0496
6000	30	200	35343.6	3488.99	10.13
6000	40	150	35343.6	3474.84	10.1713
6000	50	120	35343.6	3466.29	10.1964
6000	60	100	35343.6	3460.57	10.2132
6000	70	85.7143	35343.6	3456.47	10.2254
6000	80	75	35343.6	3453.38	10.2345
6000	90	66.6667	35343.6	3450.98	10.2416
6000	100	60	35343.6	3449.06	10.2473
6000	100	60	35343.6	3449.06	10.2473
6000	200	30	35343.6	3440.37	10.2732
6000	300	20	35343.6	3437.46	10.2819
6000	400	15	35343.6	3436	10.2863
6000	500	12	35343.6	3435.13	10.2889
6000	600	10	35343.6	3434.55	10.2906
6000	700	8.57143	35343.6	3434.13	10.2919
6000	800	7.5	35343.6	3433.82	10.2928
6000	900	6.66667	35343.6	3433.57	10.2935
6000	1000	6	35343.6	3433.38	10.2941
6000	1000	6	35343.6	3433.38	10.2941
6000	2000	3	35343.6	3432.5	10.2967
6000	3000	2	35343.6	3432.21	10.2976
6000	4000	1.5	35343.6	3432.07	10.2981
6000	5000	1.2	35343.6	3431.98	10.2983
6000	6000	1	35343.6	3431.92	10.2985
6000	7000	0.857143	35343.6	3431.88	10.2986
6000	8000	0.75	35343.6	3431.85	10.2987
6000	9000	0.666667	35343.6	3431.82	10.2988
6000	10000	0.6	35343.6	3431.8	10.2988
7000	0.01	700000	35603.4	6588.15	5.40416
7000	0.02	350000	35603.4	6540.15	5.44382
7000	0.03	233333	35603.4	6493.59	5.48285
7000	0.04	175000	35603.4	6448.41	5.52127
7000	0.05	140000	35603.4	6404.54	5.55909
7000	0.06	116667	35603.4	6361.92	5.59632
7000	0.07	100000	35603.4	6320.52	5.63298
7000	0.08	87500	35603.4	6280.26	5.66909
7000	0.09	77777.8	35603.4	6241.11	5.70465
7000	0.1	70000	35603.4	6203.03	5.73968
7000	0.1	70000	35603.4	6203.03	5.73968
7000	0.2	35000	35603.4	5872.18	6.06306
7000	0.3	23333.3	35603.4	5611.9	6.34427
7000	0.4	17500	35603.4	5401.78	6.59104
7000	0.5	14000	35603.4	5228.61	6.80934
7000	0.6	11666.7	35603.4	5083.41	7.00383
7000	0.7	10000	35603.4	4959.93	7.1782
7000	0.8	8750	35603.4	4853.63	7.33542
7000	0.9	7777.78	35603.4	4761.15	7.4779
7000	1	7000	35603.4	4679.96	7.60762
7000	1	7000	35603.4	4679.96	7.60762
7000	2	3500	35603.4	4206.69	8.46351
7000	3	2333.33	35603.4	3993.62	8.91505
7000	4	1750	35603.4	3872.44	9.19403
7000	5	1400	35603.4	3794.25	9.3835
7000	6	1166.67	35603.4	3739.62	9.52058
7000	7	1000	35603.4	3699.29	9.62436
7000	8	875	35603.4	3668.31	9.70567
7000	9	777.778	35603.4	3643.75	9.77108
7000	10	700	35603.4	3623.81	9.82485
7000	10	700	35603.4	3623.81	9.82485
7000	20	350	35603.4	3530.69	10.084
7000	30	233.333	35603.4	3498.35	10.1772
7000	40	175	35603.4	3481.93	10.2252
7000	50	140	35603.4	3472	10.2544
7000	60	116.667	35603.4	3465.34	10.2741
7000	70	100	35603.4	3460.57	10.2883
7000	80	87.5	35603.4	3456.98	10.299
7000	90	77.7778	35603.4	3454.18	10.3073
7000	100	70	35603.4	3451.94	10.314
7000	100	70	35603.4	3451.94	10.314
7000	200	35	35603.4	3441.82	10.3444
7000	300	23.3333	35603.4	3438.43	10.3545
7000	400	17.5	35603.4	3436.73	10.3597
7000	500	14	35603.4	3435.71	10.3627
7000	600	11.6667	35603.4	3435.03	10.3648
7000	700	10	35603.4	3434.55	10.3663
7000	800	8.75	35603.4	3434.18	10.3674
7000	900	7.77778	35603.4	3433.9	10.3682
7000	1000	7	35603.4	3433.67	10.3689
7000	1000	7	35603.4	3433.67	10.3689
7000	2000	3.5	35603.4	3432.65	10.372
7000	3000	2.33333	35603.4	3432.31	10.373
7000	4000	1.75	35603.4	3432.14	10.3735
7000	5000	1.4	35603.4	3432.04	10.3738
7000	6000	1.16667	35603.4	3431.97	10.374
7000	7000	1	35603.4	3431.92	10.3742
7000	8000	0.875	35603.4	3431.88	10.3743
7000	9000	0.777778	35603.4	3431.86	10.3744
7000	10000	0.7	35603.4	3431.83	10.3744
8000	0.01	800000	35858.6	6594.25	5.43787
8000	0.02	400000	35858.6	6552.01	5.47292
8000	0.03	266667	35858.6	6510.89	5.50749
8000	0.04	200000	35858.6	6470.83	5.54158
8000	0.05	160000	35858.6	6431.8	5.57521
8000	0.06	133333	35858.6	6393.77	5.60838
8000	0.07	114286	35858.6	6356.68	5.64109
8000	0.08	100000	35858.6	6320.52	5.67337
8000	0.09	88888.9	35858.6	6285.23	5.70522
8000	0.1	80000	35858.6	6250.8	5.73665
8000	0.1	80000	35858.6	6250.8	5.73665
8000	0.2	40000	35858.6	5947.26	6.02944
8000	0.3	26666.7	35858.6	5702.72	6.28799
8000	0.4	20000	35858.6	5501.52	6.51795
8000	0.5	16000	35858.6	5333.07	6.72383
8000	0.6	13333.3	35858.6	5189.97	6.90923
8000	0.7	11428.6	35858.6	5066.9	7.07704
8000	0.8	10000	35858.6	4959.93	7.22967
8000	0.9	8888.89	35858.6	4866.1	7.36908
8000	1	8000	35858.6	4783.12	7.49691
8000	1	8000	35858.6	4783.12	7.49691
8000	2	4000	35858.6	4287.84	8.36286
8000	3	2666.67	35858.6	4058.22	8.83606
8000	4	2000	35858.6	3925.71	9.13431
8000	5	1600	35858.6	3839.46	9.33949
8000	6	1333.33	35858.6	3778.85	9.48929
8000	7	1142.86	35858.6	3733.93	9.60347
8000	8	1000	35858.6	3699.29	9.69337
8000	9	888.889	35858.6	3671.78	9.76601
8000	10	800	35858.6	3649.4	9.82591
8000	10	800	35858.6	3649.4	9.82591
8000	20	400	35858.6	3544.34	10.1172
8000	30	266.667	35858.6	3507.66	10.223
8000	40	200	35858.6	3488.99	10.2776
8000	50	160	35858.6	3477.68	10.3111
8000	60	133.333	35858.6	3470.1	10.3336
8000	70	114.286	35858.6	3464.66	10.3498
8000	80	100	35858.6	3460.57	10.3621
8000	90	88.8889	35858.6	3457.38	10.3716
8000	100	80	35858.6	3454.82	10.3793
8000	100	80	35858.6	3454.82	10.3793
8000	200	40	35858.6	3443.27	10.4141
8000	300	26.6667	35858.6	3439.4	10.4259
8000	400	20	35858.6	3437.46	10.4317
8000	500	16	35858.6	3436.29	10.4353
8000	600	13.3333	35858.6	3435.52	10.4376
8000	700	11.4286	35858.6	3434.96	10.4393
8000	800	10	35858.6	3434.55	10.4406
8000	900	8.88889	35858.6	3434.22	10.4416
8000	1000	8	35858.6	3433.96	10.4424
8000	1000	8	35858.6	3433.96	10.4424
8000	2000	4	35858.6	3432.8	10.4459
8000	3000	2.66667	35858.6	3432.41	10.4471
8000	4000	2	35858.6	3432.21	10.4477
8000	5000	1.6	35858.6	3432.1	10.448
8000	6000	1.33333	35858.6	3432.02	10.4483
8000	7000	1.14286	35858.6	3431.96	10.4484
8000	8000	1	35858.6	3431.92	10.4486
8000	9000	0.888889	35858.6	3431.89	10.4487
8000	10000	0.8	35858.6	3431.86	10.4487
9000	0.01	900000	36109.6	6599.01	5.47196
9000	0.02	450000	36109.6	6561.3	5.50341
9000	0.03	300000	36109.6	6524.47	5.53448
9000	0.04	225000	36109.6	6488.5	5.56516
9000	0.05	180000	36109.6	6453.36	5.59546
9000	0.06	150000	36109.6	6419.02	5.6254
9000	0.07	128571	36109.6	6385.45	5.65498
9000	0.08	112500	36109.6	6352.62	5.6842
9000	0.09	100000	36109.6	6320.52	5.71307
9000	0.1	90000	36109.6	6289.11	5.7416
9000	0.1	90000	36109.6	6289.11	5.7416
9000	0.2	45000	36109.6	6008.92	6.00932
9000	0.3	30000	36109.6	5778.78	6.24865
9000	0.4	22500	36109.6	5586.36	6.46388
9000	0.5	18000	36109.6	5423.11	6.65846
9000	0.6	15000	36109.6	5282.85	6.83525
9000	0.7	12857.1	36109.6	5161.04	6.99656
9000	0.8	11250	36109.6	5054.28	7.14435
9000	0.9	10000	36109.6	4959.93	7.28025
9000	1	9000	36109.6	4875.95	7.40564
9000	1	9000	36109.6	4875.95	7.40564
9000	2	4500	36109.6	4363.75	8.27489
9000	3	3000	36109.6	4119.73	8.76503
9000	4	2250	36109.6	3976.97	9.07967
9000	5	1800	36109.6	3883.26	9.29877
9000	6	1500	36109.6	3817.04	9.46009
9000	7	1285.71	36109.6	3767.75	9.58384
9000	8	1125	36109.6	3729.64	9.68177
9000	9	1000	36109.6	3699.29	9.7612
9000	10	900	36109.6	3674.56	9.82692
9000	10	900	36109.6	3674.56	9.82692
9000	20	450	36109.6	3557.88	10.1492
9000	30	300	36109.6	3516.91	10.2674
9000	40	225	36109.6	3496.02	10.3288
9000	50	180	36109.6	3483.35	10.3663
9000	60	150	36109.6	3474.84	10.3917
9000	70	128.571	36109.6	3468.74	10.41
9000	80	112.5	36109.6	3464.15	10.4238
9000	90	100	36109.6	3460.57	10.4346
9000	100	90	36109.6	3457.7	10.4432
9000	100	90	36109.6	3457.7	10.4432
9000	200	45	36109.6	3444.72	10.4826
9000	300	30	36109.6	3440.37	10.4958
9000	400	22.5	36109.6	3438.19	10.5025
9000	500	18	36109.6	3436.88	10.5065
9000	600	15	36109.6	3436	10.5092
9000	700	12.8571	36109.6	3435.38	10.5111
9000	800	11.25	36109.6	3434.91	10.5125
9000	900	10	36109.6	3434.55	10.5136
9000	1000	9	36109.6	3434.25	10.5145
9000	1000	9	36109.6	3434.25	10.5145
9000	2000	4.5	36109.6	3432.94	10.5185
9000	3000	3	36109.6	3432.5	10.5199
9000	4000	2.25	36109.6	3432.28	10.5206
9000	5000	1.8	36109.6	3432.15	10.521
9000	6000	1.5	36109.6	3432.07	10.5212
9000	7000	1.28571	36109.6	3432	10.5214
9000	8000	1.125	36109.6	3431.96	10.5216
9000	9000	1	36109.6	3431.92	10.5217
9000	10000	0.9	36109.6	3431.89	10.5218
10000	0.01	1000000	36356.2	6602.83	5.50615
10000	0.02	500000	36356.2	6568.77	5.5347
10000	0.03	333333	36356.2	6535.43	5.56294
10000	0.04	250000	36356.2	6502.79	5.59086
10000	0.05	200000	36356.2	6470.83	5.61847
10000	0.06	166667	36356.2	6439.53	5.64579
10000	0.07	142857	36356.2	6408.87	5.6728
10000	0.08	125000	36356.2	6378.82	5.69952
10000	0.09	111111	36356.2	6349.38	5.72595
10000	0.1	100000	36356.2	6320.52	5.75209
10000	0.1	100000	36356.2	6320.52	5.75209
10000	0.2	50000	36356.2	6060.48	5.9989
10000	0.3	33333.3	36356.2	5843.38	6.22177
10000	0.4	25000	36356.2	5659.41	6.42402
10000	0.5	20000	36356.2	5501.52	6.60839
10000	0.6	16666.7	36356.2	5364.53	6.77715
10000	0.7	14285.7	36356.2	5244.54	6.9322
10000	0.8	12500	36356.2	5138.58	7.07514
10000	0.9	11111.1	36356.2	5044.32	7.20735
10000	1	10000	36356.2	4959.93	7.32998
10000	1	10000	36356.2	4959.93	7.32998
10000	2	5000	36356.2	4434.91	8.19773
10000	3	3333.33	36356.2	4178.38	8.70103
10000	4	2500	36356.2	4026.32	9.02964
10000	5	2000	36356.2	3925.71	9.26105
10000	6	1666.67	36356.2	3854.22	9.43283
10000	7	1428.57	36356.2	3800.8	9.56541
10000	8	1250	36356.2	3759.37	9.67082
10000	9	1111.11	36356.2	3726.3	9.75664
10000	10	1000	36356.2	3699.29	9.82787
10000	10	1000	36356.2	3699.29	9.82787
10000	20	500	36356.2	3571.29	10.1801
10000	30	333.333	36356.2	3526.11	10.3106
10000	40	250	36356.2	3503.01	10.3785
10000	50	200	36356.2	3488.99	10.4203
10000	60	166.667	36356.2	3479.57	10.4485
10000	70	142.857	36356.2	3472.81	10.4688
10000	80	125	36356.2	3467.72	10.4842
10000	90	111.111	36356.2	3463.75	10.4962
10000	100	100	36356.2	3460.57	10.5058
10000	100	100	36356.2	3460.57	10.5058
10000	200	50	36356.2	3446.16	10.5498
10000	300	33.3333	36356.2	3441.33	10.5646
10000	400	25	36356.2	3438.91	10.572
10000	500	20	36356.2	3437.46	10.5765
10000	600	16.6667	36356.2	3436.49	10.5795
10000	700	14.2857	36356.2	3435.79	10.5816
10000	800	12.5	36356.2	3435.27	10.5832
10000	900	11.1111	36356.2	3434.87	10.5844
10000	1000	10	36356.2	3434.55	10.5854
10000	1000	10	36356.2	3434.55	10.5854
10000	2000	5	36356.2	3433.09	10.5899
10000	3000	3.33333	36356.2	3432.6	10.5914
10000	4000	2.5	36356.2	3432.36	10.5922
10000	5000	2	36356.2	3432.21	10.5926
10000	6000	1.66667	36356.2	3432.11	10.5929
10000	7000	1.42857	36356.2	3432.05	10.5932
10000	8000	1.25	36356.2	3431.99	10.5933
10000	9000	1.11111	36356.2	3431.95	10.5934
10000	10000	1	36356.2	3431.92	10.5935
10000	0.01	1000000	36356.2	6602.83	5.50615
10000	0.02	500000	36356.2	6568.77	5.5347
10000	0.03	333333	36356.2	6535.43	5.56294
10000	0.04	250000	36356.2	6502.79	5.59086
10000	0.05	200000	36356.2	6470.83	5.61847
10000	0.06	166667	36356.2	6439.53	5.64579
10000	0.07	142857	36356.2	6408.87	5.6728
10000	0.08	125000	36356.2	6378.82	5.69952
10000	0.09	111111	36356.2	6349.38	5.72595
10000	0.1	100000	36356.2	6320.52	5.75209
10000	0.1	100000	36356.2	6320.52	5.75209
10000	0.2	50000	36356.2	6060.48	5.9989
10000	0.3	33333.3	36356.2	5843.38	6.22177
10000	0.4	25000	36356.2	5659.41	6.42402
10000	0.5	20000	36356.2	5501.52	6.60839
10000	0.6	16666.7	36356.2	5364.53	6.77715
10000	0.7	14285.7	36356.2	5244.54	6.9322
10000	0.8	12500	36356.2	5138.58	7.07514
10000	0.9	11111.1	36356.2	5044.32	7.20735
10000	1	10000	36356.2	4959.93	7.32998
10000	1	10000	36356.2	4959.93	7.32998
10000	2	5000	36356.2	4434.91	8.19773
10000	3	3333.33	36356.2	4178.38	8.70103
10000	4	2500	36356.2	4026.32	9.02964
10000	5	2000	36356.2	3925.71	9.26105
10000	6	1666.67	36356.2	3854.22	9.43283
10000	7	1428.57	36356.2	3800.8	9.56541
10000	8	1250	36356.2	3759.37	9.67082
10000	9	1111.11	36356.2	3726.3	9.75664
10000	10	1000	36356.2	3699.29	9.82787
10000	10	1000	36356.2	3699.29	9.82787
10000	20	500	36356.2	3571.29	10.1801
10000	30	333.333	36356.2	3526.11	10.3106
10000	40	250	36356.2	3503.01	10.3785
10000	50	200	36356.2	3488.99	10.4203
10000	60	166.667	36356.2	3479.57	10.4485
10000	70	142.857	36356.2	3472.81	10.4688
10000	80	125	36356.2	3467.72	10.4842
10000	90	111.111	36356.2	3463.75	10.4962
10000	100	100	36356.2	3460.57	10.5058
10000	100	100	36356.2	3460.57	10.5058
10000	200	50	36356.2	3446.16	10.5498
10000	300	33.3333	36356.2	3441.33	10.5646
10000	400	25	36356.2	3438.91	10.572
10000	500	20	36356.2	3437.46	10.5765
10000	600	16.6667	36356.2	3436.49	10.5795
10000	700	14.2857	36356.2	3435.79	10.5816
10000	800	12.5	36356.2	3435.27	10.5832
10000	900	11.1111	36356.2	3434.87	10.5844
10000	1000	10	36356.2	3434.55	10.5854
10000	1000	10	36356.2	3434.55	10.5854
10000	2000	5	36356.2	3433.09	10.5899
10000	3000	3.33333	36356.2	3432.6	10.5914
10000	4000	2.5	36356.2	3432.36	10.5922
10000	5000	2	36356.2	3432.21	10.5926
10000	6000	1.66667	36356.2	3432.11	10.5929
10000	7000	1.42857	36356.2	3432.05	10.5932
10000	8000	1.25	36356.2	3431.99	10.5933
10000	9000	1.11111	36356.2	3431.95	10.5934
10000	10000	1	36356.2	3431.92	10.5935
20000	0.01	2000000	38610.3	6620.15	5.83224
20000	0.02	1e+06	38610.3	6602.83	5.84753
20000	0.03	666667	38610.3	6585.71	5.86274
20000	0.04	500000	38610.3	6568.77	5.87786
20000	0.05	400000	38610.3	6552.01	5.89289
20000	0.06	333333	38610.3	6535.43	5.90784
20000	0.07	285714	38610.3	6519.02	5.92271
20000	0.08	250000	38610.3	6502.79	5.9375
20000	0.09	222222	38610.3	6486.73	5.9522
20000	0.1	200000	38610.3	6470.83	5.96682
20000	0.1	200000	38610.3	6470.83	5.96682
20000	0.2	100000	38610.3	6320.52	6.10873
20000	0.3	66666.7	38610.3	6184.37	6.24321
20000	0.4	50000	38610.3	6060.48	6.37084
20000	0.5	40000	38610.3	5947.26	6.49212
20000	0.6	33333.3	38610.3	5843.38	6.60752
20000	0.7	28571.4	38610.3	5747.75	6.71746
20000	0.8	25000	38610.3	5659.41	6.82231
20000	0.9	22222.2	38610.3	5577.57	6.92243
20000	1	20000	38610.3	5501.52	7.01811
20000	1	20000	38610.3	5501.52	7.01811
20000	2	10000	38610.3	4959.93	7.78444
20000	3	6666.67	38610.3	4642.98	8.31585
20000	4	5000	38610.3	4434.91	8.70599
20000	5	4000	38610.3	4287.84	9.0046
20000	6	3333.33	38610.3	4178.38	9.2405
20000	7	2857.14	38610.3	4093.73	9.43157
20000	8	2500	38610.3	4026.32	9.58948
20000	9	2222.22	38610.3	3971.37	9.72217
20000	10	2000	38610.3	3925.71	9.83524
20000	10	2000	38610.3	3925.71	9.83524
20000	20	1000	38610.3	3699.29	10.4372
20000	30	666.667	38610.3	3615.18	10.68
20000	40	500	38610.3	3571.29	10.8113
20000	50	400	38610.3	3544.34	10.8935
20000	60	333.333	38610.3	3526.11	10.9498
20000	70	285.714	38610.3	3512.95	10.9908
20000	80	250	38610.3	3503.01	11.022
20000	90	222.222	38610.3	3495.24	11.0465
20000	100	200	38610.3	3488.99	11.0663
20000	100	200	38610.3	3488.99	11.0663
20000	200	100	38610.3	3460.57	11.1572
20000	300	66.6667	38610.3	3450.98	11.1882
20000	400	50	38610.3	3446.16	11.2038
20000	500	40	38610.3	3443.27	11.2133
20000	600	33.3333	38610.3	3441.33	11.2196
20000	700	28.5714	38610.3	3439.95	11.2241
20000	800	25	38610.3	3438.91	11.2275
20000	900	22.2222	38610.3	3438.1	11.2301
20000	1000	20	38610.3	3437.46	11.2322
20000	1000	20	38610.3	3437.46	11.2322
20000	2000	10	38610.3	3434.55	11.2417
20000	3000	6.66667	38610.3	3433.57	11.2449
20000	4000	5	38610.3	3433.09	11.2465
20000	5000	4	38610.3	3432.8	11.2475
20000	6000	3.33333	38610.3	3432.6	11.2481
20000	7000	2.85714	38610.3	3432.46	11.2486
20000	8000	2.5	38610.3	3432.36	11.2489
20000	9000	2.22222	38610.3	3432.28	11.2492
20000	10000	2	38610.3	3432.21	11.2494
30000	0.01	3000000	40537.1	6625.96	6.11793
30000	0.02	1.5e+06	40537.1	6614.35	6.12866
30000	0.03	1e+06	40537.1	6602.83	6.13935
30000	0.04	750000	40537.1	6591.4	6.15
30000	0.05	600000	40537.1	6580.04	6.16062
30000	0.06	500000	40537.1	6568.77	6.17119
30000	0.07	428571	40537.1	6557.58	6.18172
30000	0.08	375000	40537.1	6546.46	6.19222
30000	0.09	333333	40537.1	6535.43	6.20267
30000	0.1	300000	40537.1	6524.47	6.21309
30000	0.1	300000	40537.1	6524.47	6.21309
30000	0.2	150000	40537.1	6419.02	6.31516
30000	0.3	100000	40537.1	6320.52	6.41358
30000	0.4	75000	40537.1	6228.3	6.50854
30000	0.5	60000	40537.1	6141.79	6.60021
30000	0.6	50000	40537.1	6060.48	6.68877
30000	0.7	42857.1	40537.1	5983.9	6.77437
30000	0.8	37500	40537.1	5911.65	6.85716
30000	0.9	33333.3	40537.1	5843.38	6.93727
30000	1	30000	40537.1	5778.78	7.01483
30000	1	30000	40537.1	5778.78	7.01483
30000	2	15000	40537.1	5282.85	7.67335
30000	3	10000	40537.1	4959.93	8.17292
30000	4	7500	40537.1	4732.94	8.5649
30000	5	6000	40537.1	4564.65	8.88066
30000	6	5000	40537.1	4434.91	9.14046
30000	7	4285.71	40537.1	4331.83	9.35797
30000	8	3750	40537.1	4247.95	9.54274
30000	9	3333.33	40537.1	4178.38	9.70164
30000	10	3000	40537.1	4119.73	9.83975
30000	10	3000	40537.1	4119.73	9.83975
30000	20	1500	40537.1	3817.04	10.62
30000	30	1000	40537.1	3699.29	10.9581
30000	40	750	40537.1	3636.66	11.1468
30000	50	600	40537.1	3597.78	11.2673
30000	60	500	40537.1	3571.29	11.3508
30000	70	428.571	40537.1	3552.09	11.4122
30000	80	375	40537.1	3537.53	11.4592
30000	90	333.333	40537.1	3526.11	11.4963
30000	100	300	40537.1	3516.91	11.5263
30000	100	300	40537.1	3516.91	11.5263
30000	200	150	40537.1	3474.84	11.6659
30000	300	100	40537.1	3460.57	11.714
30000	400	75	40537.1	3453.38	11.7384
30000	500	60	40537.1	3449.06	11.7531
30000	600	50	40537.1	3446.16	11.763
30000	700	42.8571	40537.1	3444.1	11.77
30000	800	37.5	40537.1	3442.54	11.7753
30000	900	33.3333	40537.1	3441.33	11.7795
30000	1000	30	40537.1	3440.37	11.7828
30000	1000	30	40537.1	3440.37	11.7828
30000	2000	15	40537.1	3436	11.7978
30000	3000	10	40537.1	3434.55	11.8028
30000	4000	7.5	40537.1	3433.82	11.8053
30000	5000	6	40537.1	3433.38	11.8068
30000	6000	5	40537.1	3433.09	11.8078
30000	7000	4.28571	40537.1	3432.88	11.8085
30000	8000	3.75	40537.1	3432.72	11.809
30000	9000	3.33333	40537.1	3432.6	11.8094
30000	10000	3	40537.1	3432.5	11.8098
40000	0.01	4000000	42203.1	6628.87	6.36656
40000	0.02	2e+06	42203.1	6620.15	6.37496
40000	0.03	1.33333e+06	42203.1	6611.47	6.38332
40000	0.04	1e+06	42203.1	6602.83	6.39167
40000	0.05	800000	42203.1	6594.25	6.39999
40000	0.06	666667	42203.1	6585.71	6.40829
40000	0.07	571429	42203.1	6577.22	6.41656
40000	0.08	500000	42203.1	6568.77	6.42482
40000	0.09	444444	42203.1	6560.37	6.43304
40000	0.1	400000	42203.1	6552.01	6.44125
40000	0.1	400000	42203.1	6552.01	6.44125
40000	0.2	200000	42203.1	6470.83	6.52206
40000	0.3	133333	42203.1	6393.77	6.60067
40000	0.4	100000	42203.1	6320.52	6.67717
40000	0.5	80000	42203.1	6250.8	6.75164
40000	0.6	66666.7	42203.1	6184.37	6.82416
40000	0.7	57142.9	42203.1	6121	6.89482
40000	0.8	50000	42203.1	6060.48	6.96367
40000	0.9	44444.4	42203.1	6002.62	7.03079
[truncated: 2,201 more rows]

## Sheet: fig_3c_points
MOF	MOF_CO2_Perm/Barrer	MOF_CH4_Perm/Barrer	MOF_alpha	MMM_alpha
ABAVIJ_clean	706423	93636.7	7.5443	9.67877
ABIYIV_clean	643763	170048	3.78578	9.41156
ABULOB_clean	928288	372677	2.49087	9.45323
ABUWOJ_clean	1.46667e+06	1.10851e+06	1.32311	9.53636
ACAJIY_clean	471810	107493	4.38921	9.35281
ACAJOF_clean	700256	208267	3.36229	9.41102
ACAKUM_clean	549144	298569	1.83926	9.19549
ACIBIY_clean	154139	19491.1	7.9082	9.52209
ACUFEK_clean	1.11382e+06	2.33938e+06	0.476119	9.41872
ACUJOZ_manual	2.71325e+06	4.24289e+06	0.639482	9.6466
ACUTOI_clean	140740	190115	0.740291	7.96999
ADABIS_clean	1.43288e+06	164631	8.70359	9.77935
ADABUE_clean	476064	72348.5	6.58016	9.54821
ADARAA_clean	3.7928e+06	3.00263e+06	1.26316	9.70177
ADASAB_charged	693994	1.08349e+06	0.640517	9.22317
ADASEF_clean	539442	2.42711e+06	0.222257	9.046
ADASIJ_clean	3.95874e+06	5.02303e+06	0.788118	9.70026
ADASOP_clean	5.10691e+06	6.18168e+06	0.826136	9.72603
ADASUV_clean	1.47112e+06	3.47123e+06	0.423803	9.50658
ADATAC_clean	638112	4.73767e+06	0.134689	9.14095
ADATEG_manual	665551	1.15218e+06	0.577646	9.19697
ADATIK_clean	2.00295e+06	4.95481e+06	0.404243	9.58387
ADAXEK_clean	2.73282e+06	1.23112e+06	2.21977	9.67713
ADIQEL_clean	1.18589e+06	229154	5.17508	9.63348
ADOBAX_charged	267449	146278	1.82836	8.74911
ADOBEB_charged	341787	252291	1.35473	8.85766
ADOBOL_charged	516094	740493	0.69696	9.06071
ADOBUR_charged	429611	670436	0.640794	8.93451
ADODAA_charged	2.61545e+06	2.0998e+06	1.24557	9.65232
ADUROI_clean	1.13983e+06	1.94814e+06	0.585087	9.43172
ADUWON_clean	1.41232e+06	4.6177e+06	0.305849	9.49046
AFEJOK_ion_b	1.58197e+06	637874	2.48007	9.59172
AFENEE_clean	843906	151035	5.5875	9.59281
AFIPAH_clean	560519	329959	1.69875	9.19421
AFITEP_clean	1.03209e+06	320282	3.22245	9.51986
AFITUF_clean	1.49404e+06	813928	1.83559	9.55818
AFOVAT_clean	1.88217e+06	978537	1.92346	9.61044
AFOYAW_clean	623000	265651	2.34518	9.29474
AFOYEB_clean	3.63133e+06	1.65728e+06	2.19114	9.7099
AFUKET_clean	1.28606e+06	553342	2.32417	9.53878
AGIREP_clean	7.06823e+06	6.31701e+06	1.11892	9.75265
AGOFEJ_clean	685479	1.02961e+06	0.665763	9.21862
AGONAM_clean	2.613e+06	1.21421e+06	2.15202	9.66975
AGONEQ_clean	7.77395e+06	5.33587e+06	1.45692	9.76053
AGOVOJ_clean	2.20812e+06	4.94765e+06	0.446296	9.60535
AGUBUA_clean	3.47028e+06	2.32086e+06	1.49526	9.69494
AGUWUV_clean	1.14777e+06	347733	3.30072	9.54994
AHINIP_clean	132919	37795.3	3.51681	8.63137
AHIYOH_clean	868638	405705	2.14106	9.41223
AHOJUC_clean	859138	51000.4	16.8457	10.1562
AHOKAJ_clean	1.10994e+06	32176.2	34.4957	10.7124
AHUFIU_clean	1.44452e+06	1.31412e+06	1.09924	9.52468
AJOVEB_clean	1.08362e+06	625150	1.73338	9.46577
AJUNOK_clean	287522	66683.2	4.31176	9.14782
AKUKUO_clean	1.4351e+06	390023	3.67953	9.61165
ALATAK_clean	442124	2689.28	164.402	14.5198
ALEJEI_clean	1.44647e+06	4.2571e+06	0.339779	9.49878
ALEJIM_clean	2.99593e+06	5.56244e+06	0.5386	9.66026
ALIXOJ_clean	4.06756e+06	2.25807e+06	1.80134	9.71602
ALOLIY_clean	1.37423e+06	1.07411e+06	1.27941	9.51746
ALOLOD_charged	2.17739e+06	1.20425e+06	1.80809	9.63415
ALONEV_clean	595483	661439	0.900285	9.16147
ALUJUN_clean	1.29462e+06	334873	3.866	9.59854
AMAFOK_clean	2.26758e+06	780204	2.9064	9.66537
AMIKOX_clean	13426.7	30.0195	447.266	10.8042
AMILOY_clean	1.74161e+06	1.08484e+06	1.6054	9.58581
AMOYOR_clean	1.83691e+06	451278	4.07045	9.66382
AMUFAR_clean	975361	131099	7.43986	9.70624
AMUFEV_clean	1.23641e+06	200639	6.16239	9.67811
AMUFIZ_clean	2.41114e+06	217110	11.1056	9.84164
AMUFOF_clean	1.27685e+06	435797	2.92991	9.56017
ANAWOD_clean	3.94053e+06	2.3091e+06	1.70652	9.71167
ANENEN_clean	761878	220261	3.45898	9.44479
ANENIR_clean	636251	171403	3.71202	9.40238
ANEPIT_clean	34452.8	320.232	107.587	11.7269
ANOMUM_clean	4.27601e+06	3.29543e+06	1.29756	9.71471
APEBEE_clean	730155	173997	4.19636	9.47766
APETAS_clean	1.07691e+06	309386	3.48079	9.54237
APUPEH_clean	589068	2.40986e+06	0.24444	9.10248
AQAJEI_clean	381490	89262.7	4.27379	9.26137
AQEQES_clean	4.51129e+06	2.65756e+06	1.69753	9.72439
AQEQIW_clean	4.26071e+06	2.59359e+06	1.64278	9.71851
AQETIA_clean	643033	12044.9	53.3863	11.8687
AQETUM_clean	533998	284329	1.87809	9.18454
AQIQIC_clean	580632	138711	4.18592	9.40676
AQODOA_clean	266715	9290.44	28.7086	11.4457
AQOLID_clean	4.07452e+06	3.06661e+06	1.32867	9.71025
AQOLUP_clean	4.08118e+06	2.41918e+06	1.68701	9.71491
AQOMAW_clean	2.1723e+06	1.50706e+06	1.44141	9.62523
AQOMEA01_clean	4.7146e+06	2.64844e+06	1.78014	9.72913
AQOMEA_clean	3.67788e+06	2.87522e+06	1.27917	9.69854
AQOSEG_clean	549010	119739	4.58504	9.41992
AQUCOF_clean	1.82727e+06	1.37835e+06	1.3257	9.58825
AQUCOG_clean	3.38977e+06	4.46213e+06	0.759675	9.68108
AQUCUM_clean	3.75486e+06	5.24664e+06	0.715669	9.69319
AQUDAS_clean	1.78013e+06	1.32529e+06	1.3432	9.58309
AQUDAT_clean	1.00314e+06	201354	4.98195	9.59542
AQUDEX_clean	954356	170682	5.59142	9.61533
AQUDIB_clean	2.93866e+06	3.78027e+06	0.777366	9.66149
AQUDOH_clean	1.05701e+06	195476	5.40739	9.62425
ARAFOP_clean	2.59958e+06	989026	2.62842	9.67829
ARINOF_clean	432616	64389.8	6.7187	9.54155
AROFET_clean	3.66331e+06	2.52577e+06	1.45037	9.70048
ARUCOH01_clean	226295	54357.8	4.16306	9.01824
ARUYES_clean	211969	674206	0.314399	8.28194
ARUYUH01_clean	461495	324727	1.42118	9.06136
ARUYUH_clean	319232	185956	1.71671	8.85772
ASADAA_clean	1.67674e+06	787636	2.12882	9.59308
ASALAH_clean	545231	54989.9	9.91512	9.82285
ASALIP_clean	539222	49055.1	10.9922	9.9005
ASEKAM_clean	2.58127e+06	1.8921e+06	1.36424	9.65258
ASINEX_clean	1.45056e+06	1.14695e+06	1.26471	9.53148
ASINIB_clean	1.64887e+06	1.29289e+06	1.27533	9.56374
ASIQEA_clean	1.54793e+06	1.07293e+06	1.44272	9.55386
ASIRUR_clean	220583	69843.8	3.15823	8.83969
ASOHUL_clean	8.18696e+06	4.01496e+06	2.03911	9.76694
ASOSUY_clean	2.47455e+06	1.48214e+06	1.66958	9.65211
ASOVEL_clean	1.43002e+06	469957	3.04288	9.58918
ASOYOY_clean	1.65046e+06	1.12701e+06	1.46446	9.5697
ASUWUI_clean	574283	235193	2.44175	9.26623
ATIBAG_clean	153228	43005.3	3.563	8.71412
ATIBOU01_clean	230970	73782	3.13044	8.86184
ATIBOU02_clean	266289	80041.9	3.32687	8.97258
ATIBOU_clean	162586	47692.4	3.40905	8.71344
ATIBUA_clean	101845	27000.7	3.77196	8.57561
ATICAH_clean	246804	58439.3	4.22326	9.06743
ATICEL_clean	223379	60073.6	3.71842	8.94006
ATIXUX_clean	408531	280238	1.4578	8.98986
ATOGEV_clean	1.74009e+06	1.14605e+06	1.51834	9.58312
ATOWIQ_clean	3.30079e+06	2.47211e+06	1.33521	9.68648
ATOWOW_clean	2.23271e+06	2.58348e+06	0.864225	9.61705
ATULIM_clean	1.9169e+06	531615	3.6058	9.65772
ATUZEW_clean	1.28889e+06	829755	1.55334	9.50987
AVAGIP_clean	67340.8	30536.2	2.20528	7.90808
AVAGOV_clean	110007	52335.3	2.10198	8.15244
AVAGUB_clean	203509	102282	1.98968	8.5759
AVAJUE_clean	794132	1.29177e+06	0.614762	9.28703
AVAKAL_clean	496394	1.06198e+06	0.467422	9.01463
AVESUR_clean	4.61968e+06	2.59745e+06	1.77854	9.72738
AVEVEE_clean	829458	211416	3.92334	9.49701
AVILEY_clean	843475	3.27214e+06	0.257775	9.29363
AVIMUO_clean	250549	50172.3	4.99376	9.18644
AVIPAX_clean	2.94814e+06	1.79967e+06	1.63815	9.67683
AVUCEA_clean	3.66256e+06	2.79113e+06	1.31221	9.69853
AVUHIJ_clean	748136	20170.7	37.0903	11.11
AWAGOV_clean	274356	85203.8	3.22	8.97341
AWAREV_clean	7.05088e+06	1.59586e+06	4.41824	9.77657
AWARIZ_clean	8.94076e+06	1.5966e+06	5.59986	9.79151
AWEDOW_charged	232515	101511	2.29054	8.72562
AWEDUC_charged	334386	56966.1	5.86991	9.39328
AWEVIJ_clean	928213	565126	1.64249	9.40914
AWEZOS01_clean	202111	35060.3	5.76465	9.23005
AWEZOS_clean	200951	28730.9	6.99425	9.41846
AWIBAK_clean	172213	30768.8	5.59701	9.15355
AWIBEO_clean	133483	27271.8	4.89455	8.93685
AWIBIS_clean	109075	21377.7	5.10227	8.92165
AXIGAR_clean	577336	587385	0.982891	9.15108
AXINAX01_clean	606215	1.32945e+06	0.455988	9.13629
AXINAX_clean	422521	740440	0.570635	8.91519
AXIPEE01_clean	2.27852e+06	1.3733e+06	1.65915	9.6385
AXIPEE02_clean	1.09363e+06	576755	1.89617	9.47593
AXIPEE03_clean	1.00207e+06	578718	1.73154	9.44024
AXOHIE_clean	151746	36842.1	4.11882	8.82562
AXUBAW_manual	1.76277e+06	1.8217e+06	0.967655	9.57025
AXUBOL_clean	592422	315790	1.876	9.23592
AXUDII04_clean	924669	469535	1.96933	9.42485
AXUHEH_clean	419537	272455	1.53984	9.01549
AXUPEO_clean	1.10088e+06	329357	3.34253	9.54165
AYAWEE_clean	1.10121e+06	142377	7.73446	9.72951
AYOQEM_clean	4.32554e+06	3.89741e+06	1.10985	9.71361
AYOYEU_clean	660473	102487	6.44446	9.59926
AYOYOE_clean	469036	13157.4	35.6481	11.4442
AYUJIP_clean	321387	278251	1.15503	8.78632
AZAFIS_clean	3.54078e+06	2.04083e+06	1.73497	9.70072
AZAWAB_clean	1.74402e+06	860081	2.02774	9.59822
AZILEC_clean	385973	86373.7	4.46864	9.28677
AZIXUD_clean	1.5152e+06	766352	1.97717	9.56615
BABREE_clean	2.31219e+06	1.89666e+06	1.21908	9.63133
BACMOH10_clean	723241	32215.8	22.4499	10.4884
BACMOH_clean	961239	235027	4.0899	9.54347
BADJAU_clean	262479	2919.25	89.9131	13.6401
BAEDTA01_clean	859336	500215	1.71793	9.38477
BAKFAV_clean	1.31609e+06	541476	2.43056	9.54852
BAKGIF_manual	1.89385e+06	1.08835e+06	1.74011	9.60678
BAKJII_clean	3.0144e+06	2.00955e+06	1.50004	9.67744
BAKJOO_clean	2.5899e+06	1.66688e+06	1.55374	9.65681
BAKYOE_clean	2.80822e+06	1.53176e+06	1.83333	9.67372
BALPAH_clean	227134	66517.1	3.41467	8.89908
BALPEL_clean	263360	46694	5.64013	9.29355
BALPIP_clean	285162	119352	2.38926	8.87662
BAQWIC_clean	2.69439e+06	1.63499e+06	1.64795	9.66449
BAQWOI_clean	262384	79902.4	3.2838	8.95813
BARZAW_clean	112569	37991.6	2.963	8.4073
BARZIE_clean	200264	49948.9	4.00938	8.93469
BARZOK_clean	211251	48471.7	4.35823	9.01862
BAWROI_clean	989703	3.29469e+06	0.300393	9.3652
BAXFIR01_clean	322806	21952.6	14.7047	10.2852
BAXFIR02_clean	837390	89287.7	9.37856	9.79304
BAXFUD_clean	554304	76860.5	7.21181	9.62505
BAXGAK_clean	558131	88423.6	6.31201	9.55834
BAXREY_clean	156463	37048.1	4.22324	8.86041
BAZGAM_clean	704546	207154	3.40108	9.41564
BAZGEQ_clean	725540	1.24551e+06	0.582522	9.24161
BEFKUU_clean	1.29994e+06	498984	2.60518	9.55208
BEFLAB01_clean	805461	369680	2.17881	9.38701
BEFLEF_clean	1.87876e+06	618579	3.03723	9.63969
BEFLUV_clean	1.19048e+06	607923	1.95826	9.50358
BEFMAC_clean	1.17819e+06	427498	2.75602	9.53369
BEFNIL_clean	1.47471e+06	678901	2.1722	9.56637
BEFNOR_clean	938770	265698	3.53322	9.50977
BEGBOG_clean	809884	162609	4.98057	9.55069
BEGDEY_clean	1.63059e+06	261199	6.24272	9.71097
BELJIL_clean	971093	417795	2.32433	9.45912
BELVEV_charged	2.71958e+06	1.33764e+06	2.03312	9.67301
BENZOL_clean	844424	310004	2.72391	9.43501
BENZUR_clean	708416	213040	3.32527	9.41253
BEPBAB_clean	1.32549e+06	479116	2.76654	9.56269
BEPRIZ_clean	3.36433e+06	2.61021e+06	1.28891	9.68813
BEPVEZ_clean	815616	227191	3.58999	9.47331
BEPVID_clean	403565	109041	3.70104	9.22407
BEPVOJ01_clean	506592	97969.4	5.17092	9.44373
BEPVOJ_clean	343929	55923.1	6.15004	9.43221
BERFIP_clean	511693	85272.8	6.00066	9.51514
BETGEO_clean	823625	533321	1.54433	9.35833
BETGOY_clean	2.8012e+06	1.86337e+06	1.5033	9.6674
BEVQID_clean	965351	160655	6.00886	9.63734
BEVRAW_clean	217917	182897	1.19148	8.47892
BEWCUD_clean	2.72828e+06	4.9148e+06	0.555115	9.64592
BEWVEG_clean	1.99992e+06	773059	2.58702	9.63847
BEXSII_clean	2.0512e+06	1.35422e+06	1.51467	9.61639
BEXTUV_clean	1.72941e+06	208960	8.27628	9.77321
BEXVAD01_clean	3.3022e+06	604018	5.46706	9.74991
BEXVAD_clean	1.80916e+06	222274	8.13934	9.77129
BEXVEH_clean	5.84351e+06	4.1456e+06	1.40957	9.74226
BEZDUH_clean	661909	270035	2.45119	9.32793
BIBBUL_clean	164562	2689.92	61.1772	12.9722
BIBXIV_clean	1.54243e+06	1.01093e+06	1.52574	9.55567
BIBXOB_clean	643518	925645	0.695211	9.18769
BICPOT_clean	4.45536e+06	2.01068e+06	2.21585	9.72923
BIFGOO_clean	1.10245e+06	800187	1.37775	9.45535
BIHMUC_clean	411194	50879.6	8.08171	9.65922
BIJFAD_clean	708388	417864	1.69526	9.30477
BIJJOV_clean	989272	119498	8.27854	9.74605
BINMIW_clean	2.947e+06	1.59281e+06	1.85019	9.68044
BINSAU_clean	1.21628e+06	2.38117e+06	0.510793	9.45078
BIPBAF_clean	5.61698e+06	4.45813e+06	1.25994	9.73798
BIQHEQ_clean	484919	106753	4.54243	9.37598
BIQRIE_clean	1.11223e+06	206523	5.38551	9.63173
BIRGIU_clean	779246	347201	2.24437	9.37856
BIRLIZ_clean	318685	49490.2	6.43936	9.44599
BIRMUM_clean	247543	110047	2.24943	8.76169
BIRSEC_clean	1.62745e+06	869700	1.87128	9.57893
BIRSIG_clean	1.56559e+06	722217	2.16775	9.57965
BIYSUZ_clean	786144	661926	1.18766	9.31759
BIYTOU_clean	2.67045e+06	1.63074e+06	1.63757	9.663
BOCTEU01_clean	567196	260732	2.1754	9.23908
BOCTOE01_clean	489198	405705	1.2058	9.07537
BOCTOE02_clean	736103	420812	1.74924	9.32479
BOCTOE03_clean	807601	441668	1.82852	9.3673
BOCTOE04_clean	709787	360862	1.96692	9.32375
BOCTOE05_clean	719945	314342	2.29032	9.35087
BOCTOE_clean	517240	242982	2.12871	9.19016
BODPAN_clean	2.5526e+06	2.11112e+06	1.20912	9.64775
BOHGOU_clean	107510	931.601	115.403	13.4153
BOHJOZ_auto	642181	166904	3.84761	9.41511
BOHWOM_clean	2.62768e+06	1.59774e+06	1.64462	9.66075
BOJDAG_clean	1.1016e+06	379812	2.90038	9.52245
BOKQEZ_clean	3.23581e+06	1.57471e+06	2.05486	9.6953
BOLPAU_clean	2.77579e+06	1.56126e+06	1.77792	9.67112
BOLZIN_clean	1.05629e+06	1.54176e+06	0.68512	9.40893
BOMCUB_charged	3531.71	465.329	7.58969	9.73678
BONWIL_clean	415953	9342.25	44.5239	11.9614
BOPHEV_clean	755530	142233	5.31191	9.55457
BOPHIZ_clean	2.7707e+06	1.19379e+06	2.32093	9.6808
BOQYUD_clean	473607	1705.05	277.766	15.3574
BORBEQ_clean	241588	75111.9	3.21638	8.90157
BOWQAG_SL	10098.5	22.7658	443.582	10.581
BOWRAH_clean	2.90331e+06	1.40468e+06	2.06688	9.68227
BOWSOW_clean	4.85924e+06	3.02157e+06	1.60818	9.72983
BOXYIY_clean	602471	303059	1.98796	9.2526
BUBWOM_clean	265231	58610.1	4.52535	9.14264
BUCSAU_clean	989232	164511	6.01316	9.64128
BUCSEY_clean	297493	51298.5	5.79926	9.35123
BUCSIC01_clean	1.1109e+06	182071	6.10144	9.66184
BUCVAY_clean	206577	47935.2	4.30952	9.0005
BUCVIG_clean	202879	44631.8	4.54562	9.0323
BUDDIO_clean	591.101	56.5798	10.4472	9.81866
BUFNEW_charged	991045	604870	1.63844	9.43195
BUFNOG_charged	1.41968e+06	1.01408e+06	1.39996	9.53051
BUPFAU_clean	536266	217624	2.46419	9.23667
BUQWER_clean	398495	136536	2.91861	9.13491
BURHUS_clean	688765	316041	2.17935	9.32551
BURJOO_clean	648716	221461	2.92925	9.35372
BUSQIQ_clean	6.04795e+06	1.55844e+06	3.88077	9.76567
BUSRUE_clean	1.31988e+06	634414	2.08047	9.53618
BUVWOF03_clean	294459	171121	1.72077	8.80183
BUVYEX_clean	220448	136626	1.61352	8.56687
BUXNOZ_clean	5.92451e+06	4.7387e+06	1.25024	9.74186
CABDER_clean	475403	112032	4.24347	9.34234
CABJOH_clean	2.8521e+06	1.64592e+06	1.73283	9.67403
CACBUG_clean	263758	49398	5.33945	9.25321
CACNOM_clean	2.28188e+06	858298	2.65861	9.66081
CADPII_clean	1.76669e+06	783596	2.2546	9.60724
CADZIT_clean	269721	57756	4.67	9.16967
CAGXIU_clean	1.36879e+06	413237	3.31237	9.58955
CAHQAG_clean	1.50977e+06	91919.6	16.4249	10.016
CAHQOS_clean	1.4741e+06	611516	2.41056	9.57427
CAHVAJ_clean	2.15619e+06	809072	2.66502	9.65243
CAJBUN_clean	115921	42663.7	2.71709	8.35787
CAJHUS03_clean	21149.4	1057.43	20.0008	10.4615
CAJHUS04_clean	19194.8	938.897	20.444	10.4342
CAJHUS_clean	33061.4	769.725	42.9523	11.2783
CAJLEH_clean	697639	138750	5.02803	9.51844
CAJWIV_ion_b	362314	99053.7	3.65776	9.17082
CAMROA_clean	1.99091e+06	1.40539e+06	1.41663	9.60822
CANROA_clean	1.47993e+06	644623	2.2958	9.57131
CAQCAZ_clean	1.41114e+07	5.67925e+06	2.48473	9.78886
CAVMIX_clean	1.3977e+06	768387	1.819	9.54124
CAVMOD_clean	721470	458631	1.57309	9.30466
CAVNOE_clean	5.8442e+06	2.26743e+06	2.57745	9.75253
CAVSUP_clean	919265	631693	1.45524	9.39577
CAVTAW_clean	43145.1	78946.2	0.546512	6.83312
CAVVUS_clean	2.1006e+06	1.45584e+06	1.44287	9.61911
CAWDOU02_clean	1.81426e+06	1.08508e+06	1.67201	9.5963
CAXPIC_clean	67535.2	694.766	97.2057	12.6456
CAXTAY_clean	1.59118e+06	1.18332e+06	1.34468	9.55741
CAXTEC_clean	3.27125e+06	2.26481e+06	1.44438	9.68705
CAXXEG_clean	614295	194576	3.15709	9.34932
CAXZOS_clean	1.7369e+06	918386	1.89125	9.59346
CAXZUY_clean	1.77045e+06	861816	2.05433	9.60201
CAYCAI_clean	129449	106722	1.21296	8.02343
CAYDEN_clean	2.03836e+06	934615	2.18096	9.63164
CAYDIR_clean	1.29205e+06	531188	2.43238	9.54406
CAYDUD_clean	1.30162e+06	480322	2.70988	9.55633
CAZFOA_clean	2.18518e+06	250821	8.71209	9.79117
CAZGOZ_clean	568183	144614	3.92896	9.37952
CAZNOI_charged	3.64043e+06	2.95472e+06	1.23207	9.69671
CECVAI_clean	1.01578e+06	1.27503e+06	0.796673	9.39973
CEGDUO_clean	189114	39247.8	4.81848	9.05027
CEGFAW_clean	319167	72544.8	4.39958	9.20331
CEHLAD_clean	5.41882e+06	4.54797e+06	1.19148	9.73455
CEJCAW_clean	1.35925e+06	469712	2.89379	9.57303
CEJZAU_clean	1.56337e+06	755736	2.06867	9.57619
CEKROB_clean	151867	36705.1	4.1375	8.82982
CELKEL_clean	237613	26027.1	9.12944	9.73077
CELZEA_clean	2.60938e+06	1.51727e+06	1.71979	9.66117
CELZIE_SL	273470	59213.4	4.61837	9.16818
CESFIQ_clean	3.59947e+06	2.68207e+06	1.34205	9.69696
CESFOW_clean	3.8599e+06	2.44957e+06	1.57574	9.70783
CEXJOF_clean	1.37473e+06	618258	2.22356	9.55156
CIFDUS_clean	1.03994e+06	577049	1.80217	9.45581
CIFJAE_clean	3.59644e+06	1.93573e+06	1.85793	9.70419
CIGXIA_manual	5.01842e+06	3.33106e+06	1.50655	9.73145
CIMTAV_charged	389801	188642	2.06635	9.02875
CIPCUB_clean	911500	477913	1.90725	9.41659
CIPLIX_clean	979799	400166	2.44848	9.46804
CIPREZ_charged	143904	13628	10.5595	9.92427
CIPRID_charged	134884	17576.8	7.674	9.46841
CIQQIE_clean	845804	394894	2.14185	9.40276
CIQYUX_clean	11224.7	14.5271	772.673	10.6677
CIRTUU_clean	5.22945e+06	6.19936e+06	0.843547	9.72826
CISMEY01_clean	351069	1675.79	209.495	14.979
CISMEY_clean	360897	4616.57	78.1743	13.2209
CISMIC_clean	58067.2	1186.08	48.9574	11.9393
CISXEJ_clean	366842	179745	2.0409	8.98916
CITZIP_manual	4.00656e+06	1.71823e+06	2.3318	9.72131
CIVTEH_clean	251266	79255.1	3.17034	8.9167
CIWREG_clean	1.92789e+06	1.62249e+06	1.18823	9.59586
CIWRIK_clean	1.78558e+06	1.62423e+06	1.09934	9.5769
CIWROQ_clean	2.18116e+06	1.83606e+06	1.18796	9.6201
CIWRUW_clean	2.167e+06	1.81224e+06	1.19576	9.61906
CIWSAD_clean	2.0559e+06	1.71794e+06	1.19673	9.60903
CIWYUD_clean	1.94697e+06	879450	2.21386	9.62435
CIWZEP_clean	421485	171375	2.45943	9.11545
CIWZIT_clean	414592	161914	2.56058	9.11727
CIXBUH_clean	1.9632e+06	1.6463e+06	1.19249	9.5997
CIXCAO_clean	2.32428e+06	1.8499e+06	1.25643	9.63306
CIYZUG_clean	272165	37597.9	7.23883	9.50896
CIZPOS_clean	1.25378e+06	608060	2.06193	9.52202
COBWEV_clean	414301	449967	0.920736	8.93995
COCMOY_clean	1.04169e+06	2.58526e+06	0.402933	9.39041
COCMUE_clean	2.40521e+06	3.91343e+06	0.614606	9.62538
COCNAL_clean	2.63138e+06	5.08741e+06	0.517234	9.63919
COCNEP_clean	4.68818e+06	4.08539e+06	1.14755	9.72173
CODGAE_clean	1.32979e+06	477309	2.78602	9.56416
CODJUC_clean	1.89835e+06	41237.3	46.0347	10.6416
CODMUF_clean	1.38788e+06	413131	3.35942	9.59405
CODNAM_clean	3.03633e+06	1.39131e+06	2.18236	9.68982
CODSUL_clean	261232	60032.1	4.35155	9.11152
COJGEO_clean	1.74714e+06	1.05788e+06	1.65154	9.58782
COJMIZ_clean	2.07895e+06	1.30725e+06	1.59032	9.62074
COKFAK_clean	183854	45908.1	4.00483	8.89267
COKMEW_clean	3.22741e+06	4.83085e+06	0.668084	9.67309
COKMIA_clean	3.51571e+06	4.92274e+06	0.714177	9.68509
COKMOG_clean	5.41859e+06	5.2939e+06	1.02355	9.73296
COKNAT_clean	7.56684e+06	6.72067e+06	1.12591	9.75679
COKPEZ_clean	4.57202e+06	4.42566e+06	1.03307	9.71812
COKPID_clean	3.35154e+06	4.94484e+06	0.677786	9.67835
COKPOJ_clean	3.58605e+06	4.83829e+06	0.741182	9.68796
COKPUP_clean	6.58734e+06	5.89203e+06	1.11801	9.74812
COKQAW_clean	3.97913e+06	4.74531e+06	0.838538	9.70148
COKQEA_clean	3.33649e+06	4.41714e+06	0.75535	9.67894
COKQIE_clean	4.50715e+06	5.19714e+06	0.867237	9.71486
COKQOK_clean	6.15401e+06	5.31917e+06	1.15695	9.74378
COKROL_clean	1.22009e+06	405735	3.0071	9.55248
COKRUR_clean	1.8839e+06	1.17962e+06	1.59703	9.60193
COLPEA_clean	546812	11004.7	49.6892	11.9073
COMDOY_clean	4.32312e+06	1.46334e+06	2.95427	9.73539
COMNAU_clean	300600	33590.3	8.94901	9.72118
COQLAX_clean	194205	51227.7	3.79103	8.88083
COQNIF_clean	3.75106e+06	2.51547e+06	1.4912	9.70365
COSWEO_clean	90795.8	135991	0.66766	7.51378
COTYIV_clean	2.20812e+06	2.95914e+06	0.746204	9.61224
COVJAA_clean	88740.5	21283.6	4.16943	8.63498
COVPAG_clean	657321	350839	1.87357	9.284
COWRAJ_clean	475510	120882	3.93366	9.31435
COWREN_clean	810929	139777	5.8016	9.59714
COWRIR_clean	445427	104245	4.27289	9.32111
COWROX_clean	641571	143769	4.46252	9.45798
COXQUB_clean	984492	64697.4	15.2169	10.0523
COXXIX_clean	1.24552e+06	926629	1.34414	9.49185
CUCKIV_charged	900475	330443	2.72505	9.45583
CUFFEP_clean	1.02424e+07	8.67493e+06	1.18069	9.77228
CUGFAN01_clean	240517	368.277	653.089	15.6735
CUGFAN_clean	180875	6305.76	28.684	11.6063
CUGFOB_clean	335602	16940	19.8112	10.6946
CUGFUH_clean	183926	299.787	613.523	15.2203
CUGVUX_clean	803618	59361.8	13.5376	10.0097
CUGXAF_clean	1.47044e+06	773099	1.902	9.55659
CUKXIR_clean	1.59777e+06	369913	4.31931	9.65048
CUMJEB_clean	4.28752e+06	2.82851e+06	1.51582	9.71758
CUMLUT_clean	6.12199e+06	3.76457e+06	1.62621	9.74735
CUMQOQ_clean	1.85732e+06	771207	2.40833	9.62092
CUNFOH01_clean	6.93643e+06	7.12009e+06	0.974205	9.7504
CUNFOH_clean	5.4414e+06	6.74757e+06	0.806424	9.73124
CUPHIG_clean	4.87247e+06	4.10379e+06	1.18731	9.72562
CUPHUS_clean	1.51802e+06	956726	1.58668	9.55379
CUQRIR_clean	550540	237739	2.31574	9.23654
CUQROX_clean	592687	204774	2.89435	9.31526
CUQRUD_clean	1.60321e+06	803199	1.99603	9.57947
CUQSAK_clean	1.69856e+06	1.01969e+06	1.66576	9.58215
CURBOH_clean	1.99037e+06	1.70167e+06	1.16966	9.60191
CUSDIE_charged	6.1647e+06	4.06479e+06	1.51661	9.7469
CUSYAR_clean	718796	1.00564e+06	0.714767	9.24583
CUSZIB_clean	4.30133e+06	3.10005e+06	1.3875	9.71636
CUTFUT_charged	467292	188299	2.48165	9.17131
[truncated: 3,832 more rows]

## Sheet: fig_3c_greenline
MMM_CO2_Perm/Barrer	alpha_MOF
[truncated: 339 more rows]

[truncated: 4 more sheets: fig_4, fig_5, fig_6, fig_7]
